# Supplementary material for: Mapping DNA interaction landscapes in psoriasis susceptibility loci highlights KLF4 as a target gene in 9q31
Source: BMC Biol. 2020 May 4;18:47. doi: 10.1186/s12915-020-00779-3 (PMC7199343; doi:10.1186/s12915-020-00779-3)
Supplement: Supplementary file 1 — Additional file 1 : Table S1. Psoriasis SNPs included in the capture design. Table S2. CHi-C library metrics. [file 12915_2020_779_MOESM1_ESM.xlsx]

## Sheet: S1_Ps_capture_SNPs
Locus	Gene(s)	Popn	Index SNP	Annotation	P-value	Risk allele	OR	Reference
1p31.3	C1orf141	CHN	rs72933970	Missense: C1orf141	1.23 x 10-8	G	1.16	Zuo et al. (2015)
1p31.3	IL-23R	CHN	chr1:67648596	Nonsynonymous: IL-23R	1.94 x 10-11	G	1.38	Tang et al. (2014)
1p31.3	IL-23R	EUR	rs9988642	441bp 3' of IL-23R	1.1 x 10-26	T	1.52	Tsoi et al. (2012)
1p31.3	IL-23R	EUR	rs113935720	Intronic: IL23R	7 × 10-14	T	1.41	Stuart et al. (2015)
1p31.3	IL-23R	EUR	rs4655683	Intronic: C1orf141	9 × 10-13 (conditional)	A	1.18	Stuart et al. (2015)
1p31.3	IL-23R	EUR	rs112626518	Intronic: IL23R	1 × 10-8 (conditional)	T	1.14	Stuart et al. (2015)
1p36	IL-28RA	CHN	rs4649203	5.5kb 5' of IL-28RA	9.74 x 10-11	A	1.19	Cheng et al. (2014)
1p36	IL-28RA	EUR	rs7552167	4.2kb 5' of IL-28RA	8.5 x 10-12	G	1.21	Tsoi et al. (2012)
1p36.11	RUNX3	EUR	rs7536201	1.5kb 5' of RUNX3	2.3 x 10-12	C	1.13	Tsoi et al. (2012)
1p36.11	ZNF683	CHN	rs10794532	Missense: ZNF683	4.18 x 10-8	A	1.11	Zuo et al. (2015)
1p36.22	NPPA	CHN	rs5063	Missense: NPPA	3.51 x 10-9	G	1.18	Zuo et al. (2015)
1p36.23	SLC45A1, TNFRSF9	EUR	rs11121129	Intergenic	1.7 x 10-8	A	1.13	Tsoi et al. (2012)
1p36.3	MTHFR	CHN	rs2274976	Missense: MTHFR	2.33 x 10-10	G	1.27	Zuo et al. (2015)
1q21.3	LCE3B, LCE3D	CHN	rs10888501	175bp 3' of LCE3E	6.48 x 10-13	A	1.16	Zuo et al. (2015)
1q21.3	LCE3B, LCE3D	CHN	rs41268474	Missense: C1orf68	5.99 x 10-11	A	1.17	Zuo et al. (2015)
1q21.3	LCE3B, LCE3D	CHN	rs76337351	Missense: KPRP	1.71 x 10-8	C	1.2	Zuo et al. (2015)
1q21.3	LCE3B, LCE3D	EUR	rs6677595	3.6kb 3' of LCE3B	2.1 x 10-33	T	1.26	Tsoi et al. (2012)
1q21.3	LCE3D	CHN	rs512208	Nonsynonymous: LCE3D	2.92 x 10-23	A	1.25	Tang et al. (2014)
1q22	AIM2	CHN	rs2276405	Stop-gained: AIM2	3.22 x 10-9	G	1.2	Zuo et al. (2015)
1q31.1	LRRC7	EUR	rs10789285	Intergenic	1.43 x 10-8	G	1.12	Tsoi et al. (2015)
2p15	B3GNT2	EUR	rs10865331	Intergenic	4.7 x 10-10	A	1.12	Tsoi et al. (2012)
2p16.1	FLJ16341, REL	EUR	rs62149416	Intronic: FLJ16341	1.8 x 10-17	T	1.17	Tsoi et al. (2012)
2q12.1	IL1RL1	CHN	rs1420101	Intronic: IL1RL1	1.71 x 10-10	G	1.14	Zuo et al. (2015)
2q13	IL1R1	EUR	rs887998	Intronic: IL1R1	8.81 x 10-6	A	1.4	Hebert et al. (2014)
2q24.2	IFIH1	EUR/CHN	rs3747517	Missense: IFIH1	1.52 x 10-18 (conditional)	C	1.3	Yin et al. (2015)
2q24.2	IFIH1	EUR/CHN	rs1990760	Missense: IFIH1	1.92 x 10-9	T	1.12	Yin et al. (2015)
2q24.2	KCNH7, IFIH1	CHN	rs13431841	Intronic: IFIH1	2.96 x 10-9	G	1.2	Sheng et al. (2014)
3p24.3	PLCL2	EUR	rs4685408	Intronic: PLCL2	8.58 x 10-9	G	1.12	Tsoi et al. (2015)
3q28	TP63	EUR	rs28512356	400bp 3' of TP63	4.31 x 10-8	C	1.17	Yin et al. (2015)
3q12.3	NFKBIZ	EUR	rs7637230	Intronic: RP11-221J22.1	2.07 x 10-9	A	1.14	Tsoi et al. (2015)
3q13	CASR	CHN	rs1042636	Missense: CASR	1.88 x 10-10	A	1.1	Zuo et al. (2015)
3q26.2-q27	GPR160	CHN	rs6444895	Intronic: GPR160	1.44 x 10-12	G	1.11	Zuo et al. (2015)
4q24	NFKB1	CHN	rs1020760	Intronic: NFKB1	2.19 x 10-8	G	1.12	Sheng et al. (2014)
5p13.1	PTGER4, CARD6	EUR	rs114934997	Intergenic	1.27 x 10-8	C	1.17	Tsoi et al. (2015)
5q14	ZFYVE16	CHN	rs249038	Missense: ZFYVE16	2.14 x 10-8	G	1.19	Zuo et al. (2015)
5q15	ERAP1, LNPEP	CHN	rs27043	Intronic: ERAP1	6.50 x 10-12	G	1.15	Sheng et al. (2014)
5q15	ERAP1, LNPEP	EUR	rs27432	Intronic: ERAP1	1.9 x 10-20	A	1.2	Tsoi et al. (2012)
5q15	ERAP1	CHN	rs26653	Missense: ERAP1	5.27 x 10-12	C	1.15	Tang et al. (2014)
5q15	ERAP1, LNPEP	EUR	rs30376	Intronic: ERAP1	7.23 x 10-13	C	1.14	Yin et al. (2015)
5q15	ERAP1, LNPEP	EUR	rs2910686	Intronic: ERAP2	2.0 x 10-8 (conditional)	C	1.12	Tsoi et al. (2012)
5q15	LNPEP	CHN	rs2303138	Missense: LNPEP	1.83 x 10-13	A	1.16	Cheng et al. (2014)
5q31	IL13, IL4	EUR	rs1295685	3'-UTR: IL13	3.4 x 10-10	G	1.18	Tsoi et al. (2012), Das et al. (2015)
5q33.1	TNIP1	CHN	rs10036748	Intronic: TNIP1	4.26 x 10-9	G	1.1	Zuo et al. (2015)
5q33.1	TNIP1	EUR	rs2233278	5'-UTR: TNIP1	2.2 x 10-42	C	1.59	Tsoi et al. (2012)
5q33.1	TNIP1	EUR	rs17728338	Intergenic	4.15 x 10-13	A	1.81	Das et al. (2014)
5q33.3	IL12B	CHN	rs10076782	Intronic: RNF145	4.11 x 10-11	G	1.14	Zuo et al. (2015)
5q33.3	IL12B	CHN	rs1473247	Intronic: RNF145	5.63 x 10-11	A	1.14	Zuo et al. (2015)
5q33.3	IL12B	CHN	rs2288831	Intronic: IL12B	2.30 x 10-20	T	1.2	Sheng et al. (2014)
5q33.3	IL12B	CHN/EUR	rs4921493	Intergenic	2.22 x 10-16	T	1.27	Yin et al. (2015)
5q33.3	IL12B	CHN/EUR	rs2853694	Intronic: IL12B	8.61 x 10-30	G	1.36	Yin et al. (2015)
5q33.3	IL12B	CHN/EUR	rs7709212	Intronic: LOC285626	1.20 x 10-30	T	1.38	Yin et al. (2015)
5q33.3	IL12B	EUR	rs12188300	Intergenic	3.2 x 10-53	T	1.58	Tsoi et al. (2012)
5q33.3	IL12B	EUR	rs4379175	Intergenic	9.0 x 10-40 (conditional)	G	1.31	Tsoi et al. (2012)
5q33.3	IL12B	EUR	rs918518	Intergenic	3.22 x 10-11	T	1.44	Das et al. (2015)
5q33.3	IL12B	EUR	rs918520	Intergenic	1.0 x 10-47	G	1.45	Stuart et al., 2015
5q33.3	IL12B	EUR	rs62377586	Intronic: LOC285626	6 × 10-21 (conditional)	G	1.26	Stuart et al. (2015)
5q33.3	IL12B	EUR	rs953861	Intronic: LOC285626	4 x 10-11 (conditional)	G	1.25	Stuart et al. (2015)
5q33.3	IL12B	EUR	rs6870256	Intergenic	1 × 10-7 (conditional)	C	1.13	Stuart et al. (2015)
5q33.3	PTTG1	CHN	rs2431697	Intergenic	1.11 x 10-8	C	1.2	Sun et al. (2010)
6p25.3	EXOC2, IRF4	EUR	rs9504361	Intronic: EXOC2	2.1 x 10-11	A	1.12	Tsoi et al. (2012)
6p22.3	CDKAL1	EUR	rs4712528	Intronic: CDKAL1	8.4 x 10-11	C	1.16	Stuart et al. (2015)
6q21	TRAF3IP2	EUR	rs33980500	Missense: TRAF3IP2	4.2 x 10-45	T	1.52	Tsoi et al. (2012)
6q23.3	TNFAIP3	EUR	rs582757	Intronic: TNFAIP3	2.2 x 10-25	C	1.23	Tsoi et al. (2012)
6q25.3	TAGAP	EUR	rs2451258	Intergenic	3.4 x 10-8	C	1.12	Tsoi et al. (2012)
7p14.1	ELMO1	EUR	rs2700987	Intronic: ELMO1	4.3 x 10-9	A	1.11	Tsoi et al. (2012)
7p14.3	CCDC129	CHN	rs4141001	Missense: CCDC129	1.84 x 10-11	A	1.16	Zuo et al. (2015)
8p23.2	CSMD1	CHN	rs10088247	Intronic: CSMD1	4.54 x 10-9	C	1.17	Sun et al. (2010)
8p23.2	CSMD1	CHN	rs7007032	Intronic: CSMD1	3.78 x 10-8	C	1.16	Sun et al. (2010)
9p21.1	DDX58	EUR	rs11795343	Intronic: DDX58	8.4 x 10-11	T	1.11	Tsoi et al. (2012)
9q31.2	KLF4	EUR	rs10979182	Intergenic	2.3 x 10-8	A	1.12	Tsoi et al. (2012)
10q22.2	CAMK2G, FUT11	EUR	rs2675662	Intronic: CAMK2G	7.35 x 10-9	A	1.12	Tsoi et al. (2015)
10q22.3	ZMIZ1	EUR	rs1250544	Intronic: ZMIZ1	3.53 x 10-8	G	1.16	Ellinghaus et al. (2012)
11p15.4	ZNF143	CHN	rs10743108	Missense: ZNF143	1.70 x 10-8	C	1.14	Zuo et al. (2015)
11q13.1	RPS6KA4, PRDX5	EUR	rs694739	256bp 5' of AP003774.1	3.71 x 10-9	A	1.14	Ellinghaus et al. (2012)
11q13.1	AP5B1	CHN	rs610037	Synonymous: AP5B1	4.29 x 10-11	C	1.11	Zuo et al. (2015)
11q22.3	ZC3H12C	EUR	rs4561177	1.7kb 5' of ZC3H12C	7.7 x 10-13	A	1.14	Tsoi et al. (2012)
11q24.3	ETS1	EUR	rs3802826	Intronic: ETS1	9.5 x 10-10	A	1.12	Tsoi et al. (2012)
12p13.31	CD27, LAG3	CHN	rs758739	Intronic: NCAPD2	4.08 x 10-8	C	1.1	Sheng et al. (2014)
12p13.31	CD27, LAG3	CHN	rs2243750	Intronic: TAPBPL	4.38 x 10-8	T	1.1	Sheng et al. (2014)
12q13.3	IL-23A, STAT2	EUR	rs2066819	Intronic: STAT2	5.4 x 10-17	C	1.39	Tsoi et al. (2012)
12q13.3	IL-23A, STAT2	EUR	rs61937678	Intergenic	1.82 x 10-7	C	1.58	Das et al. (2015)
13q12.11	GJB2	CHN	rs72474224	Missense: GJB2	7.46 x 10-11	T	1.34	Tang et al. (2014)
13q12.11	GJB2	CHN	rs3751385	3’-UTR: GJB2	8.57 x 10-8	T	1.15	Sun et al. (2010)
13q14.11	COG6	EUR	rs34394770	Intronic: COG6	2.65 x 10-8	T	1.16	Yin et al. (2015)
13q14.11	LOC144817	EUR	rs9533962	Within LOC144817	1.93 x 10-8	C	1.14	Yin et al. (2015)
14q13.2	NFKBIA	CHN	rs12884468	Intergenic	1.05 x 10-8	G	1.14	Zuo et al. (2015)
14q13.2	NFKBIA	EUR	rs8016947	Intronic: RP11-56B11.3	2.5 x 10-17	G	1.16	Tsoi et al. (2012)
14q23.2	SYNE2	CHN	rs2781377	Stop-gained: SYNE2	4.21 x 10-11	G	1.18	Zuo et al. (2015)
16p11.2	FBXL19, PRSS53	EUR	rs12445568	Intronic: STX1B	1.2 x 10-16	C	1.16	Tsoi et al. (2012)
16p13.13	PRM3, SOCS1	EUR	rs367569	1.6kb 3' of PRM3	4.9 x 10-8	C	1.13	Tsoi et al. (2012)
17q11.2	NOS2	EUR	rs28998802	Intronic: NOS2	3.3 x 10-16	A	1.22	Tsoi et al. (2012)
17q11.2	NOS2	EUR	rs2301369	Intronic: RP1-66C13.4	6 x 10-9 (conditional)	C	1.15	Stuart et al. (2015)
17q12	IKZF3	CHN	rs10852936	Intronic: ZPBP2	1.96 x 10-8	T	1.1	Sheng et al. (2014)
17q21.2	PTRF, STAT3, STAT5A/B	EUR	rs963986	Intronic: PTRF	5.3 x 10-9	C	1.15	Tsoi et al. (2012)
17q25.3	CARD14	CHN/EUR	rs11652075	Missense: CARD14	3.46 x 10-9 / 3.4 x 10-8	C	1.10/1.11	Tang et al. (2014)/Tsoi et al. (2012)
17q25.3	TMC6	CHN	rs12449858	Missense: TMC6	2.28 x 10-8	A	1.12	Zuo et al. (2015)
18q21.2	POL1, STARD6, MBD2	EUR	rs545979	Intronic: POL1	3.5 x 10-10	T	1.12	Tsoi et al. (2012)
18q22.1	SERPINB8	CHN	rs514315	3’ of SERPINB8	5.92 x 10-9	T	1.15	Sun et al. (2010)
19p13.2	ILF3, CARM1	EUR	rs892085	Intronic: QTRT1	3 x 10-17	A	1.17	Tsoi et al. (2012)
19p13.2	TYK2	EUR	rs34536443	Missense: TYK2	9.1 x 10-31	G	1.88	Tsoi et al. (2012)
19p13.2	TYK2	EUR	rs12720356	Missense: TYK2	3.2 x 10-10	A	1.25	Tsoi et al. (2012)
19q13.41	ZNF816A	CHN	rs12459008	Missense: ZNF816	2.25 x 10-9	A	1.14	Tang et al. (2014)
20q13.13	RNF114	EUR	rs1056198	Intronic: RNF114	1.5 x 10-14	C	1.16	Tsoi et al. (2012)
21q22	RUNX1	EUR	rs8128234	Intronic: RUNX1	3.74 x 10-8	T	1.17	Yin et al. (2015)
21q22.11	IFNGR2	CHN	rs9808753	Missense: IFNGR2	2.75 x 10-8	A	1.09	Zuo et al. (2015)
21q22.11	SON	CHN	rs3174808	Missense: SON	1.15 x 10-8	G	1.1	Zuo et al. (2015)
22q11.21	UBE2L3, YDJC	EUR	rs4821124	1kb 3' of UBE2L3	3.8 x 10-8 (conditional)	C	1.13	Tsoi et al. (2012)

## Sheet: S2_CHiC_library_metrics
CHi-C library	Paired reads	Valid di-tags	Valid, unique di-tags	Valid, unique, mapped di-tags	Capture efficiency (%)	No. cis CHiCAGO interactions in all autoimmune loci (merged replicates)	No. cis CHiCAGO interactions from Ps bait fragments (merged replicates)
HaCaT 1 unstimulated	128227957	95390501	73744765	48725010	66.1	28844	5329
HaCaT 2 unstimulated	96231209	73826839	43701724	25017027	57.2
HaCaT 1 stimulated	108448092	102159919	77110266	51670420	67	29982	5503
HaCaT 2 stimulated	94495785	72326697	41144728	28563324	69.4
My-La 1*	133627155	119431279	78883683	64315454	81.5	48371	10392
My-La 2*	236277027	209425704	120874978	92394623	76.4
My-La 1 (downsampled to 30%)	40075301	35820004	30878134	26150734	84.6901	39536	8948
My-La 2 (downsampled to 40%)	94495263	83760353	64100027	51545104	80.4135
*Non down-sampled My-La samples were not used in the analyses and displayed here only for reference
