# Supplementary material for: Mapping DNA interaction landscapes in psoriasis susceptibility loci highlights KLF4 as a target gene in 9q31
Source: BMC Biol. 2020 May 4;18:47. doi: 10.1186/s12915-020-00779-3 (PMC7199343; doi:10.1186/s12915-020-00779-3)
Supplement: Supplementary file 5 — Additional file 5 : Table S3. Validation analysis of known eQTLs within the CHi-C data. Tables S4-6. CHi-C interactions between psoriasis loci and gene promoters with associated expression data. For each locus, the top interaction is shown between the psoriasis bait fragment and the gene promoter fragment in HaCaT unstimulated (S4), stimulated (S5) and My-La (S6). [file 12915_2020_779_MOESM5_ESM.xlsx]

## Sheet: S3_colocalised_eQTLs
INDEX_SNP	BEST_PROXY	INDEX_TO_PROXY_R2 (LD)	PROBESET_ID	GENE_ID	CHR	BETA (META)	SE (META)	PVALUE (META)	DISEASE	Cell type	Proxy-containing HindIII fragment	Proxy-containing fragment overlaps target gene?	Proxy-containing fragment interacts with target gene/promoter?	Approx. distance of Proxy from target gene promoter	Notes
rs1056198	rs4809768	0.965	8063369	RNF114	20	0.207122	0.0479267	2.09e-05	Psoriasis	Monocytes	chr20:48565741-48576573	Yes	N/A	23 kb	Overlaps target gene and interacts with promoter
rs11652075	rs11653893	0.904	8019061	SGSH	17	0.238767	0.131031	4.28e-15	Psoriasis	CD4 T-cells	chr17:78175011-78183117	No	No	15 kb	< 20 kb from target gene
rs11652075	rs2304856	0.873	8019061	SGSH	17	0.2559	0.0467445	6.15e-08	Psoriasis	Monocytes	chr17:78175011-78183117	No	No	18 kb	< 20 kb from target gene
rs12445568	rs4468641	0.8	7995055	KAT8	16	-0.213149	0.0626916	3.4e-05	Psoriasis	Monocytes	chr16:31087387-31110531	No	Yes (My-La)	32 kb	Interacts with target gene promoter
rs12445568	rs6565217	0.8	7995017	STX4	16	-0.245642	0.0468998	2.24e-07	Psoriasis	Monocytes	chr16:31083127-31083391	No	No (see notes)	39 kb	Proxy-containing fragment is in ~260 bp non-captured fragment; both adjacent fragments interact with target gene promoter in all cell types
rs12924903	rs11076	0.876	7995033	ZNF646	16	-0.195397	0.156648	2.96e-10	Psoriasis	CD4 T-cells	chr16:30984589-31014039	No	Yes (HaCaT unstim, HaCaT stim and My-La)	90 kb	Interacts with target gene promoter
rs12924903	rs7203999	0.84	8000963	STX1B	16	0.184071	0.0741742	8.38e-05	Psoriasis	CD4 T-cells	chr16:31016166-31043449	Yes	N/A	4 kb	Overlaps target gene promoter
rs12924903	rs8052245	1	7995017	STX4	16	0.305468	0.0449532	1.76e-11	Psoriasis	CD4 T-cells	chr16:30916332-30933761	No	Yes (HaCaT unstim and My-La)	128 kb	Interacts with target gene
rs12924903	rs8060857	0.823	7995252	ZNF720	16	0.058584	0.169479	1.33e-05	Psoriasis	CD4 T-cells	chr16:30984589-31014039	No	No	720 kb	Does not interact with target gene
rs2066808	rs11171803	1	7964119	STAT2	12	0.317702	0.0530946	3.18e-09	Psoriasis	Monocytes	chr12:56713168-56719540	No	Yes (HaCaT unstim, HaCaT stim and My-La)	35 kb	Interacts with target gene
rs2700987	rs2700987	1	8139057	ELMO1	7	0.215108	0.0828017	7.36e-07	Psoriasis	CD4 T-cells	chr7:37370412-37386448	Yes	N/A	102 kb	Overlaps target gene and interacts with promoter
rs27432	rs2042381	0.819	8107044	ERAP2	5	-0.41853	0.0681697	1.1e-22	Psoriasis	CD4 T-cells	chr5:96187818-96190791	No	Yes (HaCaT unstim and HaCaT stim)	23 kb	Interacts with target gene promoter
rs27432	rs30376	0.954	8113250	ERAP1	5	0.40695	0.0416192	3.14e-22	Psoriasis	CD4 T-cells	chr5:96117403-96121726	Yes	N/A	23 kb	Overlaps target gene
rs4821124	rs181363	1	8071547	UBE2L3	22	-0.259946	0.0827246	2.34e-09	Psoriasis	CD4 T-cells	chr22:21912555-21932691	Yes	N/A	10 kb	Overlaps target gene promoter
rs545979	rs655991	1	8021275	POLI	18	-0.0815703	0.179488	2.2e-07	Psoriasis	CD4 T-cells	chr18:51779298-51784661	No	No	12 kb	< 20 kb from target gene
rs545979	rs694650	1	8021275	POLI	18	-0.0488143	0.205793	1.1e-08	Psoriasis	Monocytes	chr18:51798922-51810003	Yes	N/A	12 kb	Overlaps target gene
Data above shown from Raj et al. 2014, Polarization of the Effects of Autoimmune and Neurodegenerative Risk Alleles in Leukocytes. Science, 344, 519-523											Data above shown from present study

## Sheet: S4_CHi-C_genes_HaC_unstim
Locus	Reported gene(s)	Index SNP(s)	CHi-C interacting gene promoter	Ensembl gene ID	HaCaT unstimulated average normalised RNA count	HaCaT stimulated average normalised RNA count	My-La normalised RNA count	HindIII bait (top interaction)	HindIII other end (top interaction)	CHiCAGO score (top interaction)
1p36.23	RERE, SLC45A1, ERRFI1, TNFRSF9	rs11121129	ERRFI1	ENSG00000116285	29.1946	37.8191	0	chr1,8254776,8261634	chr1,8081098,8094265	11.75
1p36.23	RERE, SLC45A1, ERRFI1, TNFRSF9	rs11121129	RP11-431K24.1	ENSG00000238290	0	0	0	chr1,8254776,8261634	chr1,8081098,8094265	11.75
1p36.23	RERE, SLC45A1, ERRFI1, TNFRSF9	rs11121129	Y_RNA.152	NA	0	0	0	chr1,8254776,8261634	chr1,8036415,8052130	7.87
1p36.22	NPPA	rs5063, rs2274976	C1orf167	ENSG00000215910	0	0	0	chr1,11826283,11830115	chr1,11837145,11851241	11.67
1p36.22	NPPA	rs5063, rs2274976	MFN2	ENSG00000116688	184.61	176.676	127.702	chr1,11884143,11901355	chr1,12034073,12041913	5.43
1p36.22	NPPA	rs5063, rs2274976	MIIP	ENSG00000116691	18.5853	23.4216	92.2994	chr1,11884143,11901355	chr1,12080398,12086799	6.57
1p36.22	NPPA	rs5063, rs2274976	RN7SL649P	ENSG00000243539	0	0	0	chr1,11884143,11901355	chr1,12092002,12097793	5.35
1p36.22	NPPA	rs5063, rs2274976	RP11-56N19.5	ENSG00000177553	0	0	0	chr1,11826283,11830115	chr1,11837145,11851241	11.67
1p36.22	NPPA	rs5063, rs2274976	Y_RNA.408	NA	0	0	0	chr1,11884143,11901355	chr1,12080398,12086799	6.57
1p36.11	RUNX3	rs7536201	RP4-799D16.1	ENSG00000233755	0	0	0	chr1,25273787,25293947	chr1,25437848,25440468	5.18
1p36.11	ZNF683	rs10794532	AIM1L	ENSG00000176092	9.77539	5.19005	2.52875	chr1,26665338,26667921	chr1,26677864,26685407	34.79
1p36.11	ZNF683	rs10794532	CD52	ENSG00000169442	0	0	0	chr1,26665338,26667921	chr1,26643927,26645883	34.94
1p36.11	ZNF683	rs10794532	FAM110D	ENSG00000197245	0	0	0	chr1,26643927,26645883	chr1,26482010,26491550	5.5
1p36.11	ZNF683	rs10794532	RN7SL490P	ENSG00000265143	0	0	0	chr1,26665338,26667921	chr1,26670264,26676096	32.56
1p36.11	ZNF683	rs10794532	UBXN11	ENSG00000158062	0.583335	0	0	chr1,26665338,26667921	chr1,26643927,26645883	34.94
1p36.11	ZNF683	rs10794532	ZNF683	ENSG00000176083	0	0	0	chr1,26665338,26667921	chr1,26690647,26702056	12.58
1p31.3	IL23R	rs9988642, rs113935720, rs4655683, rs112626518, rs72933970, chr1:67648596	C1orf141	ENSG00000203963	0	0	0	chr1,67589667,67593883	chr1,67600978,67601489	5.49
1p31.3	IL23R	rs9988642, rs113935720, rs4655683, rs112626518, rs72933970, chr1:67648596	RP11-436K8.1	ENSG00000231252	0	0	0	chr1,67555627,67557432	chr1,61291608,61304967	9.59
1p31.3	IL23R	rs9988642, rs113935720, rs4655683, rs112626518, rs72933970, chr1:67648596	SERBP1	ENSG00000142864	1490.37	1625.88	1393.34	chr1,67695072,67706175	chr1,67890220,67891399	6.41
1p31.3	IL23R	rs9988642, rs113935720, rs4655683, rs112626518, rs72933970, chr1:67648596	TCTEX1D1	ENSG00000152760	0	0	0	chr1,67636148,67636581	chr1,67239544,67240823	6.32
1q21.3	LCE3B, LCE3D	rs6677595, rs10888501, rs41268474, rs76337351, rs512208	C1orf68	ENSG00000198854	0.235369	1.2583	0	chr1,152625152,152626280	chr1,152689545,152694819	22.98
1q21.3	LCE3B, LCE3D	rs6677595, rs10888501, rs41268474, rs76337351, rs512208	IVL	ENSG00000163207	64.4499	25.2657	0	chr1,152626281,152626875	chr1,152878549,152884732	5.33
1q21.3	LCE3B, LCE3D	rs6677595, rs10888501, rs41268474, rs76337351, rs512208	KPRP	ENSG00000203786	0	0	0	chr1,152625152,152626280	chr1,152728566,152733204	17.88
1q21.3	LCE3B, LCE3D	rs6677595, rs10888501, rs41268474, rs76337351, rs512208	LCE1F	ENSG00000240386	0	0	0	chr1,152625152,152626280	chr1,152741438,152750801	36.72
1q21.3	LCE3B, LCE3D	rs6677595, rs10888501, rs41268474, rs76337351, rs512208	LCE2A	ENSG00000187173	0	0	0	chr1,152626876,152630591	chr1,152667136,152671150	11.87
1q21.3	LCE3B, LCE3D	rs6677595, rs10888501, rs41268474, rs76337351, rs512208	LCE2B	ENSG00000159455	0	0	0	chr1,152626876,152630591	chr1,152654730,152658393	25.01
1q21.3	LCE3B, LCE3D	rs6677595, rs10888501, rs41268474, rs76337351, rs512208	LCE2C	ENSG00000187180	0	0	0	chr1,152626876,152630591	chr1,152645894,152654729	15.82
1q21.3	LCE3B, LCE3D	rs6677595, rs10888501, rs41268474, rs76337351, rs512208	LCE2D	ENSG00000187223	0	0	0	chr1,152626876,152630591	chr1,152635324,152645893	12.98
1q21.3	LCE3B, LCE3D	rs6677595, rs10888501, rs41268474, rs76337351, rs512208	LCE3A	ENSG00000185962	0	0	0	chr1,152625152,152626280	chr1,152592742,152599657	34.66
1q21.3	LCE3B, LCE3D	rs6677595, rs10888501, rs41268474, rs76337351, rs512208	LCE3B	ENSG00000187238	0	0	0	chr1,152625152,152626280	chr1,152581785,152586804	5.25
1q21.3	LCE3B, LCE3D	rs6677595, rs10888501, rs41268474, rs76337351, rs512208	LCE3D	ENSG00000163202	0	0	0	chr1,152626876,152630591	chr1,152552741,152558772	7.61
1q21.3	LCE3B, LCE3D	rs6677595, rs10888501, rs41268474, rs76337351, rs512208	LCE3E	ENSG00000185966	0.740812	0	0	chr1,152625152,152626280	chr1,152535423,152540397	16.06
1q21.3	LCE3B, LCE3D	rs6677595, rs10888501, rs41268474, rs76337351, rs512208	LCE4A	ENSG00000187170	0	0	0	chr1,152625152,152626280	chr1,152681149,152683719	22.89
1q21.3	LCE3B, LCE3D	rs6677595, rs10888501, rs41268474, rs76337351, rs512208	LCE6A	ENSG00000235942	0	0	0	chr1,152621068,152625151	chr1,152813088,152816747	5.16
1q21.3	LCE3B, LCE3D	rs6677595, rs10888501, rs41268474, rs76337351, rs512208	LELP1	ENSG00000203784	0	0	0	chr1,152630592,152635323	chr1,153174920,153183534	7.81
1q21.3	LCE3B, LCE3D	rs6677595, rs10888501, rs41268474, rs76337351, rs512208	LOR	ENSG00000203782	0	0	0	chr1,152630592,152635323	chr1,153231216,153235272	6.99
1q21.3	LCE3B, LCE3D	rs6677595, rs10888501, rs41268474, rs76337351, rs512208	PRR9	ENSG00000203783	6.90978	2.46659	0	chr1,152630592,152635323	chr1,153189952,153193207	13.15
1q21.3	LCE3B, LCE3D	rs6677595, rs10888501, rs41268474, rs76337351, rs512208	RNU6-160P	ENSG00000207321	0	0	0	chr1,152592742,152599657	chr1,153303649,153315279	5.13
1q21.3	LCE3B, LCE3D	rs6677595, rs10888501, rs41268474, rs76337351, rs512208	RP1-13P20.6	ENSG00000224308	0	0	0	chr1,152626281,152626875	chr1,152914929,152926342	6.6
1q21.3	LCE3B, LCE3D	rs6677595, rs10888501, rs41268474, rs76337351, rs512208	RP1-140J1.1	ENSG00000229699	0	0	0	chr1,152619087,152620278	chr1,153142979,153146604	7.26
1q21.3	LCE3B, LCE3D	rs6677595, rs10888501, rs41268474, rs76337351, rs512208	RP1-140J1.4	ENSG00000230779	0	0	0	chr1,152630592,152635323	chr1,153193208,153201415	18.35
1q21.3	LCE3B, LCE3D	rs6677595, rs10888501, rs41268474, rs76337351, rs512208	RP1-43O17.1	ENSG00000229713	0	0	0	chr1,152625152,152626280	chr1,152707168,152709806	34.09
1q21.3	LCE3B, LCE3D	rs6677595, rs10888501, rs41268474, rs76337351, rs512208	RP1-43O17.2	ENSG00000233819	0	0	0	chr1,152625152,152626280	chr1,152713868,152723848	14.31
1q21.3	LCE3B, LCE3D	rs6677595, rs10888501, rs41268474, rs76337351, rs512208	RP1-52J10.9	ENSG00000226947	0	0	0	chr1,152625152,152626280	chr1,152612962,152619086	19.77
1q21.3	LCE3B, LCE3D	rs6677595, rs10888501, rs41268474, rs76337351, rs512208	SMCP	ENSG00000163206	0	0	0	chr1,152620279,152621067	chr1,152843096,152861125	5.4
1q21.3	LCE3B, LCE3D	rs6677595, rs10888501, rs41268474, rs76337351, rs512208	SPRR2B	ENSG00000196805	0	0	0	chr1,152612962,152619086	chr1,153103744,153117056	5.94
1q21.3	LCE3B, LCE3D	rs6677595, rs10888501, rs41268474, rs76337351, rs512208	SPRR2C	ENSG00000229035	0	0	0	chr1,152612962,152619086	chr1,153103744,153117056	5.94
1q22	AIM2	rs2276405	CD1C	ENSG00000158481	0	0	0	chr1,159054226,159059575	chr1,158254384,158263603	6.48
1q22	AIM2	rs2276405	CD1D	ENSG00000158473	4.16185	7.34977	0	chr1,159032993,159040084	chr1,158149089,158156432	6.08
1q22	AIM2	rs2276405	OR10R1P	ENSG00000227445	0	0	0	chr1,159040085,159040767	chr1,158474025,158488244	5.12
1q22	AIM2	rs2276405	OR6P1	ENSG00000186440	0	0	0	chr1,159040085,159040767	chr1,158533817,158540119	5.38
1q22	AIM2	rs2276405	RP11-404O13.1	ENSG00000231666	0.235369	0.801393	0	chr1,159054226,159059575	chr1,158108696,158116621	7.53
1q22	AIM2	rs2276405	RP11-404O13.4	ENSG00000229914	0	0	0	chr1,159040768,159040961	chr1,158160924,158166121	8.96
1q22	AIM2	rs2276405	RP11-404O13.5	ENSG00000176320	0	0	0	chr1,159040768,159040961	chr1,158166122,158178388	8.34
2p16.1	FLJ16341, REL	rs62149416	AC010733.4	ENSG00000228414	0	0	0	chr2,61089395,61090333	chr2,61102532,61110391	7.91
2p16.1	FLJ16341, REL	rs62149416	AC010733.5	ENSG00000232713	0.536496	0.801393	3.79313	chr2,61134476,61140006	chr2,61161554,61167524	7.57
2p16.1	FLJ16341, REL	rs62149416	AC010733.7	ENSG00000237024	0	0	0	chr2,61081593,61082001	chr2,61066611,61081043	8.71
2p16.1	FLJ16341, REL	rs62149416	KIAA1841	ENSG00000162929	32.3086	25.3869	27.8163	chr2,61110392,61119502	chr2,61290030,61294435	8.71
2p16.1	FLJ16341, REL	rs62149416	NONOP2	ENSG00000237522	0.740812	0.344483	1.26438	chr2,61134476,61140006	chr2,61161554,61167524	7.57
2p16.1	FLJ16341, REL	rs62149416	PAPOLG	ENSG00000115421	45.7141	53.9894	92.2994	chr2,61156940,61158363	chr2,61013989,61026097	6.44
2p16.1	FLJ16341, REL	rs62149416	REL	ENSG00000162924	80.8796	59.0122	122.644	chr2,61089395,61090333	chr2,61102532,61110391	7.91
2p16.1	FLJ16341, REL	rs62149416	RN7SL632P	ENSG00000241524	0	0	0	chr2,61081593,61082001	chr2,61059085,61061547	6.99
2p16.1	FLJ16341, REL	rs62149416	RNA5SP95	ENSG00000222251	0	0	0	chr2,61110392,61119502	chr2,61214962,61227918	7.71
2p16.1	FLJ16341, REL	rs62149416	RP11-416L21.1	ENSG00000213495	0	0	0	chr2,61167525,61172387	chr2,60937210,60943947	5.86
2p16.1	FLJ16341, REL	rs62149416	SMEK2	ENSG00000138041	0	0	0	chr2,61156940,61158363	chr2,55800976,55810616	9.27
2q12.1	IL1RL1	rs1420101	IL18RAP	ENSG00000115607	0	0	0	chr2,102977885,102979057	chr2,103039569,103042349	6.08
2q12.1	IL1RL1	rs1420101	IL1R2	ENSG00000115590	8.03213	6.29832	0	chr2,102968417,102977884	chr2,102636591,102642523	7.08
2q13	IL1R1	rs887998	IL18RAP	ENSG00000115607	0	0	0	chr2,102713921,102716445	chr2,103039569,103042349	8.14
2q13	IL1R1	rs887998	IL1R1	ENSG00000115594	12.1683	6.85725	0	chr2,102713921,102716445	chr2,102720766,102721759	7.56
2q24.2	IFIH1	rs13431841, rs3747517, rs1990760	AC007750.5	ENSG00000236841	0	0	0	chr2,163140082,163147601	chr2,163013915,163023237	6.52
2q24.2	IFIH1	rs13431841, rs3747517, rs1990760	AC009487.4	ENSG00000224076	0	0	0	chr2,163069363,163074232	chr2,162278434,162285226	5.58
2q24.2	IFIH1	rs13431841, rs3747517, rs1990760	AC009487.5	ENSG00000251621	0	0	0	chr2,163069363,163074232	chr2,162278434,162285226	5.58
2q24.2	IFIH1	rs13431841, rs3747517, rs1990760	FAP	ENSG00000078098	0	0	0	chr2,163140082,163147601	chr2,163053887,163058074	12.25
2q24.2	IFIH1	rs13431841, rs3747517, rs1990760	GCG	ENSG00000115263	0	0	0	chr2,163140082,163147601	chr2,162999394,163001066	6.42
2q24.2	IFIH1	rs13431841, rs3747517, rs1990760	IFIH1	ENSG00000115267	29.9891	250.217	122.644	chr2,163079967,163080215	chr2,163162436,163169527	7.16
2q24.2	IFIH1	rs13431841, rs3747517, rs1990760	KRT18P46	ENSG00000235716	0	0	0	chr2,163074233,163077135	chr2,162435315,162439441	5.35
2q24.2	IFIH1	rs13431841, rs3747517, rs1990760	SLC4A10	ENSG00000144290	0	0	31.6094	chr2,163053887,163058074	chr2,162479799,162483343	8
3p24.3	PLCL2	rs4685408	AC010139.1	ENSG00000264034	0	0	0	chr3,17077287,17077900	chr3,16660343,16662119	7.35
3p24.3	PLCL2	rs4685408	DAZL	ENSG00000092345	0	0	0	chr3,17077287,17077900	chr3,16644322,16651818	8.23
3p24.3	PLCL2	rs4685408	PLCL2	ENSG00000154822	0.336398	0.344483	17.7013	chr3,17040695,17044035	chr3,17049067,17053277	28.34
3p24.3	PLCL2	rs4685408	PLCL2-AS1	ENSG00000226441	0	0	0	chr3,17040695,17044035	chr3,17083758,17089074	5.08
3q12.3	NFKBIZ	rs7637230	ZPLD1	ENSG00000170044	0.235369	0.406899	13.9081	chr3,101651262,101654554	chr3,101892227,101895069	6.51
3q13	CASR	rs1042636	ARGFX	ENSG00000186103	0	0	0	chr3,121979727,121984055	chr3,121274088,121291904	9.68
3q13	CASR	rs1042636	FBXO40	ENSG00000163833	0	0	0	chr3,121975892,121979726	chr3,121310206,121313672	9.4
3q13	CASR	rs1042636	POLQ	ENSG00000051341	92.6574	83.8586	40.46	chr3,121979727,121984055	chr3,121260250,121271773	15.94
3q13	CASR	rs1042636	RN7SL172P	ENSG00000243544	0	0	7.58625	chr3,121984532,121993903	chr3,121366756,121374577	5.64
3q13	CASR	rs1042636	RNU4-62P	ENSG00000222057	0	0.45691	7.58625	chr3,121984532,121993903	chr3,121366756,121374577	5.64
3q13	CASR	rs1042636	snoU13.184	NA	0	0	0	chr3,121979727,121984055	chr3,121300118,121310205	6.94
3q26.2-q27	GPR160	rs6444895	PHC3	ENSG00000173889	93.2119	132.747	82.1844	chr3,169867724,169869504	chr3,169819316,169825989	8.86
3q26.2-q27	GPR160	rs6444895	RNY5P3	ENSG00000222411	0	0	0	chr3,169884186,169889379	chr3,170555137,170564032	6.17
3q26.2-q27	GPR160	rs6444895	RP11-379K17.12	ENSG00000268220	0	0	0	chr3,169867724,169869504	chr3,169802653,169805294	5.17
3q26.2-q27	GPR160	rs6444895	RPL22L1	ENSG00000163584	92.9889	113.802	456.44	chr3,169884186,169889379	chr3,170575500,170590879	5.18
3q28	TP63	rs28512356	TPRG1	ENSG00000188001	0.301127	0	0	chr3,189633119,189635960	chr3,188976164,188987486	6.69
4q24	NFKB1	rs1020760	AF213884.2	ENSG00000260651	0.470738	0	0	chr4,103507459,103508824	chr4,103421575,103426812	31.62
4q24	NFKB1	rs1020760	AF213884.3	ENSG00000238553	0	0	0	chr4,103507459,103508824	chr4,103485281,103488948	34.94
4q24	NFKB1	rs1020760	BDH2	ENSG00000164039	1.03037	1.61519	3.79313	chr4,103497265,103501143	chr4,104020108,104023520	5.25
4q24	NFKB1	rs1020760	LARP1B	ENSG00000138709	68.6168	59.1651	246.553	chr4,103497265,103501143	chr4,129042887,129047948	5.57
4q24	NFKB1	rs1020760	NFKB1	ENSG00000109320	95.4253	109.248	170.691	chr4,103483423,103484966	chr4,103456588,103458482	35.64
4q24	NFKB1	rs1020760	RP11-499E18.1	ENSG00000248161	0.783433	0.801393	0	chr4,103506528,103507458	chr4,103363296,103376250	7.16
4q24	NFKB1	rs1020760	SLC9B1	ENSG00000164037	0	0.45691	2.52875	chr4,103497265,103501143	chr4,103909320,103916749	12.62
4q24	NFKB1	rs1020760	SLC9B2	ENSG00000164038	5.53792	9.34145	49.3107	chr4,103517808,103521513	chr4,103993010,103997859	7.46
4q24	NFKB1	rs1020760	UBE2D3	ENSG00000109332	364.558	477.752	648.625	chr4,103517808,103521513	chr4,103731046,103733994	5.69
5p13.1	CARD6	rs114934997	PTGER4	ENSG00000171522	4.12853	4.40106	64.4832	chr5,40389749,40392550	chr5,40678180,40684541	9.46
5q14	ZFYVE16	rs249038	CTD-2015H6.2	ENSG00000242706	0.246937	0	0	chr5,79763266,79768179	chr5,79788812,79796290	8.03
5q14	ZFYVE16	rs249038	CTD-2015H6.3	ENSG00000249042	3.22037	5.11523	0	chr5,79763266,79768179	chr5,79773314,79788811	26.05
5q14	ZFYVE16	rs249038	FAM151B	ENSG00000152380	1.1551	0.801393	0	chr5,79763266,79768179	chr5,79773314,79788811	26.05
5q14	ZFYVE16	rs249038	RPL7P24	ENSG00000240003	0.919733	0.813797	0	chr5,79763266,79768179	chr5,79788812,79796290	8.03
5q14	ZFYVE16	rs249038	ZFYVE16	ENSG00000039319	97.77	74.1915	40.46	chr5,79763266,79768179	chr5,79748568,79750405	35.13
5q15	ERAP1	rs27432, rs30376, rs2910686, rs27043, rs26653, rs2303138	AC008592.3	ENSG00000251000	0	0	0	chr5,96117403,96121726	chr5,95166971,95174927	5.56
5q15	ERAP1	rs27432, rs30376, rs2910686, rs27043, rs26653, rs2303138	AC008850.3	ENSG00000227836	0.602254	2.87349	2.52875	chr5,96297247,96300927	chr5,96276989,96279441	7.09
5q15	ERAP1	rs27432, rs30376, rs2910686, rs27043, rs26653, rs2303138	AC008865.1	ENSG00000213702	0	0	0	chr5,96246637,96248047	chr5,96367040,96374151	20.38
5q15	ERAP1	rs27432, rs30376, rs2910686, rs27043, rs26653, rs2303138	AC112205.1	ENSG00000268800	0	0	0	chr5,96117403,96121726	chr5,162868794,162883707	5.6
5q15	ERAP1	rs27432, rs30376, rs2910686, rs27043, rs26653, rs2303138	CAST	ENSG00000153113	1248.96	1306.13	393.221	chr5,96348283,96349872	chr5,96090390,96093910	6.55
5q15	ERAP1	rs27432, rs30376, rs2910686, rs27043, rs26653, rs2303138	CCNG1	ENSG00000113328	29.5536	27.4038	251.611	chr5,96117403,96121726	chr5,162868794,162883707	5.6
5q15	ERAP1	rs27432, rs30376, rs2910686, rs27043, rs26653, rs2303138	CHD1	ENSG00000153922	221.625	234.246	295.864	chr5,96360377,96362448	chr5,98193553,98206019	7.92
5q15	ERAP1	rs27432, rs30376, rs2910686, rs27043, rs26653, rs2303138	CSNK1A1P3	ENSG00000250162	0	0	0	chr5,96325447,96328782	chr5,98166726,98172291	5.38
5q15	ERAP1	rs27432, rs30376, rs2910686, rs27043, rs26653, rs2303138	CTD-2007H13.3	ENSG00000248489	0	0	0	chr5,96362449,96364026	chr5,98258843,98266385	5.57
5q15	ERAP1	rs27432, rs30376, rs2910686, rs27043, rs26653, rs2303138	CTD-2260A17.1	ENSG00000248734	12.8944	7.70666	0	chr5,96246637,96248047	chr5,96117403,96121726	28.35
5q15	ERAP1	rs27432, rs30376, rs2910686, rs27043, rs26653, rs2303138	CTD-2260A17.2	ENSG00000247121	1.65915	0.751382	7.58625	chr5,96162135,96165675	chr5,96269877,96276988	5.21
5q15	ERAP1	rs27432, rs30376, rs2910686, rs27043, rs26653, rs2303138	CTD-2260A17.3	ENSG00000272109	0	0	0	chr5,96221639,96224439	chr5,96134966,96140836	17.13
5q15	ERAP1	rs27432, rs30376, rs2910686, rs27043, rs26653, rs2303138	ERAP1	ENSG00000164307	34.2595	91.8298	53.1038	chr5,96246637,96248047	chr5,96121727,96124875	24.7
5q15	ERAP1	rs27432, rs30376, rs2910686, rs27043, rs26653, rs2303138	ERAP2	ENSG00000164308	6.22002	43.0792	189.656	chr5,96221639,96224439	chr5,96213065,96218648	36.74
5q15	ERAP1	rs27432, rs30376, rs2910686, rs27043, rs26653, rs2303138	LIX1	ENSG00000145721	0	0	0	chr5,96224440,96229564	chr5,96476902,96485568	9.74
5q15	ERAP1	rs27432, rs30376, rs2910686, rs27043, rs26653, rs2303138	LNPEP	ENSG00000113441	95.4986	89.8533	168.162	chr5,96246637,96248047	chr5,96328783,96333574	25.34
5q15	ERAP1	rs27432, rs30376, rs2910686, rs27043, rs26653, rs2303138	RGMB	ENSG00000174136	23.1101	23.8714	29.0806	chr5,96286188,96288778	chr5,98106651,98116782	11.79
5q15	ERAP1	rs27432, rs30376, rs2910686, rs27043, rs26653, rs2303138	RGMB-AS1	ENSG00000246763	1.579	0.344483	0	chr5,96286188,96288778	chr5,98106651,98116782	11.79
5q15	ERAP1	rs27432, rs30376, rs2910686, rs27043, rs26653, rs2303138	RIOK2	ENSG00000058729	30.7248	31.9101	27.8163	chr5,96129546,96134965	chr5,96502010,96503370	9.86
5q15	ERAP1	rs27432, rs30376, rs2910686, rs27043, rs26653, rs2303138	RNU1-73P	ENSG00000206698	0	0	0	chr5,96116886,96117402	chr5,96510379,96512946	10.03
5q15	ERAP1	rs27432, rs30376, rs2910686, rs27043, rs26653, rs2303138	RNU6-402P	ENSG00000222610	0	0	0	chr5,96279442,96284301	chr5,98216452,98230030	7.14
5q33.1	TNIP1	rs2233278, rs17728338, rs10036748	ANXA6	ENSG00000197043	0	0	386.899	chr5,150424169,150434762	chr5,150485201,150491953	6.65
5q33.1	TNIP1	rs2233278, rs17728338, rs10036748	TNIP1	ENSG00000145901	50.0535	48.2708	163.104	chr5,150458323,150461437	chr5,150469588,150473399	13.89
5q33.3	PTTG1	rs2431697	MIR146A	ENSG00000253522	0	0	59.4257	chr5,159876435,159883827	chr5,159887494,159904610	5.26
5q33.3	PTTG1	rs2431697	MIR3142	ENSG00000265237	0	0	0	chr5,159876435,159883827	chr5,159887494,159904610	5.26
5q33.3	IL12B	rs2288831, rs10076782, rs1473247, rs12188300, rs4379175, rs918518, rs918520, rs62377586, rs953861, rs6870256, rs4921493, rs2853694, rs7709212	AC008697.1	ENSG00000249738	0.583335	0	0	chr5,158784826,158788106	chr5,158754122,158759441	6.14
5q33.3	IL12B	rs2288831, rs10076782, rs1473247, rs12188300, rs4379175, rs918518, rs918520, rs62377586, rs953861, rs6870256, rs4921493, rs2853694, rs7709212	ADRA1B	ENSG00000170214	0	0	0	chr5,158838814,158839300	chr5,159341749,159345488	6.87
5q33.3	IL12B	rs2288831, rs10076782, rs1473247, rs12188300, rs4379175, rs918518, rs918520, rs62377586, rs953861, rs6870256, rs4921493, rs2853694, rs7709212	CTB-11I22.1	ENSG00000253256	0	0	0	chr5,158617446,158618198	chr5,158632136,158642331	6.28
5q33.3	IL12B	rs2288831, rs10076782, rs1473247, rs12188300, rs4379175, rs918518, rs918520, rs62377586, rs953861, rs6870256, rs4921493, rs2853694, rs7709212	CTB-47B8.5	ENSG00000213414	0	0	0	chr5,158590787,158596908	chr5,157412847,157416170	5.57
5q33.3	IL12B	rs2288831, rs10076782, rs1473247, rs12188300, rs4379175, rs918518, rs918520, rs62377586, rs953861, rs6870256, rs4921493, rs2853694, rs7709212	CTC-436K13.1	ENSG00000253673	0	0	0	chr5,158542407,158550705	chr5,157599042,157603175	11.55
5q33.3	IL12B	rs2288831, rs10076782, rs1473247, rs12188300, rs4379175, rs918518, rs918520, rs62377586, rs953861, rs6870256, rs4921493, rs2853694, rs7709212	EBF1	ENSG00000164330	0.301127	0	96.0926	chr5,158555191,158556665	chr5,158133817,158139967	8.94
5q33.3	IL12B	rs2288831, rs10076782, rs1473247, rs12188300, rs4379175, rs918518, rs918520, rs62377586, rs953861, rs6870256, rs4921493, rs2853694, rs7709212	GAPDHP40	ENSG00000248626	0	0	0	chr5,158856799,158860805	chr5,159378307,159379275	6.22
5q33.3	IL12B	rs2288831, rs10076782, rs1473247, rs12188300, rs4379175, rs918518, rs918520, rs62377586, rs953861, rs6870256, rs4921493, rs2853694, rs7709212	IL12B	ENSG00000113302	0	0	0	chr5,158784826,158788106	chr5,158754122,158759441	6.14
5q33.3	IL12B	rs2288831, rs10076782, rs1473247, rs12188300, rs4379175, rs918518, rs918520, rs62377586, rs953861, rs6870256, rs4921493, rs2853694, rs7709212	RNF145	ENSG00000145860	217.006	209.047	208.622	chr5,158738565,158740131	chr5,158589112,158590786	13.84
5q33.3	IL12B	rs2288831, rs10076782, rs1473247, rs12188300, rs4379175, rs918518, rs918520, rs62377586, rs953861, rs6870256, rs4921493, rs2853694, rs7709212	SNORA68.5	NA	0	0	0	chr5,158606678,158609705	chr5,158657094,158659077	6.79
5q33.3	IL12B	rs2288831, rs10076782, rs1473247, rs12188300, rs4379175, rs918518, rs918520, rs62377586, rs953861, rs6870256, rs4921493, rs2853694, rs7709212	TTC1	ENSG00000113312	138.369	148.818	126.438	chr5,158856799,158860805	chr5,159435129,159442212	7.7
5q33.3	IL12B	rs2288831, rs10076782, rs1473247, rs12188300, rs4379175, rs918518, rs918520, rs62377586, rs953861, rs6870256, rs4921493, rs2853694, rs7709212	Y_RNA.28	NA	0	0	0	chr5,158836045,158838813	chr5,159434181,159435128	7.77
6p25.3	EXOC2, IRF4	rs9504361	FOXF2	ENSG00000137273	19.507	25.6866	0	chr6,575583,579688	chr6,1387542,1391564	5.52
6p25.3	EXOC2, IRF4	rs9504361	RP4-668J24.2	ENSG00000261730	0.482306	0.406899	0	chr6,575583,579688	chr6,1378389,1386014	5.18
6p22.3	CDKAL1	rs4712528	SOX4	ENSG00000124766	68.525	39.1506	0	chr6,20649168,20652150	chr6,21571280,21593555	5.8
6q23.3	TNFAIP3	rs582757	AL357060.1	ENSG00000216097	0	0	0	chr6,138192729,138193357	chr6,138036420,138043943	9.12
6q23.3	TNFAIP3	rs582757	RP11-10J5.1	ENSG00000226004	0	0	0	chr6,138192729,138193357	chr6,138262494,138267565	5.92
6q23.3	TNFAIP3	rs582757	RP11-240M16.1	ENSG00000229922	0	0	0	chr6,138192729,138193357	chr6,138262494,138267565	5.92
6q23.3	TNFAIP3	rs582757	RP11-95M15.2	ENSG00000220412	0	0	0	chr6,138192729,138193357	chr6,138025955,138036419	5.03
6q23.3	TNFAIP3	rs582757	TNFAIP3	ENSG00000118503	30.8089	43.5193	82.1844	chr6,138223162,138233161	chr6,138193358,138196796	6.96
7p14.3	CCDC129	rs4141001	CCDC129	ENSG00000180347	0	0	0	chr7,31703650,31712380	chr7,31688998,31695375	5.6
7p14.3	CCDC129	rs4141001	PPP1R17	ENSG00000106341	0	0	0	chr7,31723968,31733023	chr7,31733866,31735567	5.88
7p14.3	CCDC129	rs4141001	RP11-463M14.1	ENSG00000271027	0	0	0	chr7,31696912,31697620	chr7,31359989,31378773	5.39
7p14.1	ELMO1	rs2700987	SNORA31.23	NA	0	0	0	chr7,37386449,37390697	chr7,52337375,52338420	5.63
9p21.1	DDX58	rs11795343	ACO1	ENSG00000122729	15.3066	8.90975	24.0231	chr9,32524066,32553150	chr9,32382623,32396972	6.19
9p21.1	DDX58	rs11795343	AL353671.4	ENSG00000214006	0	0	0	chr9,32524066,32553150	chr9,32556326,32561995	9.1
9p21.1	DDX58	rs11795343	APTX	ENSG00000137074	69.9389	64.548	84.7132	chr9,32524066,32553150	chr9,32988206,32994794	8.83
9p21.1	DDX58	rs11795343	RP11-54K16.2	ENSG00000225693	0.548064	0.863808	0	chr9,32524066,32553150	chr9,33005046,33022372	5.39
9p21.1	DDX58	rs11795343	RP11-562M8.4	ENSG00000223807	0	0	0	chr9,32524066,32553150	chr9,32923785,32926933	5.27
9p21.1	DDX58	rs11795343	TCEA1P4	ENSG00000236184	1.72687	3.23038	7.58625	chr9,32524066,32553150	chr9,32976673,32984455	5.91
9q31.2	KLF4	rs10979182	CHCHD4P2	ENSG00000237360	0	0	0	chr9,110824380,110829061	chr9,110851307,110861440	17.82
9q31.2	KLF4	rs10979182	KLF4	ENSG00000136826	30.1558	174.741	0	chr9,110810592,110816598	chr9,110244650,110255868	6.75
9q31.2	KLF4	rs10979182	RNU6-492P	ENSG00000199905	0	0	0	chr9,110810592,110816598	chr9,110237777,110238441	6.62
9q31.2	KLF4	rs10979182	RP11-240E2.2	ENSG00000213557	0	0	0	chr9,110824380,110829061	chr9,110801018,110808471	28.49
9q31.2	KLF4	rs10979182	RP11-417L14.1	ENSG00000226535	0	0	0	chr9,110824380,110829061	chr9,109932529,109937176	5.33
10q22.2	CAMK2G	rs2675662	C10orf55	ENSG00000222047	1.86064	4.84557	0	chr10,75641046,75649027	chr10,75671610,75681136	5.19
10q22.2	CAMK2G	rs2675662	CAMK2G	ENSG00000148660	40.9941	26.2055	34.1381	chr10,75618951,75621767	chr10,75606536,75609479	34.79
10q22.2	CAMK2G	rs2675662	PLAU	ENSG00000122861	8.42159	17.7283	0	chr10,75618951,75621767	chr10,75659404,75671609	12.62
10q22.2	CAMK2G	rs2675662	RP11-178G16.4	ENSG00000267957	0	0	0	chr10,75639709,75641045	chr10,75871519,75882670	6.27
10q22.2	CAMK2G	rs2675662	RP11-178G16.5	ENSG00000269772	0	0	0	chr10,75639709,75641045	chr10,75871519,75882670	6.27
10q22.2	CAMK2G	rs2675662	RP11-417O11.5	ENSG00000225761	0.672796	0.406899	1.26438	chr10,75641046,75649027	chr10,75761326,75764419	5.48
10q22.2	CAMK2G	rs2675662	RP11-574K11.8	ENSG00000229990	0	0	0	chr10,75618951,75621767	chr10,75600204,75605605	14.75
10q22.2	CAMK2G	rs2675662	VCL	ENSG00000035403	312.696	302.188	78.3913	chr10,75641046,75649027	chr10,75835874,75849555	10.45
11p15.4	ZNF143	rs10743108	NRIP3	ENSG00000175352	0.548064	0.688966	0	chr11,9534226,9540281	chr11,9024261,9032925	5.46
11p15.4	ZNF143	rs10743108	RP11-467K18.2	ENSG00000253973	0	0	0	chr11,9534226,9540281	chr11,9024261,9032925	5.46
11p15.4	ZNF143	rs10743108	SCUBE2	ENSG00000175356	0	0	0	chr11,9534226,9540281	chr11,9041895,9044453	6.74
11q13.1	AP5B1	rs610037	CFL1	ENSG00000172757	855.52	906.315	624.602	chr11,65494348,65504437	chr11,65590364,65596909	5.02
11q13.1	AP5B1	rs610037	KAT5	ENSG00000172977	69.5125	71.0055	60.69	chr11,65494348,65504437	chr11,65480279,65491397	5.54
11q13.1	AP5B1	rs610037	KRT8P26	ENSG00000214659	0	0	0	chr11,65541320,65542524	chr11,65491398,65494347	8.21
11q13.1	AP5B1	rs610037	RNASEH2C	ENSG00000172922	19.6157	27.6731	48.0463	chr11,65494348,65504437	chr11,65480279,65491397	5.54
11q13.1	AP5B1	rs610037	RP11-1167A19.6	ENSG00000254867	0	0	0	chr11,65541320,65542524	chr11,65736506,65754245	5.13
11q13.1	AP5B1	rs610037	SART1	ENSG00000175467	15.6962	16.1895	24.0231	chr11,65541320,65542524	chr11,65736506,65754245	5.13
11q13.1	PRDX5	rs694739	AP003774.1	ENSG00000236935	0	0	10.115	chr11,64046688,64052672	chr11,64095070,64102921	7.51
11q13.1	PRDX5	rs694739	BAD	ENSG00000002330	15.7741	12.7043	30.345	chr11,64046688,64052672	chr11,64030884,64040168	33.6
11q13.1	PRDX5	rs694739	CCDC88B	ENSG00000168071	0.818704	0.863808	27.8163	chr11,64046688,64052672	chr11,64116168,64121968	13.21
11q13.1	PRDX5	rs694739	DNAJC4	ENSG00000110011	4.67207	8.01353	21.4944	chr11,64046688,64052672	chr11,63997287,64018270	35.64
11q13.1	PRDX5	rs694739	ESRRA	ENSG00000173153	82.8602	74.1655	44.2532	chr11,64046688,64052672	chr11,64076978,64089926	16.01
11q13.1	PRDX5	rs694739	FKBP2	ENSG00000173486	61.5425	57.8355	51.8394	chr11,64046688,64052672	chr11,63997287,64018270	35.64
11q13.1	PRDX5	rs694739	GPR137	ENSG00000173264	6.21158	4.31384	6.32188	chr11,64046688,64052672	chr11,64030884,64040168	33.6
11q13.1	PRDX5	rs694739	MIR1237	ENSG00000221273	0	0	0	chr11,64046688,64052672	chr11,64134184,64146417	8.98
11q13.1	PRDX5	rs694739	NXF1	ENSG00000162231	52.6722	47.4895	80.92	chr11,64018577,64030883	chr11,62563770,62575324	5.29
11q13.1	PRDX5	rs694739	PLCB3	ENSG00000149782	47.4504	36.538	10.115	chr11,64046688,64052672	chr11,64018577,64030883	33.1
11q13.1	PRDX5	rs694739	PPP1R14B	ENSG00000173457	139.456	119.814	82.1844	chr11,64046688,64052672	chr11,63997287,64018270	35.64
11q13.1	PRDX5	rs694739	PRDX5	ENSG00000126432	129.365	123.023	111.265	chr11,64046688,64052672	chr11,64076978,64089926	16.01
11q13.1	PRDX5	rs694739	RP11-770J1.7	ENSG00000269944	0	0	0	chr11,64076978,64089926	chr11,118286387,118296630	9.73
11q13.1	PRDX5	rs694739	RP11-783K16.13	ENSG00000257086	0	0	0	chr11,64046688,64052672	chr11,63997287,64018270	35.64
11q13.1	PRDX5	rs694739	RP11-783K16.14	ENSG00000256116	0	0	0	chr11,64046688,64052672	chr11,63997287,64018270	35.64
11q13.1	PRDX5	rs694739	RP11-783K16.5	ENSG00000256940	38.51	37.0998	18.9656	chr11,64046688,64052672	chr11,63997287,64018270	35.64
11q13.1	PRDX5	rs694739	TRMT112	ENSG00000173113	461.365	443.158	372.991	chr11,64046688,64052672	chr11,64076978,64089926	16.01
11q13.1	PRDX5	rs694739	VEGFB	ENSG00000173511	25.6226	24.3175	31.6094	chr11,64046688,64052672	chr11,63997287,64018270	35.64
11q22.3	ZC3H12C	rs4561177	ZC3H12C	ENSG00000149289	26.7092	21.8561	25.2875	chr11,109991759,109992427	chr11,109999123,110006853	5.97
11q24.3	ETS1	rs3802826	DCPS	ENSG00000110063	23.3519	16.9285	22.7588	chr11,128402081,128434589	chr11,126195538,126208974	7.1
11q24.3	ETS1	rs3802826	RP11-1007G5.2	ENSG00000254588	0	0	0	chr11,128402081,128434589	chr11,128395636,128401060	9.55
11q24.3	ETS1	rs3802826	RP11-702B10.2	ENSG00000273415	0	0	0	chr11,128402081,128434589	chr11,128050140,128052645	9.28
12p13.31	CD27, LAG3	rs758739, rs2243750	ACRBP	ENSG00000111644	0	0	0	chr12,6609864,6625944	chr12,6754441,6771398	5.73
12p13.31	CD27, LAG3	rs758739, rs2243750	CD27	ENSG00000139193	0	0	0	chr12,6625945,6633362	chr12,6553533,6554821	6.29
12p13.31	CD27, LAG3	rs758739, rs2243750	CHD4	ENSG00000111642	74.9404	57.6559	84.7132	chr12,6609864,6625944	chr12,6704540,6710289	8.39
12p13.31	CD27, LAG3	rs758739, rs2243750	GAPDH	ENSG00000111640	987.679	1036.9	2454.15	chr12,6609864,6625944	chr12,6641136,6645372	10.23
12p13.31	CD27, LAG3	rs758739, rs2243750	GNB3	ENSG00000111664	0	0	0	chr12,6609864,6625944	chr12,6943615,6956171	5.52
12p13.31	CD27, LAG3	rs758739, rs2243750	IFFO1	ENSG00000010295	0.482306	0.344483	17.7013	chr12,6601694,6602232	chr12,6658619,6666581	8.61
12p13.31	CD27, LAG3	rs758739, rs2243750	ING4	ENSG00000111653	9.71385	7.76387	21.4944	chr12,6609864,6625944	chr12,6754441,6771398	5.73
12p13.31	CD27, LAG3	rs758739, rs2243750	LPAR5	ENSG00000184574	27.2897	19.3703	0	chr12,6609864,6625944	chr12,6711205,6741803	5.25
12p13.31	CD27, LAG3	rs758739, rs2243750	MRPL51	ENSG00000111639	210.947	171.04	152.989	chr12,6558665,6568606	chr12,6601694,6602232	8.51
12p13.31	CD27, LAG3	rs758739, rs2243750	NCAPD2	ENSG00000010292	135.217	130.118	151.725	chr12,6637679,6639881	chr12,6609864,6625944	13.7
12p13.31	CD27, LAG3	rs758739, rs2243750	NOP2	ENSG00000111641	54.2583	67.6495	39.1956	chr12,6609864,6625944	chr12,6666582,6685049	7.58
12p13.31	CD27, LAG3	rs758739, rs2243750	PLEKHG6	ENSG00000008323	1.10826	0.688966	0	chr12,6570701,6575195	chr12,6425335,6429518	6.85
12p13.31	CD27, LAG3	rs758739, rs2243750	RN7SL69P	ENSG00000240533	0	0	0	chr12,6570701,6575195	chr12,6200427,6211115	6.61
12p13.31	CD27, LAG3	rs758739, rs2243750	RP1-102E24.8	ENSG00000256433	5.5825	6.67321	0	chr12,6570701,6575195	chr12,6500497,6503446	7.98
12p13.31	CD27, LAG3	rs758739, rs2243750	RP1-102E24.9	ENSG00000224906	0.235369	0.751382	0	chr12,6568607,6570700	chr12,6528844,6553532	7.11
12p13.31	CD27, LAG3	rs758739, rs2243750	RP5-940J5.3	ENSG00000255966	0	0	0	chr12,6609864,6625944	chr12,6641136,6645372	10.23
12p13.31	CD27, LAG3	rs758739, rs2243750	RP5-940J5.6	ENSG00000247853	3.52854	4.5511	2.52875	chr12,6609864,6625944	chr12,6685050,6692987	6.89
12p13.31	CD27, LAG3	rs758739, rs2243750	SCARNA10	ENSG00000239002	0	0	0	chr12,6637679,6639881	chr12,6609864,6625944	13.7
12p13.31	CD27, LAG3	rs758739, rs2243750	SCARNA11	ENSG00000253085	0	0	0	chr12,6609864,6625944	chr12,6685050,6692987	6.89
12p13.31	CD27, LAG3	rs758739, rs2243750	TNFRSF1A	ENSG00000067182	109.153	166.09	17.7013	chr12,6575196,6580413	chr12,6439184,6443461	7.77
12p13.31	CD27, LAG3	rs758739, rs2243750	VAMP1	ENSG00000139190	4.47737	4.58871	7.58625	chr12,6558665,6568606	chr12,6575196,6580413	23.36
12q13.3	IL23A	rs2066819, rs61937678	AGAP2	ENSG00000135439	0	0	13.9081	chr12,56747839,56752012	chr12,58125392,58130767	5.77
12q13.3	IL23A	rs2066819, rs61937678	ANKRD52	ENSG00000139645	70.4636	58.2889	79.6557	chr12,56634833,56645306	chr12,56646989,56661467	8.86
12q13.3	IL23A	rs2066819, rs61937678	BAZ2A	ENSG00000076108	129.811	183.94	307.243	chr12,56702350,56702519	chr12,57022867,57030701	8.57
12q13.3	IL23A	rs2066819, rs61937678	CDK2	ENSG00000123374	127.871	108.292	106.208	chr12,56747839,56752012	chr12,56352281,56368666	8.77
12q13.3	IL23A	rs2066819, rs61937678	CNPY2	ENSG00000257727	67.7795	93.5225	48.0463	chr12,56702520,56703267	chr12,56704169,56705303	10.5
12q13.3	IL23A	rs2066819, rs61937678	COQ10A	ENSG00000135469	4.64159	3.52485	12.6438	chr12,56634833,56645306	chr12,56646989,56661467	8.86
12q13.3	IL23A	rs2066819, rs61937678	CS	ENSG00000062485	95.5052	98.3273	104.943	chr12,56747839,56752012	chr12,56661468,56677346	8.52
12q13.3	IL23A	rs2066819, rs61937678	ERBB3	ENSG00000065361	52.5288	32.3922	0	chr12,56747839,56752012	chr12,56480354,56488962	7.32
12q13.3	IL23A	rs2066819, rs61937678	ESYT1	ENSG00000139641	53.4313	47.6927	36.6669	chr12,56616198,56634832	chr12,56524618,56531399	9.48
12q13.3	IL23A	rs2066819, rs61937678	GLS2	ENSG00000135423	2.21878	2.0597	0	chr12,56702350,56702519	chr12,56868241,56884457	9.51
12q13.3	IL23A	rs2066819, rs61937678	IKZF4	ENSG00000123411	11.7125	13.0163	285.749	chr12,56747839,56752012	chr12,56405688,56423130	6.4
12q13.3	IL23A	rs2066819, rs61937678	IL23A	ENSG00000110944	6.16583	3.3304	10.115	chr12,56719541,56722012	chr12,56725086,56736478	7.83
12q13.3	IL23A	rs2066819, rs61937678	MIP	ENSG00000135517	0	0	0	chr12,56702225,56702349	chr12,56845032,56851863	10.94
12q13.3	IL23A	rs2066819, rs61937678	MYL6	ENSG00000092841	405.539	395.693	351.496	chr12,56702225,56702349	chr12,56544084,56559741	5.23
12q13.3	IL23A	rs2066819, rs61937678	MYL6B	ENSG00000196465	11.3256	7.25695	41.7244	chr12,56702225,56702349	chr12,56544084,56559741	5.23
12q13.3	IL23A	rs2066819, rs61937678	NABP2	ENSG00000139579	46.3788	46.3616	42.9888	chr12,56747839,56752012	chr12,56616198,56634832	9.96
12q13.3	IL23A	rs2066819, rs61937678	PA2G4	ENSG00000170515	702.521	729.552	635.981	chr12,56702350,56702519	chr12,56499407,56510603	5.51
12q13.3	IL23A	rs2066819, rs61937678	PAN2	ENSG00000135473	6.95183	5.06522	8.85063	chr12,56747839,56752012	chr12,56710874,56713167	18.82
12q13.3	IL23A	rs2066819, rs61937678	PMEL	ENSG00000185664	3.23898	3.45523	6.32188	chr12,56747839,56752012	chr12,56352281,56368666	8.77
12q13.3	IL23A	rs2066819, rs61937678	RAB5B	ENSG00000111540	39.7495	26.1955	41.7244	chr12,56747839,56752012	chr12,56352281,56368666	8.77
12q13.3	IL23A	rs2066819, rs61937678	RN7SL770P	ENSG00000266023	0	0	0	chr12,56646799,56646988	chr12,56588267,56593872	6.42
12q13.3	IL23A	rs2066819, rs61937678	RNF41	ENSG00000181852	49.6096	48.6741	72.0694	chr12,56747839,56752012	chr12,56616198,56634832	9.96
12q13.3	IL23A	rs2066819, rs61937678	RP11-603J24.14	ENSG00000257809	0	0	0	chr12,56702225,56702349	chr12,56544084,56559741	5.23
12q13.3	IL23A	rs2066819, rs61937678	RP11-603J24.17	ENSG00000257553	0	0	0	chr12,56702350,56702519	chr12,56499407,56510603	5.51
12q13.3	IL23A	rs2066819, rs61937678	RP11-603J24.5	ENSG00000258317	0	0	0	chr12,56646799,56646988	chr12,56523367,56524617	7.69
12q13.3	IL23A	rs2066819, rs61937678	RP11-603J24.6	ENSG00000258345	0	0	0	chr12,56616198,56634832	chr12,56513471,56516470	8.7
12q13.3	IL23A	rs2066819, rs61937678	RP11-973D8.4	ENSG00000258554	0	0	0	chr12,56747839,56752012	chr12,56352281,56368666	8.77
12q13.3	IL23A	rs2066819, rs61937678	RP11-977G19.12	ENSG00000257740	0	0	0	chr12,56747839,56752012	chr12,56702350,56702519	8.82
12q13.3	IL23A	rs2066819, rs61937678	RP11-977G19.14	ENSG00000258260	0	0	0	chr12,56747839,56752012	chr12,56661468,56677346	8.52
12q13.3	IL23A	rs2066819, rs61937678	RP11-977G19.5	ENSG00000258199	0.548064	2.28455	0	chr12,56646799,56646988	chr12,56581323,56586730	7.41
12q13.3	IL23A	rs2066819, rs61937678	RPL41	ENSG00000229117	592.568	557.865	1084.83	chr12,56702350,56702519	chr12,56499407,56510603	5.51
12q13.3	IL23A	rs2066819, rs61937678	SLC39A5	ENSG00000139540	0	0	0	chr12,56747839,56752012	chr12,56616198,56634832	9.96
12q13.3	IL23A	rs2066819, rs61937678	SMARCC2	ENSG00000139613	187.381	165.746	108.736	chr12,56646799,56646988	chr12,56581323,56586730	7.41
12q13.3	IL23A	rs2066819, rs61937678	SPRYD4	ENSG00000176422	28.4733	35.7938	46.7819	chr12,56702350,56702519	chr12,56855746,56868240	5.56
12q13.3	IL23A	rs2066819, rs61937678	STAT2	ENSG00000170581	34.3865	180.532	18.9656	chr12,56747839,56752012	chr12,56740251,56742894	12.51
12q13.3	IL23A	rs2066819, rs61937678	TIMELESS	ENSG00000111602	68.3482	46.2619	74.5982	chr12,56710874,56713167	chr12,56843552,56845031	7.93
12q13.3	IL23A	rs2066819, rs61937678	ZC3H10	ENSG00000135482	7.95681	5.62215	15.1725	chr12,56616198,56634832	chr12,56510912,56512774	5.06
13q12.11	GJB2	rs72474224, rs3751385	AL161772.1	ENSG00000265710	0	0	0	chr13,20764714,20765620	chr13,21276594,21283957	11.09
13q12.11	GJB2	rs72474224, rs3751385	AL512652.1	ENSG00000203614	0	0	0	chr13,20761459,20764713	chr13,21283958,21291323	6.5
13q12.11	GJB2	rs72474224, rs3751385	CNOT4P1	ENSG00000236704	0	0	0	chr13,20766535,20771722	chr13,21487606,21498663	5.05
13q12.11	GJB2	rs72474224, rs3751385	CRYL1	ENSG00000165475	7.40561	11.1691	30.345	chr13,20773750,20777887	chr13,21063116,21069293	21.71
13q12.11	GJB2	rs72474224, rs3751385	GJB2	ENSG00000165474	65.8152	98.4722	7.58625	chr13,20771723,20773749	chr13,20761459,20764713	6.45
13q12.11	GJB2	rs72474224, rs3751385	IL17D	ENSG00000172458	1.6916	2.30416	0	chr13,20764714,20765620	chr13,21276594,21283957	11.09
13q12.11	GJB2	rs72474224, rs3751385	MIR4499	ENSG00000263978	0	0	0	chr13,20773750,20777887	chr13,21007602,21008814	7.54
13q14.11	COG6	rs34394770	FOXO1	ENSG00000150907	64.0209	50.4186	104.943	chr13,40321150,40322925	chr13,41236517,41247988	6.5
13q14.11	COG6	rs34394770	RNY4P14	ENSG00000200526	0	0	0	chr13,40328104,40329664	chr13,40354345,40369942	11.98
13q14.11	LOC144817	rs9533962	TSC22D1	ENSG00000102804	192.637	168.185	217.473	chr13,45333411,45336034	chr13,45146990,45153006	6.86
14q13.2	NFKBIA	rs8016947	RP11-173D9.1	ENSG00000241052	0	0	0	chr14,35821074,35837112	chr14,35609917,35615412	5.38
14q13.2	NFKBIA	rs12884468	PSMA6	ENSG00000100902	10.385	23.252	11.3794	chr14,35853152,35863894	chr14,35780292,35783851	6.26
14q13.2	NFKBIA	rs12884468	RP11-173D9.1	ENSG00000241052	0	0	0	chr14,35853152,35863894	chr14,35609917,35615412	7.24
16p13.13	PRM3, SOCS1	rs367569	CLEC16A	ENSG00000038532	11.7588	14.6619	41.7244	chr16,11352624,11358931	chr16,11055794,11077405	12.89
16p13.13	PRM3, SOCS1	rs367569	DEXI	ENSG00000182108	64.3042	43.6381	42.9888	chr16,11361730,11369505	chr16,11035245,11038194	6.82
16p13.13	PRM3, SOCS1	rs367569	PRM3	ENSG00000178257	0	0	0	chr16,11352624,11358931	chr16,11361730,11369505	7.79
16p13.13	PRM3, SOCS1	rs367569	SNORA48.3	NA	0	0	0	chr16,11352624,11358931	chr16,11361730,11369505	7.79
16p13.13	PRM3, SOCS1	rs367569	TNP2	ENSG00000178279	0	0	0	chr16,11352624,11358931	chr16,11361730,11369505	7.79
16p11.2	PRSS53, FBXL19	rs12445568	AC135048.1	ENSG00000268863	0	0	0	chr16,31016166,31043449	chr16,30984589,31014039	36.04
16p11.2	PRSS53, FBXL19	rs12445568	AC135050.5	ENSG00000261124	0	0	0	chr16,31016166,31043449	chr16,31072183,31083126	22.48
16p11.2	PRSS53, FBXL19	rs12445568	ARMC5	ENSG00000140691	8.10946	9.9536	3.79313	chr16,31083392,31085709	chr16,31469798,31472159	14.79
16p11.2	PRSS53, FBXL19	rs12445568	C16orf93	ENSG00000196118	5.74789	6.96248	0	chr16,30916332,30933761	chr16,30771266,30775280	10.47
16p11.2	PRSS53, FBXL19	rs12445568	C16orf98	ENSG00000261359	6.54768	3.21798	2.52875	chr16,30960796,30975516	chr16,31209754,31215261	6.03
16p11.2	PRSS53, FBXL19	rs12445568	CLUHP3	ENSG00000131797	17.5967	20.725	0	chr16,30984589,31014039	chr16,31707649,31713409	6.18
16p11.2	PRSS53, FBXL19	rs12445568	COX6A2	ENSG00000156885	0	0	0	chr16,31061529,31072182	chr16,31440442,31440984	11.08
16p11.2	PRSS53, FBXL19	rs12445568	CTD-2358C21.2	ENSG00000260472	0	0	0	chr16,30984589,31014039	chr16,31707649,31713409	6.18
16p11.2	PRSS53, FBXL19	rs12445568	CTD-2358C21.3	ENSG00000260568	0	0	0	chr16,30984589,31014039	chr16,31707649,31713409	6.18
16p11.2	PRSS53, FBXL19	rs12445568	CTF2P	ENSG00000230447	0	0	0	chr16,31016166,31043449	chr16,30916332,30933761	9.48
16p11.2	PRSS53, FBXL19	rs12445568	FBXL19	ENSG00000099364	17.6334	9.15941	21.4944	chr16,31016166,31043449	chr16,30933762,30939499	7.38
16p11.2	PRSS53, FBXL19	rs12445568	FBXL19-AS1	ENSG00000260852	3.90756	4.50109	50.575	chr16,31016166,31043449	chr16,30933762,30939499	7.38
16p11.2	PRSS53, FBXL19	rs12445568	FUS	ENSG00000089280	548.124	549.197	307.243	chr16,31083392,31085709	chr16,31191436,31198086	12.61
16p11.2	PRSS53, FBXL19	rs12445568	GLYR1	ENSG00000140632	66.9791	80.4418	42.9888	chr16,30975517,30977968	chr16,4896332,4902451	8.31
16p11.2	PRSS53, FBXL19	rs12445568	HSD3B7	ENSG00000099377	5.38271	8.83493	31.6094	chr16,31016166,31043449	chr16,30984589,31014039	36.04
16p11.2	PRSS53, FBXL19	rs12445568	ITGAD	ENSG00000156886	0	0	0	chr16,31061529,31072182	chr16,31428773,31439055	6.38
16p11.2	PRSS53, FBXL19	rs12445568	ITGAM	ENSG00000169896	0	0	0	chr16,31085710,31087386	chr16,31329967,31343707	6.47
16p11.2	PRSS53, FBXL19	rs12445568	ITGAX	ENSG00000140678	0	0	0	chr16,31083392,31085709	chr16,31359193,31378175	5.07
16p11.2	PRSS53, FBXL19	rs12445568	KAT8	ENSG00000103510	15.3954	12.7471	34.1381	chr16,30975517,30977968	chr16,31141369,31158849	7.6
16p11.2	PRSS53, FBXL19	rs12445568	NDUFA3P6	ENSG00000262366	0	0	0	chr16,31061529,31072182	chr16,31182771,31191435	9.49
16p11.2	PRSS53, FBXL19	rs12445568	NPW	ENSG00000183971	0.246937	0.45691	1.26438	chr16,31061529,31072182	chr16,2053710,2082467	7.9
16p11.2	PRSS53, FBXL19	rs12445568	PARN	ENSG00000140694	100.758	87.5187	93.5638	chr16,31083392,31085709	chr16,14591552,14596319	6.96
16p11.2	PRSS53, FBXL19	rs12445568	PHKG2	ENSG00000156873	10.6497	7.8887	7.58625	chr16,30951757,30952470	chr16,30762297,30764869	6.74
16p11.2	PRSS53, FBXL19	rs12445568	PRSS36	ENSG00000178226	0.235369	0.45691	0	chr16,31061529,31072182	chr16,31158850,31168295	8.89
16p11.2	PRSS53, FBXL19	rs12445568	PRSS53	ENSG00000151006	0	0.344483	0	chr16,31016166,31043449	chr16,31087387,31110531	34.53
16p11.2	PRSS53, FBXL19	rs12445568	PRSS8	ENSG00000052344	26.7044	20.052	0	chr16,30975517,30977968	chr16,31141369,31158849	7.6
16p11.2	PRSS53, FBXL19	rs12445568	PYCARD	ENSG00000103490	68.4364	68.9942	0	chr16,30960796,30975516	chr16,31209754,31215261	6.03
16p11.2	PRSS53, FBXL19	rs12445568	RBM22P13	ENSG00000261284	0	0	0	chr16,31085710,31087386	chr16,31868870,31878284	5.68
16p11.2	PRSS53, FBXL19	rs12445568	RN7SL219P	ENSG00000265386	0	0	0	chr16,31061529,31072182	chr16,2053710,2082467	7.9
16p11.2	PRSS53, FBXL19	rs12445568	RNF40	ENSG00000103549	70.4351	68.1444	44.2532	chr16,30916332,30933761	chr16,30771266,30775280	10.47
16p11.2	PRSS53, FBXL19	rs12445568	RNU6-1043P	ENSG00000222287	0	0	0	chr16,30949640,30951202	chr16,30705135,30712763	5.82
16p11.2	PRSS53, FBXL19	rs12445568	RP11-120K18.2	ENSG00000260757	0	0	0	chr16,31072183,31083126	chr16,31410507,31417765	7.02
16p11.2	PRSS53, FBXL19	rs12445568	RP11-120K18.3	ENSG00000261245	0	0	0	chr16,31083392,31085709	chr16,31359193,31378175	5.07
16p11.2	PRSS53, FBXL19	rs12445568	RP11-146F11.1	ENSG00000261840	1.61371	1.20829	5.0575	chr16,30949640,30951202	chr16,30705135,30712763	5.82
16p11.2	PRSS53, FBXL19	rs12445568	RP11-170L3.2	ENSG00000259874	0	0	0	chr16,31085710,31087386	chr16,31879803,31892512	10.44
16p11.2	PRSS53, FBXL19	rs12445568	RP11-196G11.1	ENSG00000255439	0	0	0	chr16,31016166,31043449	chr16,31087387,31110531	34.53
16p11.2	PRSS53, FBXL19	rs12445568	RP11-196G11.2	ENSG00000260911	0.301127	0	2.52875	chr16,31061529,31072182	chr16,31048052,31056132	11.5
16p11.2	PRSS53, FBXL19	rs12445568	RP11-196G11.4	ENSG00000262766	0	0	0	chr16,31085710,31087386	chr16,31123572,31133604	6.04
16p11.2	PRSS53, FBXL19	rs12445568	RP11-264B17.2	ENSG00000260853	0	0	0	chr16,31061529,31072182	chr16,28975114,28980203	5.36
16p11.2	PRSS53, FBXL19	rs12445568	RP11-2C24.4	ENSG00000260899	0	0	0	chr16,30951757,30952470	chr16,30741001,30752864	6.42
16p11.2	PRSS53, FBXL19	rs12445568	RP11-2C24.6	ENSG00000262026	0	0	0	chr16,30951757,30952470	chr16,30788764,30791728	6.58
16p11.2	PRSS53, FBXL19	rs12445568	RP11-388M20.1	ENSG00000260060	0	0	0	chr16,30975517,30977968	chr16,31201956,31207719	8.03
16p11.2	PRSS53, FBXL19	rs12445568	RP11-388M20.2	ENSG00000261385	0	0	0	chr16,30975517,30977968	chr16,31141369,31158849	7.6
16p11.2	PRSS53, FBXL19	rs12445568	RP11-388M20.6	ENSG00000260304	0	0	0	chr16,31083392,31085709	chr16,31191436,31198086	12.61
16p11.2	PRSS53, FBXL19	rs12445568	RP11-388M20.7	ENSG00000263343	0	0	0	chr16,31085710,31087386	chr16,31168296,31182770	11.79
16p11.2	PRSS53, FBXL19	rs12445568	RP11-452L6.1	ENSG00000261474	7.59779	2.87349	20.23	chr16,31085710,31087386	chr16,31462787,31466453	8.21
16p11.2	PRSS53, FBXL19	rs12445568	RP11-452L6.5	ENSG00000260267	0.795001	1.95967	0	chr16,31083392,31085709	chr16,31469798,31472159	14.79
16p11.2	PRSS53, FBXL19	rs12445568	2001-09-01	ENSG00000270466	0	0	0	chr16,30975517,30977968	chr16,30403990,30407808	5.13
16p11.2	PRSS53, FBXL19	rs12445568	SETD1A	ENSG00000099381	18.6375	18.3812	11.3794	chr16,31016166,31043449	chr16,30960796,30975516	8.41
16p11.2	PRSS53, FBXL19	rs12445568	SLC5A2	ENSG00000140675	0	0	0	chr16,31061529,31072182	chr16,31477155,31497400	7.31
16p11.2	PRSS53, FBXL19	rs12445568	SLC9A3R2	ENSG00000065054	7.54278	3.53726	0	chr16,31061529,31072182	chr16,2053710,2082467	7.9
16p11.2	PRSS53, FBXL19	rs12445568	SNORA30	ENSG00000206755	0	0	0	chr16,31016166,31043449	chr16,30718025,30722870	26.91
16p11.2	PRSS53, FBXL19	rs12445568	SRCAP	ENSG00000080603	9.09299	10.723	3.79313	chr16,31016166,31043449	chr16,30718025,30722870	26.91
16p11.2	PRSS53, FBXL19	rs12445568	STX1B	ENSG00000099365	0	0	0	chr16,31016166,31043449	chr16,30984589,31014039	36.04
16p11.2	PRSS53, FBXL19	rs12445568	STX4	ENSG00000103496	67.2554	65.7478	70.805	chr16,31061529,31072182	chr16,31048052,31056132	11.5
16p11.2	PRSS53, FBXL19	rs12445568	TGFB1I1	ENSG00000140682	19.2023	15.0312	0	chr16,31061529,31072182	chr16,31477155,31497400	7.31
16p11.2	PRSS53, FBXL19	rs12445568	UBN1	ENSG00000118900	369.602	304.023	558.854	chr16,30975517,30977968	chr16,4896332,4902451	8.31
16p11.2	PRSS53, FBXL19	rs12445568	VKORC1	ENSG00000167397	29.8474	19.7916	74.5982	chr16,31016166,31043449	chr16,31087387,31110531	34.53
16p11.2	PRSS53, FBXL19	rs12445568	ZNF267	ENSG00000185947	33.7979	93.7098	185.863	chr16,31085710,31087386	chr16,31879803,31892512	10.44
16p11.2	PRSS53, FBXL19	rs12445568	ZNF48	ENSG00000180035	13.1707	16.9357	22.7588	chr16,30975517,30977968	chr16,30403990,30407808	5.13
16p11.2	PRSS53, FBXL19	rs12445568	ZNF598	ENSG00000167962	74.324	75.9827	101.15	chr16,31061529,31072182	chr16,2053710,2082467	7.9
16p11.2	PRSS53, FBXL19	rs12445568	ZNF629	ENSG00000102870	40.9029	45.797	0	chr16,30916332,30933761	chr16,30793482,30804420	5.64
16p11.2	PRSS53, FBXL19	rs12445568	ZNF646	ENSG00000167395	8.8641	6.01665	6.32188	chr16,31043450,31048051	chr16,31083392,31085709	42.44
16p11.2	PRSS53, FBXL19	rs12445568	ZNF668	ENSG00000167394	7.92689	6.71802	11.3794	chr16,31043450,31048051	chr16,31083392,31085709	42.44
16p11.2	PRSS53, FBXL19	rs12445568	ZNF843	ENSG00000176723	0	0	0	chr16,31061529,31072182	chr16,31445673,31456519	12.39
17q11.2	NOS2	rs28998802, rs2301369	LYRM9	ENSG00000232859	3.7543	3.44283	21.4944	chr17,26128182,26132817	chr17,26209826,26211293	5.95
17q11.2	NOS2	rs28998802, rs2301369	RP11-138P22.1	ENSG00000266527	0	0	0	chr17,26128182,26132817	chr17,26200756,26209825	11.69
17q12	IKZF3	rs10852936	AC087491.2	ENSG00000214546	0	0	0	chr17,38081959,38082533	chr17,37771251,37787538	6.01
17q12	IKZF3	rs10852936	CDK12	ENSG00000167258	190.035	224.098	230.116	chr17,37906191,37932292	chr17,37696522,37701746	14.62
17q12	IKZF3	rs10852936	ERBB2	ENSG00000141736	55.2538	46.4432	1.26438	chr17,37906191,37932292	chr17,37863070,37871850	23.13
17q12	IKZF3	rs10852936	GRB7	ENSG00000141738	18.6846	24.3175	0	chr17,37906191,37932292	chr17,37896191,37900389	20.3
17q12	IKZF3	rs10852936	GSDMA	ENSG00000167914	0	0	0	chr17,37906191,37932292	chr17,38115317,38121065	20.8
17q12	IKZF3	rs10852936	GSDMB	ENSG00000073605	5.06462	23.8033	137.817	chr17,37906191,37932292	chr17,38074576,38081958	31.58
17q12	IKZF3	rs10852936	IKZF3	ENSG00000161405	0	0	54.3682	chr17,37906191,37932292	chr17,38018444,38027003	13.68
17q12	IKZF3	rs10852936	LRRC3C	ENSG00000204913	0	0	0	chr17,37906191,37932292	chr17,38082534,38106859	32.62
17q12	IKZF3	rs10852936	MED24	ENSG00000008838	175.359	164.442	308.508	chr17,37906191,37932292	chr17,38215118,38218659	5.99
17q12	IKZF3	rs10852936	MIEN1	ENSG00000141741	25.3924	28.082	46.7819	chr17,37906191,37932292	chr17,37885017,37887991	8.26
17q12	IKZF3	rs10852936	MIR4728	ENSG00000265178	0	0	0	chr17,37906191,37932292	chr17,37873381,37885016	12.38
17q12	IKZF3	rs10852936	ORMDL3	ENSG00000172057	21.4162	23.8377	193.449	chr17,37906191,37932292	chr17,38082534,38106859	32.62
17q12	IKZF3	rs10852936	PGAP3	ENSG00000161395	11.9397	8.48285	2.52875	chr17,37906191,37932292	chr17,37838812,37843403	14.16
17q12	IKZF3	rs10852936	PNMT	ENSG00000141744	0	0	0	chr17,37906191,37932292	chr17,37807897,37826830	5.45
17q12	IKZF3	rs10852936	PPP1R1B	ENSG00000131771	0.672796	0.406899	1.26438	chr17,38081959,38082533	chr17,37787539,37791763	8.95
17q12	IKZF3	rs10852936	PSMD3	ENSG00000108344	339.832	388.446	446.325	chr17,37906191,37932292	chr17,38135403,38141068	34.34
17q12	IKZF3	rs10852936	RNU6-233P	ENSG00000222777	0	0	0	chr17,37906191,37932292	chr17,37701747,37730551	9.32
17q12	IKZF3	rs10852936	RP11-387H17.4	ENSG00000264968	0	0	0	chr17,37906191,37932292	chr17,38082534,38106859	32.62
17q12	IKZF3	rs10852936	RP11-690G19.4	ENSG00000265460	0	0	0	chr17,37906191,37932292	chr17,37382422,37394387	6.79
17q12	IKZF3	rs10852936	STAC2	ENSG00000141750	0	0	0	chr17,37906191,37932292	chr17,37382422,37394387	6.79
17q12	IKZF3	rs10852936	STARD3	ENSG00000131748	27.3278	37.371	67.0119	chr17,37906191,37932292	chr17,37791764,37807896	28.7
17q12	IKZF3	rs10852936	TCAP	ENSG00000173991	1.11983	3.58727	1.26438	chr17,37906191,37932292	chr17,37807897,37826830	5.45
17q12	IKZF3	rs10852936	THRA	ENSG00000126351	25.4857	26.5896	7.58625	chr17,37906191,37932292	chr17,38215118,38218659	5.99
17q12	IKZF3	rs10852936	ZPBP2	ENSG00000186075	0	0	0	chr17,37906191,37932292	chr17,38018444,38027003	13.68
17q21.2	PTRF, STAT3, STAT5A/B	rs963986	AC067852.1	ENSG00000256929	0	0	0	chr17,40554703,40573099	chr17,40672994,40675829	7.2
17q21.2	PTRF, STAT3, STAT5A/B	rs963986	ATP6V0A1	ENSG00000033627	34.9044	32.6587	63.2188	chr17,40554703,40573099	chr17,40664563,40667068	6.26
17q21.2	PTRF, STAT3, STAT5A/B	rs963986	HMGN2P15	ENSG00000214578	0	0	0	chr17,40554703,40573099	chr17,40898948,40907424	9.16
17q21.2	PTRF, STAT3, STAT5A/B	rs963986	MIR5010	ENSG00000265611	0	0	0	chr17,40554703,40573099	chr17,40664563,40667068	6.26
17q21.2	PTRF, STAT3, STAT5A/B	rs963986	RP11-400F19.18	ENSG00000267632	2.80664	1.89726	12.6438	chr17,40554703,40573099	chr17,40659159,40664562	5.17
17q21.2	PTRF, STAT3, STAT5A/B	rs963986	STAT3	ENSG00000168610	116.361	328.641	220.001	chr17,40554703,40573099	chr17,40477331,40487053	6.98
17q25.3	TMC6	rs12449858	C17orf99	ENSG00000187997	4.07434	1.89726	0	chr17,76109910,76128525	chr17,76149646,76170639	6.26
17q25.3	TMC6	rs12449858	EIF5AP2	ENSG00000267679	0	0	0	chr17,76109910,76128525	chr17,76149646,76170639	6.26
17q25.3	TMC6	rs12449858	SYNGR2	ENSG00000108639	510.237	424.72	690.349	chr17,76109910,76128525	chr17,76149646,76170639	6.26
18q21.2	POLI, STARD6, MBD2	rs545979	POLI	ENSG00000101751	13.3703	17.3354	53.1038	chr18,51837111,51842723	chr18,51817622,51823595	18.36
18q22.1	SERPINB8	rs514315	SERPINB8	ENSG00000166401	67.9175	90.4854	5.0575	chr18,61655134,61661483	chr18,61650224,61652011	6.83
19p13.2	ILF3, CARM1	rs892085	AP1M2	ENSG00000129354	46.8013	42.7143	0	chr19,10761038,10772955	chr19,10686370,10704753	8.67
19p13.2	ILF3, CARM1	rs892085	CDC37	ENSG00000105401	307.456	313.32	466.555	chr19,10772956,10777032	chr19,10516027,10539124	5.1
19p13.2	ILF3, CARM1	rs892085	CDKN2D	ENSG00000129355	13.2243	14.7119	113.794	chr19,10761038,10772955	chr19,10677260,10686369	11.77
19p13.2	ILF3, CARM1	rs892085	CTC-429L19.3	ENSG00000267197	0.336398	1.55277	5.0575	chr19,10808513,10809192	chr19,10601003,10621346	5.88
19p13.2	ILF3, CARM1	rs892085	DNM2	ENSG00000079805	67.9211	73.0776	111.265	chr19,10844202,10860746	chr19,10816612,10838596	17.43
19p13.2	ILF3, CARM1	rs892085	ILF3	ENSG00000129351	327.163	289.667	322.416	chr19,10772956,10777032	chr19,10786221,10794126	11.93
19p13.2	ILF3, CARM1	rs892085	ILF3-AS1	ENSG00000267100	48.2049	29.7092	53.1038	chr19,10777033,10778793	chr19,10761038,10772955	7.16
19p13.2	ILF3, CARM1	rs892085	KEAP1	ENSG00000079999	60.4498	56.8041	92.2994	chr19,10808513,10809192	chr19,10566766,10600176	8.61
19p13.2	ILF3, CARM1	rs892085	KRI1	ENSG00000129347	21.7675	25.8878	55.6325	chr19,10761038,10772955	chr19,10667442,10677259	11.02
19p13.2	ILF3, CARM1	rs892085	MIR199A1	ENSG00000207752	0	0	0	chr19,10838597,10844201	chr19,10928633,10934430	6.02
19p13.2	ILF3, CARM1	rs892085	MIR638	ENSG00000207972	0	0	0	chr19,10844202,10860746	chr19,10816612,10838596	17.43
19p13.2	ILF3, CARM1	rs892085	PDE4A	ENSG00000065989	1.3315	0.406899	30.345	chr19,10808513,10809192	chr19,10566766,10600176	8.61
19p13.2	ILF3, CARM1	rs892085	QTRT1	ENSG00000213339	28.4225	23.0576	27.8163	chr19,10844202,10860746	chr19,10816612,10838596	17.43
19p13.2	ILF3, CARM1	rs892085	S1PR5	ENSG00000180739	18.3711	12.1953	0	chr19,10808513,10809192	chr19,10626941,10636609	6.52
19p13.2	TYK2	rs34536443, rs12720356	CDC37	ENSG00000105401	307.456	313.32	466.555	chr19,10482404,10497951	chr19,10503067,10511970	36.76
19p13.2	TYK2	rs34536443, rs12720356	CTD-2369P2.4	ENSG00000267105	0	0	0	chr19,10503067,10511970	chr19,10360796,10381518	20.24
19p13.2	TYK2	rs34536443, rs12720356	CTD-2369P2.5	ENSG00000266978	0	0	0	chr19,10503067,10511970	chr19,10381519,10397275	12.66
19p13.2	TYK2	rs34536443, rs12720356	CTD-2369P2.8	ENSG00000267607	0.470738	0	0	chr19,10482404,10497951	chr19,10399834,10418019	10.69
19p13.2	TYK2	rs34536443, rs12720356	DNM2	ENSG00000079805	67.9211	73.0776	111.265	chr19,10482404,10497951	chr19,10816612,10838596	8.04
19p13.2	TYK2	rs34536443, rs12720356	DNMT1	ENSG00000130816	264.362	269.704	240.231	chr19,10503067,10511970	chr19,10244928,10251840	5.94
19p13.2	TYK2	rs34536443, rs12720356	ICAM1	ENSG00000090339	0.235369	39.3647	35.4025	chr19,10503067,10511970	chr19,10360796,10381518	20.24
19p13.2	TYK2	rs34536443, rs12720356	ICAM4	ENSG00000105371	0	0	0	chr19,10503067,10511970	chr19,10381519,10397275	12.66
19p13.2	TYK2	rs34536443, rs12720356	ICAM5	ENSG00000105376	2.28876	1.67761	3.79313	chr19,10482404,10497951	chr19,10399834,10418019	10.69
19p13.2	TYK2	rs34536443, rs12720356	ILF3	ENSG00000129351	327.163	289.667	322.416	chr19,10482404,10497951	chr19,10794127,10808512	20.53
19p13.2	TYK2	rs34536443, rs12720356	ILF3-AS1	ENSG00000267100	48.2049	29.7092	53.1038	chr19,10482404,10497951	chr19,10761038,10772955	12.34
19p13.2	TYK2	rs34536443, rs12720356	KRI1	ENSG00000129347	21.7675	25.8878	55.6325	chr19,10515731,10516026	chr19,10667442,10677259	7.3
19p13.2	TYK2	rs34536443, rs12720356	MIR1181	ENSG00000221566	0	0	0	chr19,10482404,10497951	chr19,10511971,10515730	10.06
19p13.2	TYK2	rs34536443, rs12720356	MIR638	ENSG00000207972	0	0	0	chr19,10482404,10497951	chr19,10816612,10838596	8.04
19p13.2	TYK2	rs34536443, rs12720356	MRPL4	ENSG00000105364	55.8626	64.7928	41.7244	chr19,10503067,10511970	chr19,10360796,10381518	20.24
19p13.2	TYK2	rs34536443, rs12720356	PDE4A	ENSG00000065989	1.3315	0.406899	30.345	chr19,10482404,10497951	chr19,10516027,10539124	13.19
19p13.2	TYK2	rs34536443, rs12720356	QTRT1	ENSG00000213339	28.4225	23.0576	27.8163	chr19,10482404,10497951	chr19,10816612,10838596	8.04
19p13.2	TYK2	rs34536443, rs12720356	TYK2	ENSG00000105397	9.33062	11.2067	305.979	chr19,10453405,10467637	chr19,10477841,10482403	8.1
19p13.2	TYK2	rs34536443, rs12720356	ZGLP1	ENSG00000220201	1.03037	1.55277	2.52875	chr19,10482404,10497951	chr19,10399834,10418019	10.69
19q13.41	ZNF816A	rs12459008	CTD-3018O17.3	ENSG00000269834	0.571767	1.6652	0	chr19,53452877,53454549	chr19,52900677,52906123	6.91
19q13.41	ZNF816A	rs12459008	ZNF528	ENSG00000167555	5.9429	6.42315	0	chr19,53452877,53454549	chr19,52900677,52906123	6.91
19q13.41	ZNF816A	rs12459008	ZNF816	ENSG00000180257	3.0815	4.1318	0	chr19,53454550,53460963	chr19,53445030,53452876	6.86
19q13.41	ZNF816A	rs12459008	ZNF816-ZNF321P	ENSG00000213801	2.37596	0.813797	0	chr19,53454550,53460963	chr19,53445030,53452876	6.86
20q13.13	RNF114	rs1056198	AL118525.1	ENSG00000265225	0	0	0	chr20,48508411,48513437	chr20,48199589,48221909	8.51
20q13.13	RNF114	rs1056198	PTGIS	ENSG00000124212	0.938652	0.813797	0	chr20,48508411,48513437	chr20,48173075,48187730	6.59
20q13.13	RNF114	rs1056198	SPATA2	ENSG00000158480	14.9151	15.1633	3.79313	chr20,48513438,48524297	chr20,48529132,48531208	8.51
21q22.11	IFNGR2, SON	rs9808753, rs3174808	AP000302.58	ENSG00000231355	0	0	0	chr21,34910204,34919116	chr21,34854620,34861406	33.79
21q22.11	IFNGR2, SON	rs9808753, rs3174808	AP000304.12	ENSG00000249209	0	0	0	chr21,35002131,35016421	chr21,35276191,35285015	8.19
21q22.11	IFNGR2, SON	rs9808753, rs3174808	ATP5O	ENSG00000241837	420.781	382.136	561.383	chr21,35002131,35016421	chr21,35276191,35285015	8.19
21q22.11	IFNGR2, SON	rs9808753, rs3174808	BTF3P6	ENSG00000233956	0	0.813797	5.0575	chr21,34910204,34919116	chr21,34883479,34892698	36.04
21q22.11	IFNGR2, SON	rs9808753, rs3174808	C21orf49	ENSG00000205930	0	0.406899	3.79313	chr21,34782292,34786481	chr21,34136978,34144923	5.02
21q22.11	IFNGR2, SON	rs9808753, rs3174808	CRYZL1	ENSG00000205758	42.119	35.3229	98.6213	chr21,34910204,34919116	chr21,34958823,34971019	20.83
21q22.11	IFNGR2, SON	rs9808753, rs3174808	DNAJC28	ENSG00000177692	1.21155	0.344483	1.26438	chr21,34910204,34919116	chr21,34861480,34868437	12.69
21q22.11	IFNGR2, SON	rs9808753, rs3174808	DONSON	ENSG00000159147	61.2259	52.9672	91.0351	chr21,34910204,34919116	chr21,34949752,34954483	32.03
21q22.11	IFNGR2, SON	rs9808753, rs3174808	GART	ENSG00000159131	174.703	217.613	180.806	chr21,34910204,34919116	chr21,34883479,34892698	36.04
21q22.11	IFNGR2, SON	rs9808753, rs3174808	IFNAR2	ENSG00000159110	41.4919	67.247	102.414	chr21,34798105,34807383	chr21,34599369,34605700	7.32
21q22.11	IFNGR2, SON	rs9808753, rs3174808	IFNGR2	ENSG00000159128	34.9005	38.0512	51.8394	chr21,34795246,34796789	chr21,34798105,34807383	24.3
21q22.11	IFNGR2, SON	rs9808753, rs3174808	ITSN1	ENSG00000205726	112.391	76.4408	91.0351	chr21,35016422,35017006	chr21,35242602,35256845	8.66
21q22.11	IFNGR2, SON	rs9808753, rs3174808	MORC3	ENSG00000159256	47.4991	94.6928	77.1269	chr21,34954682,34958822	chr21,37739806,37741990	5.79
21q22.11	IFNGR2, SON	rs9808753, rs3174808	PAXBP1	ENSG00000159086	91.1111	93.2941	120.116	chr21,34892699,34903462	chr21,34103892,34116261	5.94
21q22.11	IFNGR2, SON	rs9808753, rs3174808	RPS5P3	ENSG00000215088	0	0	0	chr21,34910204,34919116	chr21,34854620,34861406	33.79
21q22.11	IFNGR2, SON	rs9808753, rs3174808	SON	ENSG00000159140	704.545	697.967	830.695	chr21,34910204,34919116	chr21,34943067,34946777	42.19
21q22.11	IFNGR2, SON	rs9808753, rs3174808	TMEM50B	ENSG00000142188	32.0659	26.7324	34.1381	chr21,34833208,34834549	chr21,34838663,34841309	18.28
21q22.11	IFNGR2, SON	rs9808753, rs3174808	USP16	ENSG00000156256	245.494	298.27	276.898	chr21,34892699,34903462	chr21,30421736,30426899	9.75
22q11.21	UBE2L3	rs4821124	AC002472.13	ENSG00000187905	1.22312	0.91382	0	chr22,21961850,21966575	chr22,21408303,21410482	5.09
22q11.21	UBE2L3	rs4821124	CCDC116	ENSG00000161180	0	0	0	chr22,21934116,21937665	chr22,21985325,21988068	8.53
22q11.21	UBE2L3	rs4821124	KB-1440D3.14	ENSG00000273342	0	0	0	chr22,21970296,21985324	chr22,21988069,21996956	7.49
22q11.21	UBE2L3	rs4821124	LZTR1	ENSG00000099949	20.792	22.0741	48.0463	chr22,21956405,21961849	chr22,21337491,21340295	5.48
22q11.21	UBE2L3	rs4821124	PI4KA	ENSG00000241973	15.9246	10.7498	6.32188	chr22,21937666,21950089	chr22,21209944,21220063	5.94
22q11.21	UBE2L3	rs4821124	SDF2L1	ENSG00000128228	199.955	161.589	99.8857	chr22,21970296,21985324	chr22,21988069,21996956	7.49
22q11.21	UBE2L3	rs4821124	SMARCB1	ENSG00000099956	43.3308	39.9172	30.345	chr22,21961850,21966575	chr22,24131617,24148144	5.31
22q11.21	UBE2L3	rs4821124	SNAP29	ENSG00000099940	116.745	103.417	61.9544	chr22,21937666,21950089	chr22,21209944,21220063	5.94
22q11.21	UBE2L3	rs4821124	YDJC	ENSG00000161179	55.2773	52.7203	54.3682	chr22,21912555,21932691	chr22,21970296,21985324	7.79

## Sheet: S5_CHi-C_genes_HaC_stim
Locus	Reported gene(s)	Index SNP(s)	CHi-C interacting gene promoter	Ensembl gene ID	HaCaT unstimulated average normalised RNA count	HaCaT stimulated average normalised RNA count	My-La normalised RNA count	HindIII bait (top interaction)	HindIII other end (top interaction)	CHiCAGO score (top interaction)
1p36.23	RERE, SLC45A1, ERRFI1, TNFRSF9	rs11121129	ERRFI1	ENSG00000116285	29.1946	37.8191	0	chr1,8254776,8261634	chr1,8081098,8094265	10.47
1p36.23	RERE, SLC45A1, ERRFI1, TNFRSF9	rs11121129	RP11-431K24.1	ENSG00000238290	0	0	0	chr1,8254776,8261634	chr1,8081098,8094265	10.47
1p36.23	RERE, SLC45A1, ERRFI1, TNFRSF9	rs11121129	SLC45A1	ENSG00000162426	0	0	0	chr1,8254776,8261634	chr1,8375879,8381244	5.15
1p36.23	RERE, SLC45A1, ERRFI1, TNFRSF9	rs11121129	Y_RNA.152	NA	0	0	0	chr1,8254776,8261634	chr1,8036415,8052130	6.75
1p36.22	NPPA	rs5063, rs2274976	C1orf167	ENSG00000215910	0	0	0	chr1,11833344,11837144	chr1,11830116,11832760	6.44
1p36.22	NPPA	rs5063, rs2274976	MTOR	ENSG00000198793	55.3109	48.0264	65.7475	chr1,11856824,11864903	chr1,11321726,11322699	5.28
1p36.22	NPPA	rs5063, rs2274976	RNU5E-1	ENSG00000199347	0	0	0	chr1,11879068,11884142	chr1,11953288,11974191	5.35
1p36.22	NPPA	rs5063, rs2274976	RNU5E-4P	ENSG00000201801	0	0	0	chr1,11879068,11884142	chr1,11953288,11974191	5.35
1p36.22	NPPA	rs5063, rs2274976	RNU6-291P	ENSG00000207451	0	0	0	chr1,11873325,11878706	chr1,11285314,11287968	5.06
1p36.22	NPPA	rs5063, rs2274976	RP11-56N19.5	ENSG00000177553	0	0	0	chr1,11826283,11830115	chr1,11837145,11851241	5.19
1p36.11	ZNF683	rs10794532	AIM1L	ENSG00000176092	9.77539	5.19005	2.52875	chr1,26665338,26667921	chr1,26677864,26685407	36.59
1p36.11	ZNF683	rs10794532	CD52	ENSG00000169442	0	0	0	chr1,26665338,26667921	chr1,26643927,26645883	50.47
1p36.11	ZNF683	rs10794532	RN7SL490P	ENSG00000265143	0	0	0	chr1,26665338,26667921	chr1,26670264,26676096	34.95
1p36.11	ZNF683	rs10794532	RP11-96L14.7	ENSG00000236782	0	0	0	chr1,26643927,26645883	chr1,26495199,26499657	7.25
1p36.11	ZNF683	rs10794532	SLC30A2	ENSG00000158014	0	0	0	chr1,26643927,26645883	chr1,26370521,26381061	5.06
1p36.11	ZNF683	rs10794532	UBXN11	ENSG00000158062	0.583335	0	0	chr1,26665338,26667921	chr1,26643927,26645883	50.47
1p36.11	ZNF683	rs10794532	ZNF593	ENSG00000142684	35.1765	43.907	25.2875	chr1,26643927,26645883	chr1,26495199,26499657	7.25
1p36.11	ZNF683	rs10794532	ZNF683	ENSG00000176083	0	0	0	chr1,26665338,26667921	chr1,26690647,26702056	17.98
1p31.3	IL23R	rs9988642, rs113935720, rs4655683, rs112626518, rs72933970, chr1:67648596	C1orf141	ENSG00000203963	0	0	0	chr1,67589667,67593883	chr1,67600978,67601489	5.86
1p31.3	IL23R	rs9988642, rs113935720, rs4655683, rs112626518, rs72933970, chr1:67648596	IL12RB2	ENSG00000081985	0	0	0	chr1,67739874,67742512	chr1,67749397,67777051	5.19
1p31.3	IL23R	rs9988642, rs113935720, rs4655683, rs112626518, rs72933970, chr1:67648596	RNU6-387P	ENSG00000223263	0	0	0	chr1,67695072,67706175	chr1,67878837,67884716	5.16
1p31.3	IL23R	rs9988642, rs113935720, rs4655683, rs112626518, rs72933970, chr1:67648596	RP4-763G1.2	ENSG00000235200	0	0	0	chr1,67688980,67692378	chr1,67994928,68001173	5.11
1p31.3	IL23R	rs9988642, rs113935720, rs4655683, rs112626518, rs72933970, chr1:67648596	SERBP1	ENSG00000142864	1490.37	1625.88	1393.34	chr1,67695072,67706175	chr1,67885588,67890219	9.81
1p31.3	IL23R	rs9988642, rs113935720, rs4655683, rs112626518, rs72933970, chr1:67648596	TCTEX1D1	ENSG00000152760	0	0	0	chr1,67646562,67654203	chr1,67240824,67243260	7.34
1q21.3	LCE3B, LCE3D	rs6677595, rs10888501, rs41268474, rs76337351, rs512208	C1orf68	ENSG00000198854	0.235369	1.2583	0	chr1,152625152,152626280	chr1,152689545,152694819	27.3
1q21.3	LCE3B, LCE3D	rs6677595, rs10888501, rs41268474, rs76337351, rs512208	KPRP	ENSG00000203786	0	0	0	chr1,152625152,152626280	chr1,152728566,152733204	14.12
1q21.3	LCE3B, LCE3D	rs6677595, rs10888501, rs41268474, rs76337351, rs512208	LCE1F	ENSG00000240386	0	0	0	chr1,152625152,152626280	chr1,152741438,152750801	72.68
1q21.3	LCE3B, LCE3D	rs6677595, rs10888501, rs41268474, rs76337351, rs512208	LCE2A	ENSG00000187173	0	0	0	chr1,152625152,152626280	chr1,152667136,152671150	19.22
1q21.3	LCE3B, LCE3D	rs6677595, rs10888501, rs41268474, rs76337351, rs512208	LCE2B	ENSG00000159455	0	0	0	chr1,152625152,152626280	chr1,152654730,152658393	32.42
1q21.3	LCE3B, LCE3D	rs6677595, rs10888501, rs41268474, rs76337351, rs512208	LCE2C	ENSG00000187180	0	0	0	chr1,152625152,152626280	chr1,152645894,152654729	22.23
1q21.3	LCE3B, LCE3D	rs6677595, rs10888501, rs41268474, rs76337351, rs512208	LCE2D	ENSG00000187223	0	0	0	chr1,152625152,152626280	chr1,152635324,152645893	13.44
1q21.3	LCE3B, LCE3D	rs6677595, rs10888501, rs41268474, rs76337351, rs512208	LCE3A	ENSG00000185962	0	0	0	chr1,152625152,152626280	chr1,152592742,152599657	52.67
1q21.3	LCE3B, LCE3D	rs6677595, rs10888501, rs41268474, rs76337351, rs512208	LCE3B	ENSG00000187238	0	0	0	chr1,152625152,152626280	chr1,152581785,152586804	8.95
1q21.3	LCE3B, LCE3D	rs6677595, rs10888501, rs41268474, rs76337351, rs512208	LCE3D	ENSG00000163202	0	0	0	chr1,152625152,152626280	chr1,152552741,152558772	11.26
1q21.3	LCE3B, LCE3D	rs6677595, rs10888501, rs41268474, rs76337351, rs512208	LCE3E	ENSG00000185966	0.740812	0	0	chr1,152625152,152626280	chr1,152535423,152540397	16.39
1q21.3	LCE3B, LCE3D	rs6677595, rs10888501, rs41268474, rs76337351, rs512208	LCE4A	ENSG00000187170	0	0	0	chr1,152625152,152626280	chr1,152681149,152683719	37.17
1q21.3	LCE3B, LCE3D	rs6677595, rs10888501, rs41268474, rs76337351, rs512208	LCE6A	ENSG00000235942	0	0	0	chr1,152619087,152620278	chr1,152813088,152816747	5.3
1q21.3	LCE3B, LCE3D	rs6677595, rs10888501, rs41268474, rs76337351, rs512208	LELP1	ENSG00000203784	0	0	0	chr1,152620279,152621067	chr1,153174920,153183534	9.3
1q21.3	LCE3B, LCE3D	rs6677595, rs10888501, rs41268474, rs76337351, rs512208	LOR	ENSG00000203782	0	0	0	chr1,152630592,152635323	chr1,153231216,153235272	7.35
1q21.3	LCE3B, LCE3D	rs6677595, rs10888501, rs41268474, rs76337351, rs512208	PRR9	ENSG00000203783	6.90978	2.46659	0	chr1,152621068,152625151	chr1,153189952,153193207	13.76
1q21.3	LCE3B, LCE3D	rs6677595, rs10888501, rs41268474, rs76337351, rs512208	RNU6-160P	ENSG00000207321	0	0	0	chr1,152630592,152635323	chr1,153303649,153315279	5.2
1q21.3	LCE3B, LCE3D	rs6677595, rs10888501, rs41268474, rs76337351, rs512208	RP1-13P20.6	ENSG00000224308	0	0	0	chr1,152619087,152620278	chr1,152914929,152926342	5.77
1q21.3	LCE3B, LCE3D	rs6677595, rs10888501, rs41268474, rs76337351, rs512208	RP1-140J1.1	ENSG00000229699	0	0	0	chr1,152619087,152620278	chr1,153146605,153152172	9.9
1q21.3	LCE3B, LCE3D	rs6677595, rs10888501, rs41268474, rs76337351, rs512208	RP1-140J1.4	ENSG00000230779	0	0	0	chr1,152621068,152625151	chr1,153193208,153201415	15.03
1q21.3	LCE3B, LCE3D	rs6677595, rs10888501, rs41268474, rs76337351, rs512208	RP1-43O17.1	ENSG00000229713	0	0	0	chr1,152625152,152626280	chr1,152707168,152709806	65.74
1q21.3	LCE3B, LCE3D	rs6677595, rs10888501, rs41268474, rs76337351, rs512208	RP1-43O17.2	ENSG00000233819	0	0	0	chr1,152625152,152626280	chr1,152713868,152723848	25.5
1q21.3	LCE3B, LCE3D	rs6677595, rs10888501, rs41268474, rs76337351, rs512208	RP1-52J10.9	ENSG00000226947	0	0	0	chr1,152625152,152626280	chr1,152612962,152619086	28.31
1q21.3	LCE3B, LCE3D	rs6677595, rs10888501, rs41268474, rs76337351, rs512208	SMCP	ENSG00000163206	0	0	0	chr1,152626281,152626875	chr1,152843096,152861125	5.36
1q21.3	LCE3B, LCE3D	rs6677595, rs10888501, rs41268474, rs76337351, rs512208	SPRR2B	ENSG00000196805	0	0	0	chr1,152612962,152619086	chr1,153103744,153117056	6.59
1q21.3	LCE3B, LCE3D	rs6677595, rs10888501, rs41268474, rs76337351, rs512208	SPRR2C	ENSG00000229035	0	0	0	chr1,152612962,152619086	chr1,153103744,153117056	6.59
1q22	AIM2	rs2276405	AL359753.1	ENSG00000265589	0	0	0	chr1,159032993,159040084	chr1,159022564,159029406	5.59
1q22	AIM2	rs2276405	AL590560.1	ENSG00000269620	0	0	0	chr1,159061071,159062269	chr1,159877950,159891381	6.64
1q22	AIM2	rs2276405	CD1D	ENSG00000158473	4.16185	7.34977	0	chr1,159062270,159068778	chr1,158149089,158156432	8.18
1q22	AIM2	rs2276405	ELL2P1	ENSG00000227295	0	0	0	chr1,159040768,159040961	chr1,158145595,158149088	6.33
1q22	AIM2	rs2276405	KIRREL-IT1	ENSG00000226520	0.872894	2.46659	0	chr1,159059576,159061070	chr1,157991864,158004215	7
1q22	AIM2	rs2276405	OR10R3P	ENSG00000198703	0	0	0	chr1,159040962,159044941	chr1,158460435,158467606	6.46
1q22	AIM2	rs2276405	RP11-144L1.4	ENSG00000236656	0	0	0	chr1,159040962,159044941	chr1,158460435,158467606	6.46
1q22	AIM2	rs2276405	RP11-404O13.1	ENSG00000231666	0.235369	0.801393	0	chr1,159062270,159068778	chr1,158108696,158116621	9.62
1q22	AIM2	rs2276405	RP11-404O13.4	ENSG00000229914	0	0	0	chr1,159040085,159040767	chr1,158166122,158178388	9.04
1q22	AIM2	rs2276405	RP11-404O13.5	ENSG00000176320	0	0	0	chr1,159040085,159040767	chr1,158166122,158178388	9.04
1q22	AIM2	rs2276405	SPTA1	ENSG00000163554	0	1.90966	0	chr1,159040962,159044941	chr1,158612722,158614516	5.05
1q22	AIM2	rs2276405	TAGLN2	ENSG00000158710	945.922	909.445	1102.54	chr1,159062270,159068778	chr1,159893559,159897813	7.3
2p16.1	FLJ16341, REL	rs62149416	AC010733.4	ENSG00000228414	0	0	0	chr2,61134476,61140006	chr2,61102532,61110391	8.17
2p16.1	FLJ16341, REL	rs62149416	AC010733.5	ENSG00000232713	0.536496	0.801393	3.79313	chr2,61089395,61090333	chr2,61161554,61167524	7.14
2p16.1	FLJ16341, REL	rs62149416	AC010733.7	ENSG00000237024	0	0	0	chr2,61081593,61082001	chr2,61066611,61081043	10.21
2p16.1	FLJ16341, REL	rs62149416	NONOP2	ENSG00000237522	0.740812	0.344483	1.26438	chr2,61089395,61090333	chr2,61161554,61167524	7.14
2p16.1	FLJ16341, REL	rs62149416	PAPOLG	ENSG00000115421	45.7141	53.9894	92.2994	chr2,61156940,61158363	chr2,61013989,61026097	7.47
2p16.1	FLJ16341, REL	rs62149416	PEX13	ENSG00000162928	57.5573	33.5057	26.5519	chr2,61081593,61082001	chr2,61233133,61248652	5.67
2p16.1	FLJ16341, REL	rs62149416	PUS10	ENSG00000162927	22.0921	15.5902	13.9081	chr2,61081593,61082001	chr2,61233133,61248652	5.67
2p16.1	FLJ16341, REL	rs62149416	REL	ENSG00000162924	80.8796	59.0122	122.644	chr2,61134476,61140006	chr2,61102532,61110391	8.17
2p16.1	FLJ16341, REL	rs62149416	RN7SL632P	ENSG00000241524	0	0	0	chr2,61081593,61082001	chr2,61059085,61061547	7.12
2p16.1	FLJ16341, REL	rs62149416	RNA5SP95	ENSG00000222251	0	0	0	chr2,61141359,61145863	chr2,61214962,61227918	6.74
2p16.1	FLJ16341, REL	rs62149416	RP11-373L24.1	ENSG00000267520	0	0	0	chr2,61134476,61140006	chr2,61145864,61154218	6.82
2p16.1	FLJ16341, REL	rs62149416	RP11-416L21.1	ENSG00000213495	0	0	0	chr2,61167525,61172387	chr2,60937210,60943947	5.8
2p16.1	FLJ16341, REL	rs62149416	SPRED2	ENSG00000198369	21.3098	21.3796	7.58625	chr2,61134476,61140006	chr2,65593795,65601914	6.12
2p15	B3GNT2	rs10865331	COMMD1	ENSG00000173163	27.4999	24.6567	31.6094	chr2,62561278,62569471	chr2,62128453,62144187	5.81
2q12.1	IL1RL1	rs1420101	IL18RAP	ENSG00000115607	0	0	0	chr2,102981245,102998115	chr2,103038722,103039568	6.17
2q12.1	IL1RL1	rs1420101	IL1R2	ENSG00000115590	8.03213	6.29832	0	chr2,102967570,102968416	chr2,102636591,102642523	12.19
2q12.1	IL1RL1	rs1420101	RFX8	ENSG00000196460	0	0	0	chr2,102966848,102967569	chr2,102050978,102059147	5.23
2q12.1	IL1RL1	rs1420101	SLC9A2	ENSG00000115616	0.583335	0	0	chr2,102967570,102968416	chr2,103231949,103237151	6.01
2q13	IL1R1	rs887998	IL18RAP	ENSG00000115607	0	0	0	chr2,102713921,102716445	chr2,103039569,103042349	11.92
2q13	IL1R1	rs887998	IL1R1	ENSG00000115594	12.1683	6.85725	0	chr2,102713921,102716445	chr2,102720766,102721759	7.25
2q13	IL1R1	rs887998	IL1R2	ENSG00000115590	8.03213	6.29832	0	chr2,102720766,102721759	chr2,102636591,102642523	6.86
2q24.2	IFIH1	rs13431841, rs3747517, rs1990760	AC007750.5	ENSG00000236841	0	0	0	chr2,163140082,163147601	chr2,163013915,163023237	7.87
2q24.2	IFIH1	rs13431841, rs3747517, rs1990760	AC009495.2	ENSG00000235192	0.672796	0.45691	0	chr2,163098664,163099127	chr2,166649692,166654769	7.14
2q24.2	IFIH1	rs13431841, rs3747517, rs1990760	DPP4	ENSG00000197635	0.336398	2.46659	154.254	chr2,163140082,163147601	chr2,162876349,162881617	5.53
2q24.2	IFIH1	rs13431841, rs3747517, rs1990760	FAP	ENSG00000078098	0	0	0	chr2,163140082,163147601	chr2,163058075,163063003	11.42
2q24.2	IFIH1	rs13431841, rs3747517, rs1990760	GALNT3	ENSG00000115339	92.9887	119.819	0	chr2,163098664,163099127	chr2,166649692,166654769	7.14
2q24.2	IFIH1	rs13431841, rs3747517, rs1990760	GCG	ENSG00000115263	0	0	0	chr2,163140082,163147601	chr2,163001636,163004659	5.64
2q24.2	IFIH1	rs13431841, rs3747517, rs1990760	IFIH1	ENSG00000115267	29.9891	250.217	122.644	chr2,163077136,163079966	chr2,163162436,163169527	6.65
2q24.2	IFIH1	rs13431841, rs3747517, rs1990760	PSMD14	ENSG00000115233	162.916	195.975	218.737	chr2,163079967,163080215	chr2,162232011,162240739	5.73
3p24.3	PLCL2	rs4685408	AC010139.1	ENSG00000264034	0	0	0	chr3,17103022,17105421	chr3,16660343,16662119	7.27
3p24.3	PLCL2	rs4685408	C3orf67	ENSG00000163689	4.95458	8.21358	3.79313	chr3,17049067,17053277	chr3,58834421,58836745	5.16
3p24.3	PLCL2	rs4685408	DAZL	ENSG00000092345	0	0	0	chr3,17077901,17078082	chr3,16644322,16651818	9.02
3p24.3	PLCL2	rs4685408	KAT2B	ENSG00000114166	5.47725	7.11771	63.2188	chr3,17025626,17030832	chr3,20152436,20167321	6.19
3p24.3	PLCL2	rs4685408	MIR3714	ENSG00000264818	0	0	0	chr3,16983490,16987887	chr3,16969933,16979705	5.1
3p24.3	PLCL2	rs4685408	PLCL2	ENSG00000154822	0.336398	0.344483	17.7013	chr3,17040695,17044035	chr3,17049067,17053277	44.95
3p24.3	PLCL2	rs4685408	PLCL2-AS1	ENSG00000226441	0	0	0	chr3,17040695,17044035	chr3,17083758,17089074	11.66
3q12.3	NFKBIZ	rs7637230	ZPLD1	ENSG00000170044	0.235369	0.406899	13.9081	chr3,101651262,101654554	chr3,101892227,101895069	6.73
3q13	CASR	rs1042636	ARGFX	ENSG00000186103	0	0	0	chr3,121984056,121984314	chr3,121274088,121291904	9.66
3q13	CASR	rs1042636	FBXO40	ENSG00000163833	0	0	0	chr3,121973356,121975891	chr3,121310206,121313672	7.95
3q13	CASR	rs1042636	HCLS1	ENSG00000180353	0.246937	1.32072	395.75	chr3,121984532,121993903	chr3,121358824,121366755	7.38
3q13	CASR	rs1042636	POLQ	ENSG00000051341	92.6574	83.8586	40.46	chr3,121975892,121979726	chr3,121260250,121271773	16.02
3q13	CASR	rs1042636	SLC15A2	ENSG00000163406	3.82092	1.89726	6.32188	chr3,121979727,121984055	chr3,121599665,121613582	5.26
3q13	CASR	rs1042636	snoU13.184	NA	0	0	0	chr3,121975892,121979726	chr3,121300118,121310205	7.27
3q26.2-q27	GPR160	rs6444895	PHC3	ENSG00000173889	93.2119	132.747	82.1844	chr3,169867724,169869504	chr3,169819316,169825989	8.56
3q26.2-q27	GPR160	rs6444895	RNY5P3	ENSG00000222411	0	0	0	chr3,169801216,169801354	chr3,170555137,170564032	6.76
3q26.2-q27	GPR160	rs6444895	RP11-379K17.12	ENSG00000268220	0	0	0	chr3,169867724,169869504	chr3,169802653,169805294	5.45
3q28	TP63	rs28512356	TPRG1	ENSG00000188001	0.301127	0	0	chr3,189622481,189626554	chr3,189026006,189027275	5.38
4q24	NFKB1	rs1020760	AF213884.2	ENSG00000260651	0.470738	0	0	chr4,103483423,103484966	chr4,103421575,103426812	24.58
4q24	NFKB1	rs1020760	AF213884.3	ENSG00000238553	0	0	0	chr4,103483423,103484966	chr4,103485281,103488948	22.87
4q24	NFKB1	rs1020760	BDH2	ENSG00000164039	1.03037	1.61519	3.79313	chr4,103458483,103464247	chr4,104020108,104023520	7.68
4q24	NFKB1	rs1020760	CENPE	ENSG00000138778	365.062	369.193	494.371	chr4,103464248,103465948	chr4,104037785,104042927	6.2
4q24	NFKB1	rs1020760	NFKB1	ENSG00000109320	95.4253	109.248	170.691	chr4,103483423,103484966	chr4,103458483,103464247	35.35
4q24	NFKB1	rs1020760	RP11-119H12.5	ENSG00000228814	0	0	0	chr4,103506528,103507458	chr4,113802674,113809333	5.39
4q24	NFKB1	rs1020760	RP11-119H12.6	ENSG00000251126	0	0	0	chr4,103506528,103507458	chr4,113802674,113809333	5.39
4q24	NFKB1	rs1020760	RP11-499E18.1	ENSG00000248161	0.783433	0.801393	0	chr4,103517808,103521513	chr4,103363296,103376250	6.26
4q24	NFKB1	rs1020760	SLC9B1	ENSG00000164037	0	0.45691	2.52875	chr4,103497265,103501143	chr4,103935166,103941497	10.35
4q24	NFKB1	rs1020760	SLC9B2	ENSG00000164038	5.53792	9.34145	49.3107	chr4,103456588,103458482	chr4,103998517,104005312	9.65
5p13.1	CARD6	rs114934997	PTGER4	ENSG00000171522	4.12853	4.40106	64.4832	chr5,40379167,40385251	chr5,40678180,40684541	9.43
5q14	ZFYVE16	rs249038	CTD-2015H6.2	ENSG00000242706	0.246937	0	0	chr5,79763266,79768179	chr5,79788812,79796290	11.53
5q14	ZFYVE16	rs249038	CTD-2015H6.3	ENSG00000249042	3.22037	5.11523	0	chr5,79763266,79768179	chr5,79773314,79788811	35.39
5q14	ZFYVE16	rs249038	FAM151B	ENSG00000152380	1.1551	0.801393	0	chr5,79763266,79768179	chr5,79773314,79788811	35.39
5q14	ZFYVE16	rs249038	RPL7P24	ENSG00000240003	0.919733	0.813797	0	chr5,79763266,79768179	chr5,79788812,79796290	11.53
5q14	ZFYVE16	rs249038	ZFYVE16	ENSG00000039319	97.77	74.1915	40.46	chr5,79763266,79768179	chr5,79748568,79750405	75.48
5q15	ERAP1	rs27432, rs30376, rs2910686, rs27043, rs26653, rs2303138	AC008850.3	ENSG00000227836	0.602254	2.87349	2.52875	chr5,96297247,96300927	chr5,96276989,96279441	7.68
5q15	ERAP1	rs27432, rs30376, rs2910686, rs27043, rs26653, rs2303138	AC008865.1	ENSG00000213702	0	0	0	chr5,96246637,96248047	chr5,96367040,96374151	19.71
5q15	ERAP1	rs27432, rs30376, rs2910686, rs27043, rs26653, rs2303138	CHD1	ENSG00000153922	221.625	234.246	295.864	chr5,96348283,96349872	chr5,98193553,98206019	10.35
5q15	ERAP1	rs27432, rs30376, rs2910686, rs27043, rs26653, rs2303138	CTD-2215E18.1	ENSG00000251606	0	0	0	chr5,96351376,96351795	chr5,96418341,96426104	6.21
5q15	ERAP1	rs27432, rs30376, rs2910686, rs27043, rs26653, rs2303138	CTD-2260A17.1	ENSG00000248734	12.8944	7.70666	0	chr5,96246637,96248047	chr5,96117403,96121726	43.82
5q15	ERAP1	rs27432, rs30376, rs2910686, rs27043, rs26653, rs2303138	CTD-2260A17.3	ENSG00000272109	0	0	0	chr5,96221639,96224439	chr5,96134966,96140836	27.3
5q15	ERAP1	rs27432, rs30376, rs2910686, rs27043, rs26653, rs2303138	ERAP1	ENSG00000164307	34.2595	91.8298	53.1038	chr5,96246637,96248047	chr5,96129546,96134965	35.33
5q15	ERAP1	rs27432, rs30376, rs2910686, rs27043, rs26653, rs2303138	ERAP2	ENSG00000164308	6.22002	43.0792	189.656	chr5,96246637,96248047	chr5,96213065,96218648	70.98
5q15	ERAP1	rs27432, rs30376, rs2910686, rs27043, rs26653, rs2303138	FGF1	ENSG00000113578	1.25417	1.03345	0	chr5,96170050,96173579	chr5,142077052,142078406	6.49
5q15	ERAP1	rs27432, rs30376, rs2910686, rs27043, rs26653, rs2303138	LIX1	ENSG00000145721	0	0	0	chr5,96124876,96129545	chr5,96476902,96485568	11.32
5q15	ERAP1	rs27432, rs30376, rs2910686, rs27043, rs26653, rs2303138	LNPEP	ENSG00000113441	95.4986	89.8533	168.162	chr5,96221639,96224439	chr5,96328783,96333574	16.13
5q15	ERAP1	rs27432, rs30376, rs2910686, rs27043, rs26653, rs2303138	LUCAT1	ENSG00000248323	2.24897	2.69865	222.53	chr5,96213065,96218648	chr5,90607082,90608514	5.36
5q15	ERAP1	rs27432, rs30376, rs2910686, rs27043, rs26653, rs2303138	RGMB	ENSG00000174136	23.1101	23.8714	29.0806	chr5,96121727,96124875	chr5,98106651,98116782	7.78
5q15	ERAP1	rs27432, rs30376, rs2910686, rs27043, rs26653, rs2303138	RGMB-AS1	ENSG00000246763	1.579	0.344483	0	chr5,96121727,96124875	chr5,98106651,98116782	7.78
5q15	ERAP1	rs27432, rs30376, rs2910686, rs27043, rs26653, rs2303138	RIOK2	ENSG00000058729	30.7248	31.9101	27.8163	chr5,96121727,96124875	chr5,96503371,96505886	9.44
5q15	ERAP1	rs27432, rs30376, rs2910686, rs27043, rs26653, rs2303138	RNU1-73P	ENSG00000206698	0	0	0	chr5,96117403,96121726	chr5,96510379,96512946	8.87
5q15	ERAP1	rs27432, rs30376, rs2910686, rs27043, rs26653, rs2303138	RNU6-402P	ENSG00000222610	0	0	0	chr5,96251286,96256877	chr5,98216452,98230030	5.22
5q15	ERAP1	rs27432, rs30376, rs2910686, rs27043, rs26653, rs2303138	TTC37	ENSG00000198677	160.96	180.06	203.564	chr5,96374152,96376484	chr5,94827494,94833554	6.48
5q31	IL13	rs1295685	AC004041.2	ENSG00000223442	0	0	0	chr5,131995259,132002938	chr5,131976945,131992505	5.48
5q31	IL13	rs1295685	IL13	ENSG00000169194	0	0	776.327	chr5,131995259,132002938	chr5,131976945,131992505	5.48
5q33.1	TNIP1	rs2233278, rs17728338, rs10036748	ANXA6	ENSG00000197043	0	0	386.899	chr5,150424169,150434762	chr5,150485201,150491953	7.67
5q33.1	TNIP1	rs2233278, rs17728338, rs10036748	TNIP1	ENSG00000145901	50.0535	48.2708	163.104	chr5,150458323,150461437	chr5,150469588,150473399	13.49
5q33.3	IL12B	rs2288831, rs10076782, rs1473247, rs12188300, rs4379175, rs918518, rs918520, rs62377586, rs953861, rs6870256, rs4921493, rs2853694, rs7709212	ADRA1B	ENSG00000170214	0	0	0	chr5,158760357,158770621	chr5,159341749,159345488	7.27
5q33.3	IL12B	rs2288831, rs10076782, rs1473247, rs12188300, rs4379175, rs918518, rs918520, rs62377586, rs953861, rs6870256, rs4921493, rs2853694, rs7709212	CLINT1	ENSG00000113282	341.824	365.961	237.703	chr5,158570323,158573544	chr5,157233422,157237016	5.2
5q33.3	IL12B	rs2288831, rs10076782, rs1473247, rs12188300, rs4379175, rs918518, rs918520, rs62377586, rs953861, rs6870256, rs4921493, rs2853694, rs7709212	CTC-436K13.1	ENSG00000253673	0	0	0	chr5,158542407,158550705	chr5,157599042,157603175	13.67
5q33.3	IL12B	rs2288831, rs10076782, rs1473247, rs12188300, rs4379175, rs918518, rs918520, rs62377586, rs953861, rs6870256, rs4921493, rs2853694, rs7709212	CTC-436K13.4	ENSG00000254047	0	0	0	chr5,158556666,158559411	chr5,157615854,157619467	6.98
5q33.3	IL12B	rs2288831, rs10076782, rs1473247, rs12188300, rs4379175, rs918518, rs918520, rs62377586, rs953861, rs6870256, rs4921493, rs2853694, rs7709212	CTC-436K13.5	ENSG00000253792	0	0	0	chr5,158542407,158550705	chr5,157603176,157610484	5.35
5q33.3	IL12B	rs2288831, rs10076782, rs1473247, rs12188300, rs4379175, rs918518, rs918520, rs62377586, rs953861, rs6870256, rs4921493, rs2853694, rs7709212	EBF1	ENSG00000164330	0.301127	0	96.0926	chr5,158542407,158550705	chr5,158133817,158139967	9.55
5q33.3	IL12B	rs2288831, rs10076782, rs1473247, rs12188300, rs4379175, rs918518, rs918520, rs62377586, rs953861, rs6870256, rs4921493, rs2853694, rs7709212	GAPDHP40	ENSG00000248626	0	0	0	chr5,158845243,158856063	chr5,159378307,159379275	5.5
5q33.3	IL12B	rs2288831, rs10076782, rs1473247, rs12188300, rs4379175, rs918518, rs918520, rs62377586, rs953861, rs6870256, rs4921493, rs2853694, rs7709212	RNF145	ENSG00000145860	217.006	209.047	208.622	chr5,158738565,158740131	chr5,158589112,158590786	12.86
5q33.3	IL12B	rs2288831, rs10076782, rs1473247, rs12188300, rs4379175, rs918518, rs918520, rs62377586, rs953861, rs6870256, rs4921493, rs2853694, rs7709212	RNU6-260P	ENSG00000206819	0	0	0	chr5,158570323,158573544	chr5,157233422,157237016	5.2
5q33.3	IL12B	rs2288831, rs10076782, rs1473247, rs12188300, rs4379175, rs918518, rs918520, rs62377586, rs953861, rs6870256, rs4921493, rs2853694, rs7709212	SNORA68.5	NA	0	0	0	chr5,158606678,158609705	chr5,158657094,158659077	6.52
5q33.3	IL12B	rs2288831, rs10076782, rs1473247, rs12188300, rs4379175, rs918518, rs918520, rs62377586, rs953861, rs6870256, rs4921493, rs2853694, rs7709212	TTC1	ENSG00000113312	138.369	148.818	126.438	chr5,158838814,158839300	chr5,159435129,159442212	10.75
5q33.3	IL12B	rs2288831, rs10076782, rs1473247, rs12188300, rs4379175, rs918518, rs918520, rs62377586, rs953861, rs6870256, rs4921493, rs2853694, rs7709212	Y_RNA.28	NA	0	0	0	chr5,158838814,158839300	chr5,159435129,159442212	10.75
6p25.3	EXOC2, IRF4	rs9504361	RP4-668J24.2	ENSG00000261730	0.482306	0.406899	0	chr6,575583,579688	chr6,1378389,1386014	10.53
6p22.3	CDKAL1	rs4712528	ALDH5A1	ENSG00000112294	0	0	53.1038	chr6,20710922,20717577	chr6,24530772,24532995	6.32
6p22.3	CDKAL1	rs4712528	RP11-204E9.1	ENSG00000231754	0	0	0	chr6,20705635,20706015	chr6,21521918,21525478	6.21
6p22.3	CDKAL1	rs4712528	SOX4	ENSG00000124766	68.525	39.1506	0	chr6,20689786,20692844	chr6,21571280,21593555	6.47
6q23.3	TNFAIP3	rs582757	AL357060.1	ENSG00000216097	0	0	0	chr6,138192729,138193357	chr6,138036420,138043943	8.12
6q23.3	TNFAIP3	rs582757	RP11-10J5.1	ENSG00000226004	0	0	0	chr6,138192729,138193357	chr6,138262494,138267565	6.26
6q23.3	TNFAIP3	rs582757	RP11-240M16.1	ENSG00000229922	0	0	0	chr6,138192729,138193357	chr6,138262494,138267565	6.26
6q23.3	TNFAIP3	rs582757	RP11-95M15.2	ENSG00000220412	0	0	0	chr6,138192729,138193357	chr6,138025955,138036419	7.43
6q23.3	TNFAIP3	rs582757	TNFAIP3	ENSG00000118503	30.8089	43.5193	82.1844	chr6,138223162,138233161	chr6,138193358,138196796	6.06
7p14.3	CCDC129	rs4141001	CCDC129	ENSG00000180347	0	0	0	chr7,31713606,31714749	chr7,31688998,31695375	6.01
7p14.3	CCDC129	rs4141001	PPP1R17	ENSG00000106341	0	0	0	chr7,31723968,31733023	chr7,31733866,31735567	5.3
9p21.1	DDX58	rs11795343	ACO1	ENSG00000122729	15.3066	8.90975	24.0231	chr9,32524066,32553150	chr9,32382623,32396972	6.27
9p21.1	DDX58	rs11795343	AL353671.4	ENSG00000214006	0	0	0	chr9,32524066,32553150	chr9,32556326,32561995	8.59
9p21.1	DDX58	rs11795343	RP11-54K16.2	ENSG00000225693	0.548064	0.863808	0	chr9,32524066,32553150	chr9,33005046,33022372	5.85
9p21.1	DDX58	rs11795343	TCEA1P4	ENSG00000236184	1.72687	3.23038	7.58625	chr9,32524066,32553150	chr9,32976673,32984455	5.88
9q31.2	KLF4	rs10979182	AL359552.1	ENSG00000263459	0	0	0	chr9,110782238,110783100	chr9,110195013,110201199	5.02
9q31.2	KLF4	rs10979182	CHCHD4P2	ENSG00000237360	0	0	0	chr9,110824380,110829061	chr9,110851307,110861440	24.29
9q31.2	KLF4	rs10979182	KLF4	ENSG00000136826	30.1558	174.741	0	chr9,110798319,110798738	chr9,110244650,110255868	5.5
9q31.2	KLF4	rs10979182	RP11-240E2.2	ENSG00000213557	0	0	0	chr9,110824380,110829061	chr9,110801018,110808471	33.02
9q31.2	KLF4	rs10979182	TRAF1	ENSG00000056558	0.830273	1.09586	154.254	chr9,110824380,110829061	chr9,123690134,123691855	5.83
10q22.2	CAMK2G	rs2675662	C10orf55	ENSG00000222047	1.86064	4.84557	0	chr10,75641046,75649027	chr10,75671610,75681136	5.18
10q22.2	CAMK2G	rs2675662	CAMK2G	ENSG00000148660	40.9941	26.2055	34.1381	chr10,75618951,75621767	chr10,75606536,75609479	34.66
10q22.2	CAMK2G	rs2675662	DUSP13	ENSG00000079393	0	0	0	chr10,75606536,75609479	chr10,76846959,76857906	5.91
10q22.2	CAMK2G	rs2675662	PLAU	ENSG00000122861	8.42159	17.7283	0	chr10,75618951,75621767	chr10,75659404,75671609	8.23
10q22.2	CAMK2G	rs2675662	PPIAP13	ENSG00000237882	0	0	0	chr10,75606536,75609479	chr10,76846959,76857906	5.91
10q22.2	CAMK2G	rs2675662	RP11-178G16.4	ENSG00000267957	0	0	0	chr10,75590620,75600203	chr10,75871519,75882670	5.43
10q22.2	CAMK2G	rs2675662	RP11-178G16.5	ENSG00000269772	0	0	0	chr10,75590620,75600203	chr10,75871519,75882670	5.43
10q22.2	CAMK2G	rs2675662	RP11-417O11.5	ENSG00000225761	0.672796	0.406899	1.26438	chr10,75641046,75649027	chr10,75761326,75764419	6.34
10q22.2	CAMK2G	rs2675662	RP11-574K11.8	ENSG00000229990	0	0	0	chr10,75618951,75621767	chr10,75600204,75605605	17.13
10q22.2	CAMK2G	rs2675662	VCL	ENSG00000035403	312.696	302.188	78.3913	chr10,75641046,75649027	chr10,75835874,75849555	9.37
10q22.2	CAMK2G	rs2675662	VDAC2	ENSG00000165637	359.329	438.586	371.726	chr10,75649028,75653466	chr10,76983164,76990661	6.93
10q22.2	CAMK2G	rs2675662	ZMIZ1	ENSG00000108175	103.504	109.84	226.323	chr10,75657525,75659403	chr10,81044478,81067550	6.93
10q22.3	ZMIZ1	rs1250544	LINC00856	ENSG00000230417	0	0	0	chr10,81036562,81038096	chr10,80164457,80170017	5.38
11p15.4	ZNF143	rs10743108	NRIP3	ENSG00000175352	0.548064	0.688966	0	chr11,9534226,9540281	chr11,9024261,9032925	6.1
11p15.4	ZNF143	rs10743108	RP11-467K18.2	ENSG00000253973	0	0	0	chr11,9534226,9540281	chr11,9024261,9032925	6.1
11p15.4	ZNF143	rs10743108	SCUBE2	ENSG00000175356	0	0	0	chr11,9540406,9543048	chr11,9044454,9050442	5.75
11q13.1	AP5B1	rs610037	BANF1	ENSG00000175334	69.07	74.7648	56.8969	chr11,65494348,65504437	chr11,65761939,65782934	6.08
11q13.1	AP5B1	rs610037	CFL1	ENSG00000172757	855.52	906.315	624.602	chr11,65541320,65542524	chr11,65590364,65596909	6.39
11q13.1	AP5B1	rs610037	CST6	ENSG00000175315	2.29385	0.344483	0	chr11,65494348,65504437	chr11,65761939,65782934	6.08
11q13.1	AP5B1	rs610037	EIF1AD	ENSG00000175376	9.57755	9.29665	10.115	chr11,65494348,65504437	chr11,65761939,65782934	6.08
11q13.1	AP5B1	rs610037	KRT8P26	ENSG00000214659	0	0	0	chr11,65541320,65542524	chr11,65491398,65494347	6.85
11q13.1	PRDX5	rs694739	AP003774.1	ENSG00000236935	0	0	10.115	chr11,64046688,64052672	chr11,64095070,64102921	12.33
11q13.1	PRDX5	rs694739	BAD	ENSG00000002330	15.7741	12.7043	30.345	chr11,64046688,64052672	chr11,64030884,64040168	33.85
11q13.1	PRDX5	rs694739	CCDC88B	ENSG00000168071	0.818704	0.863808	27.8163	chr11,64046688,64052672	chr11,64102922,64116167	12.64
11q13.1	PRDX5	rs694739	DNAJC4	ENSG00000110011	4.67207	8.01353	21.4944	chr11,64046688,64052672	chr11,63997287,64018270	45.86
11q13.1	PRDX5	rs694739	ESRRA	ENSG00000173153	82.8602	74.1655	44.2532	chr11,64046688,64052672	chr11,64076978,64089926	30.46
11q13.1	PRDX5	rs694739	FKBP2	ENSG00000173486	61.5425	57.8355	51.8394	chr11,64046688,64052672	chr11,63997287,64018270	45.86
11q13.1	PRDX5	rs694739	GPR137	ENSG00000173264	6.21158	4.31384	6.32188	chr11,64046688,64052672	chr11,64030884,64040168	33.85
11q13.1	PRDX5	rs694739	MIR1237	ENSG00000221273	0	0	0	chr11,64046688,64052672	chr11,64134184,64146417	10.37
11q13.1	PRDX5	rs694739	PLCB3	ENSG00000149782	47.4504	36.538	10.115	chr11,64046688,64052672	chr11,64018577,64030883	47.77
11q13.1	PRDX5	rs694739	PPP1R14B	ENSG00000173457	139.456	119.814	82.1844	chr11,64046688,64052672	chr11,63997287,64018270	45.86
11q13.1	PRDX5	rs694739	PRDX5	ENSG00000126432	129.365	123.023	111.265	chr11,64046688,64052672	chr11,64076978,64089926	30.46
11q13.1	PRDX5	rs694739	RP11-783K16.13	ENSG00000257086	0	0	0	chr11,64046688,64052672	chr11,63997287,64018270	45.86
11q13.1	PRDX5	rs694739	RP11-783K16.14	ENSG00000256116	0	0	0	chr11,64046688,64052672	chr11,63997287,64018270	45.86
11q13.1	PRDX5	rs694739	RP11-783K16.5	ENSG00000256940	38.51	37.0998	18.9656	chr11,64046688,64052672	chr11,63997287,64018270	45.86
11q13.1	PRDX5	rs694739	TRMT112	ENSG00000173113	461.365	443.158	372.991	chr11,64046688,64052672	chr11,64076978,64089926	30.46
11q13.1	PRDX5	rs694739	VEGFB	ENSG00000173511	25.6226	24.3175	31.6094	chr11,64046688,64052672	chr11,63997287,64018270	45.86
11q22.3	ZC3H12C	rs4561177	ZC3H12C	ENSG00000149289	26.7092	21.8561	25.2875	chr11,109969298,109970017	chr11,109999123,110006853	6.87
11q24.3	ETS1	rs3802826	RP11-1007G5.2	ENSG00000254588	0	0	0	chr11,128402081,128434589	chr11,128395636,128401060	8.79
11q24.3	ETS1	rs3802826	RP11-702B10.2	ENSG00000273415	0	0	0	chr11,128402081,128434589	chr11,128046270,128050139	9.73
12p13.31	CD27, LAG3	rs758739, rs2243750	CD27	ENSG00000139193	0	0	0	chr12,6568607,6570700	chr12,6553533,6554821	6.26
12p13.31	CD27, LAG3	rs758739, rs2243750	CDCA3	ENSG00000111665	78.6364	58.6057	61.9544	chr12,6637679,6639881	chr12,6956172,6964790	5.14
12p13.31	CD27, LAG3	rs758739, rs2243750	CHD4	ENSG00000111642	74.9404	57.6559	84.7132	chr12,6609864,6625944	chr12,6666582,6685049	7.83
12p13.31	CD27, LAG3	rs758739, rs2243750	GAPDH	ENSG00000111640	987.679	1036.9	2454.15	chr12,6609864,6625944	chr12,6641136,6645372	7.76
12p13.31	CD27, LAG3	rs758739, rs2243750	GNB3	ENSG00000111664	0	0	0	chr12,6625945,6633362	chr12,6943615,6956171	5.61
12p13.31	CD27, LAG3	rs758739, rs2243750	IFFO1	ENSG00000010295	0.482306	0.344483	17.7013	chr12,6568607,6570700	chr12,6658619,6666581	8.3
12p13.31	CD27, LAG3	rs758739, rs2243750	MRPL51	ENSG00000111639	210.947	171.04	152.989	chr12,6558665,6568606	chr12,6601694,6602232	6.93
12p13.31	CD27, LAG3	rs758739, rs2243750	NCAPD2	ENSG00000010292	135.217	130.118	151.725	chr12,6633363,6637678	chr12,6609864,6625944	14.14
12p13.31	CD27, LAG3	rs758739, rs2243750	NOP2	ENSG00000111641	54.2583	67.6495	39.1956	chr12,6609864,6625944	chr12,6666582,6685049	7.83
12p13.31	CD27, LAG3	rs758739, rs2243750	PLEKHG6	ENSG00000008323	1.10826	0.688966	0	chr12,6570701,6575195	chr12,6425335,6429518	6.9
12p13.31	CD27, LAG3	rs758739, rs2243750	PTMS	ENSG00000159335	87.9011	76.7009	75.8625	chr12,6568607,6570700	chr12,6869045,6874348	5.05
12p13.31	CD27, LAG3	rs758739, rs2243750	RP1-102E24.8	ENSG00000256433	5.5825	6.67321	0	chr12,6625945,6633362	chr12,6500497,6503446	6.88
12p13.31	CD27, LAG3	rs758739, rs2243750	RP1-102E24.9	ENSG00000224906	0.235369	0.751382	0	chr12,6570701,6575195	chr12,6528844,6553532	8.3
12p13.31	CD27, LAG3	rs758739, rs2243750	RP5-940J5.3	ENSG00000255966	0	0	0	chr12,6609864,6625944	chr12,6641136,6645372	7.76
12p13.31	CD27, LAG3	rs758739, rs2243750	RP5-940J5.6	ENSG00000247853	3.52854	4.5511	2.52875	chr12,6625945,6633362	chr12,6685050,6692987	5.73
12p13.31	CD27, LAG3	rs758739, rs2243750	SCARNA10	ENSG00000239002	0	0	0	chr12,6633363,6637678	chr12,6609864,6625944	14.14
12p13.31	CD27, LAG3	rs758739, rs2243750	SCARNA11	ENSG00000253085	0	0	0	chr12,6625945,6633362	chr12,6685050,6692987	5.73
12p13.31	CD27, LAG3	rs758739, rs2243750	SCNN1A	ENSG00000111319	27.4229	27.9371	0	chr12,6602233,6606235	chr12,6455943,6460896	5.09
12p13.31	CD27, LAG3	rs758739, rs2243750	TAPBPL	ENSG00000139192	7.2089	20.7606	11.3794	chr12,6581352,6588061	chr12,6568607,6570700	5.51
12p13.31	CD27, LAG3	rs758739, rs2243750	TNFRSF1A	ENSG00000067182	109.153	166.09	17.7013	chr12,6570701,6575195	chr12,6439184,6443461	6.89
12p13.31	CD27, LAG3	rs758739, rs2243750	USP5	ENSG00000111667	23.0201	20.9927	34.1381	chr12,6637679,6639881	chr12,6956172,6964790	5.14
12p13.31	CD27, LAG3	rs758739, rs2243750	VAMP1	ENSG00000139190	4.47737	4.58871	7.58625	chr12,6558665,6568606	chr12,6575196,6580413	19.68
12q13.3	IL23A	rs2066819, rs61937678	ANKRD52	ENSG00000139645	70.4636	58.2889	79.6557	chr12,56747839,56752012	chr12,56646989,56661467	12.92
12q13.3	IL23A	rs2066819, rs61937678	BAZ2A	ENSG00000076108	129.811	183.94	307.243	chr12,56646799,56646988	chr12,56991107,57004448	8.55
12q13.3	IL23A	rs2066819, rs61937678	CDK2	ENSG00000123374	127.871	108.292	106.208	chr12,56747839,56752012	chr12,56352281,56368666	6.09
12q13.3	IL23A	rs2066819, rs61937678	CNPY2	ENSG00000257727	67.7795	93.5225	48.0463	chr12,56747839,56752012	chr12,56704169,56705303	16.12
12q13.3	IL23A	rs2066819, rs61937678	COQ10A	ENSG00000135469	4.64159	3.52485	12.6438	chr12,56747839,56752012	chr12,56646989,56661467	12.92
12q13.3	IL23A	rs2066819, rs61937678	CS	ENSG00000062485	95.5052	98.3273	104.943	chr12,56747839,56752012	chr12,56661468,56677346	11.65
12q13.3	IL23A	rs2066819, rs61937678	ERBB3	ENSG00000065361	52.5288	32.3922	0	chr12,56747839,56752012	chr12,56480354,56488962	7.64
12q13.3	IL23A	rs2066819, rs61937678	ESYT1	ENSG00000139641	53.4313	47.6927	36.6669	chr12,56646799,56646988	chr12,56523367,56524617	8.49
12q13.3	IL23A	rs2066819, rs61937678	GLS2	ENSG00000135423	2.21878	2.0597	0	chr12,56703673,56704023	chr12,56868241,56884457	10.81
12q13.3	IL23A	rs2066819, rs61937678	IKZF4	ENSG00000123411	11.7125	13.0163	285.749	chr12,56705304,56710873	chr12,56403997,56405687	7.42
12q13.3	IL23A	rs2066819, rs61937678	IL23A	ENSG00000110944	6.16583	3.3304	10.115	chr12,56719541,56722012	chr12,56725086,56736478	10.05
12q13.3	IL23A	rs2066819, rs61937678	MIP	ENSG00000135517	0	0	0	chr12,56703673,56704023	chr12,56845032,56851863	9.65
12q13.3	IL23A	rs2066819, rs61937678	MYL6	ENSG00000092841	405.539	395.693	351.496	chr12,56646799,56646988	chr12,56544084,56559741	5.79
12q13.3	IL23A	rs2066819, rs61937678	MYL6B	ENSG00000196465	11.3256	7.25695	41.7244	chr12,56646799,56646988	chr12,56544084,56559741	5.79
12q13.3	IL23A	rs2066819, rs61937678	NABP2	ENSG00000139579	46.3788	46.3616	42.9888	chr12,56747839,56752012	chr12,56616198,56634832	13.38
12q13.3	IL23A	rs2066819, rs61937678	PA2G4	ENSG00000170515	702.521	729.552	635.981	chr12,56710874,56713167	chr12,56499407,56510603	5.24
12q13.3	IL23A	rs2066819, rs61937678	PAN2	ENSG00000135473	6.95183	5.06522	8.85063	chr12,56747839,56752012	chr12,56710874,56713167	26.82
12q13.3	IL23A	rs2066819, rs61937678	PMEL	ENSG00000185664	3.23898	3.45523	6.32188	chr12,56747839,56752012	chr12,56352281,56368666	6.09
12q13.3	IL23A	rs2066819, rs61937678	RAB5B	ENSG00000111540	39.7495	26.1955	41.7244	chr12,56747839,56752012	chr12,56352281,56368666	6.09
12q13.3	IL23A	rs2066819, rs61937678	RAPGEF3	ENSG00000079337	1.30836	1.14588	5.0575	chr12,56703673,56704023	chr12,48130424,48151280	8.88
12q13.3	IL23A	rs2066819, rs61937678	RN7SL770P	ENSG00000266023	0	0	0	chr12,56646799,56646988	chr12,56588267,56593872	7.98
12q13.3	IL23A	rs2066819, rs61937678	RNF41	ENSG00000181852	49.6096	48.6741	72.0694	chr12,56747839,56752012	chr12,56616198,56634832	13.38
12q13.3	IL23A	rs2066819, rs61937678	RP11-603J24.14	ENSG00000257809	0	0	0	chr12,56646799,56646988	chr12,56544084,56559741	5.79
12q13.3	IL23A	rs2066819, rs61937678	RP11-603J24.17	ENSG00000257553	0	0	0	chr12,56710874,56713167	chr12,56499407,56510603	5.24
12q13.3	IL23A	rs2066819, rs61937678	RP11-603J24.5	ENSG00000258317	0	0	0	chr12,56646799,56646988	chr12,56523367,56524617	8.49
12q13.3	IL23A	rs2066819, rs61937678	RP11-603J24.6	ENSG00000258345	0	0	0	chr12,56646799,56646988	chr12,56513471,56516470	10.97
12q13.3	IL23A	rs2066819, rs61937678	RP11-973D8.4	ENSG00000258554	0	0	0	chr12,56747839,56752012	chr12,56352281,56368666	6.09
12q13.3	IL23A	rs2066819, rs61937678	RP11-977G19.12	ENSG00000257740	0	0	0	chr12,56747839,56752012	chr12,56702350,56702519	10.47
12q13.3	IL23A	rs2066819, rs61937678	RP11-977G19.14	ENSG00000258260	0	0	0	chr12,56747839,56752012	chr12,56661468,56677346	11.65
12q13.3	IL23A	rs2066819, rs61937678	RP11-977G19.5	ENSG00000258199	0.548064	2.28455	0	chr12,56646989,56661467	chr12,56581323,56586730	8.59
12q13.3	IL23A	rs2066819, rs61937678	RPL41	ENSG00000229117	592.568	557.865	1084.83	chr12,56710874,56713167	chr12,56499407,56510603	5.24
12q13.3	IL23A	rs2066819, rs61937678	SLC39A5	ENSG00000139540	0	0	0	chr12,56747839,56752012	chr12,56616198,56634832	13.38
12q13.3	IL23A	rs2066819, rs61937678	SLC48A1	ENSG00000211584	51.6303	37.6731	49.3107	chr12,56703673,56704023	chr12,48130424,48151280	8.88
12q13.3	IL23A	rs2066819, rs61937678	SMARCC2	ENSG00000139613	187.381	165.746	108.736	chr12,56646989,56661467	chr12,56581323,56586730	8.59
12q13.3	IL23A	rs2066819, rs61937678	SPRYD4	ENSG00000176422	28.4733	35.7938	46.7819	chr12,56710874,56713167	chr12,56855746,56868240	6
12q13.3	IL23A	rs2066819, rs61937678	STAT2	ENSG00000170581	34.3865	180.532	18.9656	chr12,56747839,56752012	chr12,56740251,56742894	17.81
12q13.3	IL23A	rs2066819, rs61937678	TIMELESS	ENSG00000111602	68.3482	46.2619	74.5982	chr12,56719541,56722012	chr12,56843552,56845031	7.32
13q12.11	GJB2	rs72474224, rs3751385	AL161772.1	ENSG00000265710	0	0	0	chr13,20765621,20766534	chr13,21276594,21283957	9.08
13q12.11	GJB2	rs72474224, rs3751385	AL512652.1	ENSG00000203614	0	0	0	chr13,20766535,20771722	chr13,21283958,21291323	5.74
13q12.11	GJB2	rs72474224, rs3751385	CNOT4P1	ENSG00000236704	0	0	0	chr13,20764714,20765620	chr13,21487606,21498663	6.3
13q12.11	GJB2	rs72474224, rs3751385	CRYL1	ENSG00000165475	7.40561	11.1691	30.345	chr13,20773750,20777887	chr13,21063116,21069293	19.91
13q12.11	GJB2	rs72474224, rs3751385	GJB2	ENSG00000165474	65.8152	98.4722	7.58625	chr13,20771723,20773749	chr13,20761459,20764713	6.49
13q12.11	GJB2	rs72474224, rs3751385	IL17D	ENSG00000172458	1.6916	2.30416	0	chr13,20765621,20766534	chr13,21276594,21283957	9.08
13q12.11	GJB2	rs72474224, rs3751385	MIR4499	ENSG00000263978	0	0	0	chr13,20766535,20771722	chr13,21007602,21008814	6.14
13q12.11	GJB2	rs72474224, rs3751385	N6AMT2	ENSG00000150456	25.6455	18.2812	15.1725	chr13,20765621,20766534	chr13,21340995,21353878	5.06
13q12.11	GJB2	rs72474224, rs3751385	XPO4	ENSG00000132953	41.6301	46.3216	36.6669	chr13,20766535,20771722	chr13,21447137,21483707	6.08
13q14.11	COG6	rs34394770	FOXO1	ENSG00000150907	64.0209	50.4186	104.943	chr13,40344634,40345625	chr13,41236517,41247988	7.28
13q14.11	COG6	rs34394770	MRPS31	ENSG00000102738	122.656	130.72	112.529	chr13,40321150,40322925	chr13,41342484,41347233	6.08
13q14.11	COG6	rs34394770	RNY4P14	ENSG00000200526	0	0	0	chr13,40328104,40329664	chr13,40354345,40369942	11
13q14.11	COG6	rs34394770	SLC25A15	ENSG00000102743	20.1282	19.722	10.115	chr13,40301340,40304111	chr13,41356763,41371979	5.35
13q14.11	LOC144817	rs9533962	TSC22D1	ENSG00000102804	192.637	168.185	217.473	chr13,45325763,45333410	chr13,45146990,45153006	7.23
14q13.2	NFKBIA	rs12884468	CFL2	ENSG00000165410	43.6362	35.3441	15.1725	chr14,35853152,35863894	chr14,35179264,35183285	5.62
14q13.2	NFKBIA	rs12884468	PSMA6	ENSG00000100902	10.385	23.252	11.3794	chr14,35853152,35863894	chr14,35780292,35783851	5.8
14q13.2	NFKBIA	rs12884468	RP11-173D9.1	ENSG00000241052	0	0	0	chr14,35853152,35863894	chr14,35609917,35615412	6.92
16p13.13	PRM3, SOCS1	rs367569	CLEC16A	ENSG00000038532	11.7588	14.6619	41.7244	chr16,11358932,11361729	chr16,11038195,11044482	10.53
16p13.13	PRM3, SOCS1	rs367569	CTD-3088G3.4	ENSG00000262636	0	0	0	chr16,11361730,11369505	chr16,11464467,11476875	5.45
16p13.13	PRM3, SOCS1	rs367569	PRM2	ENSG00000122304	0	0	0	chr16,11361730,11369505	chr16,11370635,11372050	5.97
16p13.13	PRM3, SOCS1	rs367569	PRM3	ENSG00000178257	0	0	0	chr16,11352624,11358931	chr16,11361730,11369505	7.85
16p13.13	PRM3, SOCS1	rs367569	RP11-876N24.5	ENSG00000263013	0	0	0	chr16,11352624,11358931	chr16,11028658,11033921	5.38
16p13.13	PRM3, SOCS1	rs367569	SNORA48.3	NA	0	0	0	chr16,11352624,11358931	chr16,11361730,11369505	7.85
16p13.13	PRM3, SOCS1	rs367569	TNP2	ENSG00000178279	0	0	0	chr16,11352624,11358931	chr16,11361730,11369505	7.85
16p13.13	PRM3, SOCS1	rs367569	TXNDC11	ENSG00000153066	20.4112	16.3343	49.3107	chr16,11334576,11352623	chr16,11825458,11830163	5.42
16p11.2	PRSS53, FBXL19	rs12445568	AC135048.1	ENSG00000268863	0	0	0	chr16,31016166,31043449	chr16,30984589,31014039	117.05
16p11.2	PRSS53, FBXL19	rs12445568	AC135050.1	ENSG00000252809	0	0	0	chr16,30975517,30977968	chr16,31110532,31123571	6.78
16p11.2	PRSS53, FBXL19	rs12445568	AC135050.5	ENSG00000261124	0	0	0	chr16,31016166,31043449	chr16,31072183,31083126	20.06
16p11.2	PRSS53, FBXL19	rs12445568	ARMC5	ENSG00000140691	8.10946	9.9536	3.79313	chr16,31087387,31110531	chr16,31469798,31472159	10.44
16p11.2	PRSS53, FBXL19	rs12445568	BCKDK	ENSG00000103507	16.9309	13.1912	16.4369	chr16,30975517,30977968	chr16,31110532,31123571	6.78
16p11.2	PRSS53, FBXL19	rs12445568	C16orf93	ENSG00000196118	5.74789	6.96248	0	chr16,30951757,30952470	chr16,30771266,30775280	9.07
16p11.2	PRSS53, FBXL19	rs12445568	C16orf98	ENSG00000261359	6.54768	3.21798	2.52875	chr16,30975517,30977968	chr16,31209754,31215261	7.49
16p11.2	PRSS53, FBXL19	rs12445568	CLUHP3	ENSG00000131797	17.5967	20.725	0	chr16,31061529,31072182	chr16,31707649,31713409	7.47
16p11.2	PRSS53, FBXL19	rs12445568	COX6A2	ENSG00000156885	0	0	0	chr16,31087387,31110531	chr16,31440442,31440984	9.3
16p11.2	PRSS53, FBXL19	rs12445568	CTD-2358C21.2	ENSG00000260472	0	0	0	chr16,31061529,31072182	chr16,31707649,31713409	7.47
16p11.2	PRSS53, FBXL19	rs12445568	CTD-2358C21.3	ENSG00000260568	0	0	0	chr16,31061529,31072182	chr16,31707649,31713409	7.47
16p11.2	PRSS53, FBXL19	rs12445568	CTF2P	ENSG00000230447	0	0	0	chr16,31016166,31043449	chr16,30916332,30933761	10.69
16p11.2	PRSS53, FBXL19	rs12445568	FBXL19	ENSG00000099364	17.6334	9.15941	21.4944	chr16,30958470,30960795	chr16,30933762,30939499	8.06
16p11.2	PRSS53, FBXL19	rs12445568	FBXL19-AS1	ENSG00000260852	3.90756	4.50109	50.575	chr16,30958470,30960795	chr16,30933762,30939499	8.06
16p11.2	PRSS53, FBXL19	rs12445568	FUS	ENSG00000089280	548.124	549.197	307.243	chr16,30975517,30977968	chr16,31182771,31191435	9.67
16p11.2	PRSS53, FBXL19	rs12445568	HSD3B7	ENSG00000099377	5.38271	8.83493	31.6094	chr16,31016166,31043449	chr16,30984589,31014039	117.05
16p11.2	PRSS53, FBXL19	rs12445568	ITGAD	ENSG00000156886	0	0	0	chr16,31061529,31072182	chr16,31428773,31439055	7.67
16p11.2	PRSS53, FBXL19	rs12445568	ITGAM	ENSG00000169896	0	0	0	chr16,30975517,30977968	chr16,31329967,31343707	5.63
16p11.2	PRSS53, FBXL19	rs12445568	KAT8	ENSG00000103510	15.3954	12.7471	34.1381	chr16,30984589,31014039	chr16,31141369,31158849	8.59
16p11.2	PRSS53, FBXL19	rs12445568	NDUFA3P6	ENSG00000262366	0	0	0	chr16,30975517,30977968	chr16,31182771,31191435	9.67
16p11.2	PRSS53, FBXL19	rs12445568	PHKG2	ENSG00000156873	10.6497	7.8887	7.58625	chr16,30916332,30933761	chr16,30762297,30764869	8
16p11.2	PRSS53, FBXL19	rs12445568	PRSS36	ENSG00000178226	0.235369	0.45691	0	chr16,30975517,30977968	chr16,31158850,31168295	10.89
16p11.2	PRSS53, FBXL19	rs12445568	PRSS53	ENSG00000151006	0	0.344483	0	chr16,31016166,31043449	chr16,31087387,31110531	33.64
16p11.2	PRSS53, FBXL19	rs12445568	PRSS8	ENSG00000052344	26.7044	20.052	0	chr16,30984589,31014039	chr16,31141369,31158849	8.59
16p11.2	PRSS53, FBXL19	rs12445568	PYCARD	ENSG00000103490	68.4364	68.9942	0	chr16,30975517,30977968	chr16,31209754,31215261	7.49
16p11.2	PRSS53, FBXL19	rs12445568	RBM22P13	ENSG00000261284	0	0	0	chr16,30975517,30977968	chr16,31868870,31878284	5.8
16p11.2	PRSS53, FBXL19	rs12445568	RNF40	ENSG00000103549	70.4351	68.1444	44.2532	chr16,30951757,30952470	chr16,30771266,30775280	9.07
16p11.2	PRSS53, FBXL19	rs12445568	RNU6-1043P	ENSG00000222287	0	0	0	chr16,30951757,30952470	chr16,30705135,30712763	6.33
16p11.2	PRSS53, FBXL19	rs12445568	RP11-120K18.2	ENSG00000260757	0	0	0	chr16,31087387,31110531	chr16,31410507,31417765	6.12
16p11.2	PRSS53, FBXL19	rs12445568	RP11-146F11.1	ENSG00000261840	1.61371	1.20829	5.0575	chr16,30951757,30952470	chr16,30705135,30712763	6.33
16p11.2	PRSS53, FBXL19	rs12445568	RP11-170L3.2	ENSG00000259874	0	0	0	chr16,31087387,31110531	chr16,31879803,31892512	10.7
16p11.2	PRSS53, FBXL19	rs12445568	RP11-196G11.1	ENSG00000255439	0	0	0	chr16,31016166,31043449	chr16,31087387,31110531	33.64
16p11.2	PRSS53, FBXL19	rs12445568	RP11-196G11.2	ENSG00000260911	0.301127	0	2.52875	chr16,31083392,31085709	chr16,31048052,31056132	10.5
16p11.2	PRSS53, FBXL19	rs12445568	RP11-196G11.4	ENSG00000262766	0	0	0	chr16,30975517,30977968	chr16,31123572,31133604	5.79
16p11.2	PRSS53, FBXL19	rs12445568	RP11-2C24.4	ENSG00000260899	0	0	0	chr16,31061529,31072182	chr16,30741001,30752864	5.21
16p11.2	PRSS53, FBXL19	rs12445568	RP11-2C24.6	ENSG00000262026	0	0	0	chr16,30916332,30933761	chr16,30788764,30791728	6
16p11.2	PRSS53, FBXL19	rs12445568	RP11-388M20.1	ENSG00000260060	0	0	0	chr16,30975517,30977968	chr16,31201956,31207719	7.53
16p11.2	PRSS53, FBXL19	rs12445568	RP11-388M20.2	ENSG00000261385	0	0	0	chr16,30984589,31014039	chr16,31141369,31158849	8.59
16p11.2	PRSS53, FBXL19	rs12445568	RP11-388M20.6	ENSG00000260304	0	0	0	chr16,30975517,30977968	chr16,31191436,31198086	8.31
16p11.2	PRSS53, FBXL19	rs12445568	RP11-388M20.7	ENSG00000263343	0	0	0	chr16,30975517,30977968	chr16,31168296,31182770	12.45
16p11.2	PRSS53, FBXL19	rs12445568	RP11-452L6.1	ENSG00000261474	7.59779	2.87349	20.23	chr16,30975517,30977968	chr16,31462787,31466453	7.4
16p11.2	PRSS53, FBXL19	rs12445568	RP11-452L6.5	ENSG00000260267	0.795001	1.95967	0	chr16,31087387,31110531	chr16,31469798,31472159	10.44
16p11.2	PRSS53, FBXL19	rs12445568	SETD1A	ENSG00000099381	18.6375	18.3812	11.3794	chr16,31016166,31043449	chr16,30960796,30975516	8.8
16p11.2	PRSS53, FBXL19	rs12445568	SLC5A2	ENSG00000140675	0	0	0	chr16,30975517,30977968	chr16,31477155,31497400	6.38
16p11.2	PRSS53, FBXL19	rs12445568	SNORA30	ENSG00000206755	0	0	0	chr16,30958470,30960795	chr16,30718025,30722870	21.01
16p11.2	PRSS53, FBXL19	rs12445568	SRCAP	ENSG00000080603	9.09299	10.723	3.79313	chr16,30958470,30960795	chr16,30718025,30722870	21.01
16p11.2	PRSS53, FBXL19	rs12445568	STX1B	ENSG00000099365	0	0	0	chr16,31016166,31043449	chr16,30984589,31014039	117.05
16p11.2	PRSS53, FBXL19	rs12445568	STX4	ENSG00000103496	67.2554	65.7478	70.805	chr16,31083392,31085709	chr16,31048052,31056132	10.5
16p11.2	PRSS53, FBXL19	rs12445568	TGFB1I1	ENSG00000140682	19.2023	15.0312	0	chr16,30975517,30977968	chr16,31477155,31497400	6.38
16p11.2	PRSS53, FBXL19	rs12445568	UBN1	ENSG00000118900	369.602	304.023	558.854	chr16,31061529,31072182	chr16,4907445,4910487	11.63
16p11.2	PRSS53, FBXL19	rs12445568	VKORC1	ENSG00000167397	29.8474	19.7916	74.5982	chr16,31016166,31043449	chr16,31087387,31110531	33.64
16p11.2	PRSS53, FBXL19	rs12445568	ZNF267	ENSG00000185947	33.7979	93.7098	185.863	chr16,31087387,31110531	chr16,31879803,31892512	10.7
16p11.2	PRSS53, FBXL19	rs12445568	ZNF629	ENSG00000102870	40.9029	45.797	0	chr16,30916332,30933761	chr16,30793482,30804420	6.7
16p11.2	PRSS53, FBXL19	rs12445568	ZNF646	ENSG00000167395	8.8641	6.01665	6.32188	chr16,31016166,31043449	chr16,31083392,31085709	65.95
16p11.2	PRSS53, FBXL19	rs12445568	ZNF668	ENSG00000167394	7.92689	6.71802	11.3794	chr16,31016166,31043449	chr16,31083392,31085709	65.95
16p11.2	PRSS53, FBXL19	rs12445568	ZNF843	ENSG00000176723	0	0	0	chr16,31087387,31110531	chr16,31445673,31456519	10.97
17q11.2	NOS2	rs28998802, rs2301369	AC061975.4	ENSG00000203478	0	0	0	chr17,26128182,26132817	chr17,26602346,26608483	5.03
17q11.2	NOS2	rs28998802, rs2301369	AC061975.8	ENSG00000207844	0	0	0	chr17,26128182,26132817	chr17,26602346,26608483	5.03
17q11.2	NOS2	rs28998802, rs2301369	CTD-2008P7.5	ENSG00000264029	0	0	0	chr17,26128182,26132817	chr17,26602346,26608483	5.03
17q11.2	NOS2	rs28998802, rs2301369	LYRM9	ENSG00000232859	3.7543	3.44283	21.4944	chr17,26128182,26132817	chr17,26209826,26211293	8.99
17q11.2	NOS2	rs28998802, rs2301369	RP1-66C13.4	ENSG00000266202	0	0	0	chr17,26125487,26128181	chr17,26219311,26221623	7.52
17q11.2	NOS2	rs28998802, rs2301369	RP11-138P22.1	ENSG00000266527	0	0	0	chr17,26128182,26132817	chr17,26200756,26209825	11.34
17q12	IKZF3	rs10852936	AC005288.1	ENSG00000265904	0	0	0	chr17,38027004,38043016	chr17,37452921,37455484	5.23
17q12	IKZF3	rs10852936	AC087491.2	ENSG00000214546	0	0	0	chr17,38051289,38056593	chr17,37771251,37787538	6.7
17q12	IKZF3	rs10852936	CDK12	ENSG00000167258	190.035	224.098	230.116	chr17,37906191,37932292	chr17,37696522,37701746	14.2
17q12	IKZF3	rs10852936	CRLF3	ENSG00000176390	31.3903	28.6993	108.736	chr17,38002515,38009458	chr17,29144464,29156672	5.11
17q12	IKZF3	rs10852936	ERBB2	ENSG00000141736	55.2538	46.4432	1.26438	chr17,37906191,37932292	chr17,37871851,37873380	27.38
17q12	IKZF3	rs10852936	GRB7	ENSG00000141738	18.6846	24.3175	0	chr17,37906191,37932292	chr17,37896191,37900389	21.41
17q12	IKZF3	rs10852936	GSDMA	ENSG00000167914	0	0	0	chr17,37906191,37932292	chr17,38115317,38121065	19.19
17q12	IKZF3	rs10852936	GSDMB	ENSG00000073605	5.06462	23.8033	137.817	chr17,37906191,37932292	chr17,38074576,38081958	28.08
17q12	IKZF3	rs10852936	IKZF3	ENSG00000161405	0	0	54.3682	chr17,37986469,37987719	chr17,38018444,38027003	13.6
17q12	IKZF3	rs10852936	MED24	ENSG00000008838	175.359	164.442	308.508	chr17,37906191,37932292	chr17,38212644,38214210	7.56
17q12	IKZF3	rs10852936	MIEN1	ENSG00000141741	25.3924	28.082	46.7819	chr17,37906191,37932292	chr17,37885017,37887991	8.21
17q12	IKZF3	rs10852936	MIR4728	ENSG00000265178	0	0	0	chr17,37906191,37932292	chr17,37873381,37885016	14.76
17q12	IKZF3	rs10852936	ORMDL3	ENSG00000172057	21.4162	23.8377	193.449	chr17,37906191,37932292	chr17,38074576,38081958	28.08
17q12	IKZF3	rs10852936	PGAP3	ENSG00000161395	11.9397	8.48285	2.52875	chr17,37906191,37932292	chr17,37838812,37843403	14.7
17q12	IKZF3	rs10852936	PPP1R1B	ENSG00000131771	0.672796	0.406899	1.26438	chr17,38082534,38106859	chr17,37787539,37791763	8.72
17q12	IKZF3	rs10852936	PSMD3	ENSG00000108344	339.832	388.446	446.325	chr17,37906191,37932292	chr17,38135403,38141068	29.17
17q12	IKZF3	rs10852936	RNU6-233P	ENSG00000222777	0	0	0	chr17,37906191,37932292	chr17,37701747,37730551	7.96
17q12	IKZF3	rs10852936	RP11-690G19.4	ENSG00000265460	0	0	0	chr17,37906191,37932292	chr17,37382422,37394387	7.41
17q12	IKZF3	rs10852936	STAC2	ENSG00000141750	0	0	0	chr17,37906191,37932292	chr17,37382422,37394387	7.41
17q12	IKZF3	rs10852936	STARD3	ENSG00000131748	27.3278	37.371	67.0119	chr17,37906191,37932292	chr17,37791764,37807896	27.13
17q12	IKZF3	rs10852936	THRA	ENSG00000126351	25.4857	26.5896	7.58625	chr17,37906191,37932292	chr17,38212644,38214210	7.56
17q12	IKZF3	rs10852936	ZPBP2	ENSG00000186075	0	0	0	chr17,37986469,37987719	chr17,38018444,38027003	13.6
17q21.2	PTRF, STAT3, STAT5A/B	rs963986	AC067852.1	ENSG00000256929	0	0	0	chr17,40554703,40573099	chr17,40672994,40675829	6.75
17q21.2	PTRF, STAT3, STAT5A/B	rs963986	HMGN2P15	ENSG00000214578	0	0	0	chr17,40554703,40573099	chr17,40898948,40907424	5.93
17q21.2	PTRF, STAT3, STAT5A/B	rs963986	STAT3	ENSG00000168610	116.361	328.641	220.001	chr17,40554703,40573099	chr17,40465811,40469048	6.42
18q21.2	POLI, STARD6, MBD2	rs545979	POLI	ENSG00000101751	13.3703	17.3354	53.1038	chr18,51837111,51842723	chr18,51817622,51823595	20.15
18q21.2	POLI, STARD6, MBD2	rs545979	RAB27B	ENSG00000041353	107.737	240.957	0	chr18,51779298,51784661	chr18,52492298,52500350	5.64
18q21.2	POLI, STARD6, MBD2	rs545979	SNORD112.13	NA	0	0	0	chr18,51784662,51792323	chr18,34221242,34226695	5.38
18q22.1	SERPINB8	rs514315	SERPINB8	ENSG00000166401	67.9175	90.4854	5.0575	chr18,61655134,61661483	chr18,61650224,61652011	5.38
19p13.2	ILF3, CARM1	rs892085	AP1M2	ENSG00000129354	46.8013	42.7143	0	chr19,10761038,10772955	chr19,10686370,10704753	5.6
19p13.2	ILF3, CARM1	rs892085	CDC37	ENSG00000105401	307.456	313.32	466.555	chr19,10808513,10809192	chr19,10516027,10539124	5.24
19p13.2	ILF3, CARM1	rs892085	CDKN2D	ENSG00000129355	13.2243	14.7119	113.794	chr19,10761038,10772955	chr19,10677260,10686369	10.5
19p13.2	ILF3, CARM1	rs892085	DNM2	ENSG00000079805	67.9211	73.0776	111.265	chr19,10844202,10860746	chr19,10816612,10838596	15.05
19p13.2	ILF3, CARM1	rs892085	ILF3	ENSG00000129351	327.163	289.667	322.416	chr19,10772956,10777032	chr19,10786221,10794126	11.11
19p13.2	ILF3, CARM1	rs892085	ILF3-AS1	ENSG00000267100	48.2049	29.7092	53.1038	chr19,10777033,10778793	chr19,10761038,10772955	7.01
19p13.2	ILF3, CARM1	rs892085	KEAP1	ENSG00000079999	60.4498	56.8041	92.2994	chr19,10794127,10808512	chr19,10566766,10600176	6.7
19p13.2	ILF3, CARM1	rs892085	KRI1	ENSG00000129347	21.7675	25.8878	55.6325	chr19,10808513,10809192	chr19,10667442,10677259	13.03
19p13.2	ILF3, CARM1	rs892085	MIR199A1	ENSG00000207752	0	0	0	chr19,10816612,10838596	chr19,10928633,10934430	8.41
19p13.2	ILF3, CARM1	rs892085	MIR638	ENSG00000207972	0	0	0	chr19,10844202,10860746	chr19,10816612,10838596	15.05
19p13.2	ILF3, CARM1	rs892085	PDE4A	ENSG00000065989	1.3315	0.406899	30.345	chr19,10794127,10808512	chr19,10539125,10566765	7.71
19p13.2	ILF3, CARM1	rs892085	QTRT1	ENSG00000213339	28.4225	23.0576	27.8163	chr19,10844202,10860746	chr19,10816612,10838596	15.05
19p13.2	TYK2	rs34536443, rs12720356	CDC37	ENSG00000105401	307.456	313.32	466.555	chr19,10482404,10497951	chr19,10503067,10511970	27.54
19p13.2	TYK2	rs34536443, rs12720356	CTD-2369P2.10	ENSG00000167807	1.03037	1.44035	7.58625	chr19,10482404,10497951	chr19,10420118,10440402	5
19p13.2	TYK2	rs34536443, rs12720356	CTD-2369P2.12	ENSG00000267303	0	0	0	chr19,10482404,10497951	chr19,10420118,10440402	5
19p13.2	TYK2	rs34536443, rs12720356	CTD-2369P2.4	ENSG00000267105	0	0	0	chr19,10503067,10511970	chr19,10360796,10381518	14.4
19p13.2	TYK2	rs34536443, rs12720356	CTD-2369P2.5	ENSG00000266978	0	0	0	chr19,10503067,10511970	chr19,10381519,10397275	9.59
19p13.2	TYK2	rs34536443, rs12720356	CTD-2369P2.8	ENSG00000267607	0.470738	0	0	chr19,10482404,10497951	chr19,10399834,10418019	10.12
19p13.2	TYK2	rs34536443, rs12720356	DNM2	ENSG00000079805	67.9211	73.0776	111.265	chr19,10482404,10497951	chr19,10816612,10838596	6.6
19p13.2	TYK2	rs34536443, rs12720356	DNMT1	ENSG00000130816	264.362	269.704	240.231	chr19,10503067,10511970	chr19,10244928,10251840	5.27
19p13.2	TYK2	rs34536443, rs12720356	EIF3G	ENSG00000130811	67.786	78.1589	112.529	chr19,10503067,10511970	chr19,10215285,10228244	6.19
19p13.2	TYK2	rs34536443, rs12720356	FDX1L	ENSG00000267673	4.11018	6.32352	2.52875	chr19,10482404,10497951	chr19,10420118,10440402	5
19p13.2	TYK2	rs34536443, rs12720356	ICAM1	ENSG00000090339	0.235369	39.3647	35.4025	chr19,10503067,10511970	chr19,10360796,10381518	14.4
19p13.2	TYK2	rs34536443, rs12720356	ICAM4	ENSG00000105371	0	0	0	chr19,10503067,10511970	chr19,10381519,10397275	9.59
19p13.2	TYK2	rs34536443, rs12720356	ICAM5	ENSG00000105376	2.28876	1.67761	3.79313	chr19,10482404,10497951	chr19,10399834,10418019	10.12
19p13.2	TYK2	rs34536443, rs12720356	ILF3	ENSG00000129351	327.163	289.667	322.416	chr19,10482404,10497951	chr19,10786221,10794126	14.89
19p13.2	TYK2	rs34536443, rs12720356	ILF3-AS1	ENSG00000267100	48.2049	29.7092	53.1038	chr19,10482404,10497951	chr19,10761038,10772955	11.19
19p13.2	TYK2	rs34536443, rs12720356	KRI1	ENSG00000129347	21.7675	25.8878	55.6325	chr19,10516027,10539124	chr19,10667442,10677259	5.63
19p13.2	TYK2	rs34536443, rs12720356	MIR1181	ENSG00000221566	0	0	0	chr19,10482404,10497951	chr19,10511971,10515730	7.94
19p13.2	TYK2	rs34536443, rs12720356	MIR638	ENSG00000207972	0	0	0	chr19,10482404,10497951	chr19,10816612,10838596	6.6
19p13.2	TYK2	rs34536443, rs12720356	MRPL4	ENSG00000105364	55.8626	64.7928	41.7244	chr19,10503067,10511970	chr19,10360796,10381518	14.4
19p13.2	TYK2	rs34536443, rs12720356	OLFM2	ENSG00000105088	0	0	0	chr19,10503067,10511970	chr19,10043738,10049457	5.18
19p13.2	TYK2	rs34536443, rs12720356	P2RY11	ENSG00000244165	13.0894	16.2571	18.9656	chr19,10503067,10511970	chr19,10215285,10228244	6.19
19p13.2	TYK2	rs34536443, rs12720356	PDE4A	ENSG00000065989	1.3315	0.406899	30.345	chr19,10482404,10497951	chr19,10516027,10539124	16.4
19p13.2	TYK2	rs34536443, rs12720356	PPAN	ENSG00000130810	11.9753	13.4981	6.32188	chr19,10503067,10511970	chr19,10215285,10228244	6.19
19p13.2	TYK2	rs34536443, rs12720356	PPAN-P2RY11	ENSG00000243207	0	0	0	chr19,10503067,10511970	chr19,10215285,10228244	6.19
19p13.2	TYK2	rs34536443, rs12720356	QTRT1	ENSG00000213339	28.4225	23.0576	27.8163	chr19,10482404,10497951	chr19,10816612,10838596	6.6
19p13.2	TYK2	rs34536443, rs12720356	RAVER1	ENSG00000161847	5.04827	3.3304	15.1725	chr19,10482404,10497951	chr19,10420118,10440402	5
19p13.2	TYK2	rs34536443, rs12720356	SNORD105	ENSG00000209645	0	0	0	chr19,10503067,10511970	chr19,10215285,10228244	6.19
19p13.2	TYK2	rs34536443, rs12720356	SNORD105B	ENSG00000238531	0	0	0	chr19,10503067,10511970	chr19,10215285,10228244	6.19
19p13.2	TYK2	rs34536443, rs12720356	TYK2	ENSG00000105397	9.33062	11.2067	305.979	chr19,10482404,10497951	chr19,10453405,10467637	6.06
19p13.2	TYK2	rs34536443, rs12720356	ZGLP1	ENSG00000220201	1.03037	1.55277	2.52875	chr19,10482404,10497951	chr19,10399834,10418019	10.12
19q13.41	ZNF816A	rs12459008	ZNF432	ENSG00000256087	16.9939	19.3827	15.1725	chr19,53454550,53460963	chr19,52548366,52552691	5.09
19q13.41	ZNF816A	rs12459008	ZNF816	ENSG00000180257	3.0815	4.1318	0	chr19,53454550,53460963	chr19,53445030,53452876	5.6
19q13.41	ZNF816A	rs12459008	ZNF816-ZNF321P	ENSG00000213801	2.37596	0.813797	0	chr19,53454550,53460963	chr19,53445030,53452876	5.6
20q13.13	RNF114	rs1056198	AL118525.1	ENSG00000265225	0	0	0	chr20,48503024,48508410	chr20,48199589,48221909	8.48
20q13.13	RNF114	rs1056198	KCNB1	ENSG00000158445	0	0	0	chr20,48508411,48513437	chr20,48093213,48108435	5.53
20q13.13	RNF114	rs1056198	PTGIS	ENSG00000124212	0.938652	0.813797	0	chr20,48503024,48508410	chr20,48173075,48187730	6.15
20q13.13	RNF114	rs1056198	SPATA2	ENSG00000158480	14.9151	15.1633	3.79313	chr20,48513438,48524297	chr20,48529132,48531208	7.89
21q22.11	IFNGR2, SON	rs9808753, rs3174808	AF064858.8	ENSG00000235888	0	0	0	chr21,34764510,34768497	chr21,40365489,40382273	6.28
21q22.11	IFNGR2, SON	rs9808753, rs3174808	AF129075.5	ENSG00000231125	0.336398	0.801393	1.26438	chr21,34883479,34892698	chr21,30431527,30435396	5.3
21q22.11	IFNGR2, SON	rs9808753, rs3174808	AP000302.58	ENSG00000231355	0	0	0	chr21,34833208,34834549	chr21,34854620,34861406	29.46
21q22.11	IFNGR2, SON	rs9808753, rs3174808	AP000304.12	ENSG00000249209	0	0	0	chr21,35016422,35017006	chr21,35276191,35285015	9.93
21q22.11	IFNGR2, SON	rs9808753, rs3174808	ATP5O	ENSG00000241837	420.781	382.136	561.383	chr21,35016422,35017006	chr21,35276191,35285015	9.93
21q22.11	IFNGR2, SON	rs9808753, rs3174808	BTF3P6	ENSG00000233956	0	0.813797	5.0575	chr21,34910204,34919116	chr21,34883479,34892698	37.34
21q22.11	IFNGR2, SON	rs9808753, rs3174808	CCT8	ENSG00000156261	338.463	354.552	609.429	chr21,34883479,34892698	chr21,30431527,30435396	5.3
21q22.11	IFNGR2, SON	rs9808753, rs3174808	CRYZL1	ENSG00000205758	42.119	35.3229	98.6213	chr21,34910204,34919116	chr21,34958823,34971019	18.49
21q22.11	IFNGR2, SON	rs9808753, rs3174808	DNAJC28	ENSG00000177692	1.21155	0.344483	1.26438	chr21,34833208,34834549	chr21,34861480,34868437	12.04
21q22.11	IFNGR2, SON	rs9808753, rs3174808	DONSON	ENSG00000159147	61.2259	52.9672	91.0351	chr21,34947296,34949751	chr21,34954484,34954681	21.6
21q22.11	IFNGR2, SON	rs9808753, rs3174808	GART	ENSG00000159131	174.703	217.613	180.806	chr21,34910204,34919116	chr21,34892699,34903462	42.39
21q22.11	IFNGR2, SON	rs9808753, rs3174808	IFNAR2	ENSG00000159110	41.4919	67.247	102.414	chr21,34798105,34807383	chr21,34599369,34605700	8.2
21q22.11	IFNGR2, SON	rs9808753, rs3174808	IFNGR2	ENSG00000159128	34.9005	38.0512	51.8394	chr21,34769608,34775305	chr21,34798105,34807383	23.16
21q22.11	IFNGR2, SON	rs9808753, rs3174808	ITSN1	ENSG00000205726	112.391	76.4408	91.0351	chr21,35016422,35017006	chr21,35166285,35177165	7.27
21q22.11	IFNGR2, SON	rs9808753, rs3174808	PAXBP1	ENSG00000159086	91.1111	93.2941	120.116	chr21,34883479,34892698	chr21,34122899,34129053	5
21q22.11	IFNGR2, SON	rs9808753, rs3174808	RPS5P3	ENSG00000215088	0	0	0	chr21,34833208,34834549	chr21,34854620,34861406	29.46
21q22.11	IFNGR2, SON	rs9808753, rs3174808	SON	ENSG00000159140	704.545	697.967	830.695	chr21,34947296,34949751	chr21,34930778,34940492	35.64
21q22.11	IFNGR2, SON	rs9808753, rs3174808	TMEM50B	ENSG00000142188	32.0659	26.7324	34.1381	chr21,34833208,34834549	chr21,34838663,34841309	20.74
22q11.21	UBE2L3	rs4821124	AC002472.13	ENSG00000187905	1.22312	0.91382	0	chr22,21937666,21950089	chr22,21408303,21410482	6.07
22q11.21	UBE2L3	rs4821124	AIFM3	ENSG00000183773	0.729244	0	0	chr22,21953418,21956404	chr22,21317189,21334132	5.71
22q11.21	UBE2L3	rs4821124	CCDC116	ENSG00000161180	0	0	0	chr22,21934116,21937665	chr22,21985325,21988068	8.63
22q11.21	UBE2L3	rs4821124	COMT	ENSG00000093010	54.6645	77.9668	40.46	chr22,21953418,21956404	chr22,19928268,19937639	5.35
22q11.21	UBE2L3	rs4821124	CRKL	ENSG00000099942	114.055	91.9466	117.587	chr22,21932692,21934115	chr22,21261257,21275932	5.75
22q11.21	UBE2L3	rs4821124	KB-1440D3.14	ENSG00000273342	0	0	0	chr22,21970296,21985324	chr22,21988069,21996956	6.15
22q11.21	UBE2L3	rs4821124	LZTR1	ENSG00000099949	20.792	22.0741	48.0463	chr22,21961850,21966575	chr22,21337491,21340295	5.85
22q11.21	UBE2L3	rs4821124	SDF2L1	ENSG00000128228	199.955	161.589	99.8857	chr22,21970296,21985324	chr22,21988069,21996956	6.15
22q11.21	UBE2L3	rs4821124	TXNRD2	ENSG00000184470	9.18471	3.52485	1.26438	chr22,21953418,21956404	chr22,19928268,19937639	5.35
22q11.21	UBE2L3	rs4821124	YDJC	ENSG00000161179	55.2773	52.7203	54.3682	chr22,21932692,21934115	chr22,21970296,21985324	6.45

## Sheet: S6_CHi-C_genes_My-La
Locus	Reported gene(s)	Index SNP(s)	CHi-C interacting gene promoter	Ensembl gene ID	HaCaT unstimulated average normalised RNA count	HaCaT stimulated average normalised RNA count	My-La normalised RNA count	HindIII bait (top interaction)	HindIII other end (top interaction)	CHiCAGO score (top interaction)
1p36.22	NPPA	rs5063, rs2274976	CLCN6	ENSG00000011021	9.03175	6.57319	11.3794	chr1,11864904,11872489	chr1,11884143,11901355	5.46
1p36.22	NPPA	rs5063, rs2274976	MTOR	ENSG00000198793	55.3109	48.0264	65.7475	chr1,11856824,11864903	chr1,11321726,11322699	6.58
1p36.22	NPPA	rs5063, rs2274976	NPPA-AS1	ENSG00000242349	0	0	0	chr1,11864904,11872489	chr1,11884143,11901355	5.46
1p36.22	NPPA	rs5063, rs2274976	SRM	ENSG00000116649	236.332	198.944	142.874	chr1,11856824,11864903	chr1,11113121,11122975	5.68
1p36.11	RUNX3	rs7536201	MIR4425	ENSG00000264371	0	0	0	chr1,25273787,25293947	chr1,25349086,25349894	5.87
1p36.11	ZNF683	rs10794532	AIM1L	ENSG00000176092	9.77539	5.19005	2.52875	chr1,26665338,26667921	chr1,26670264,26676096	31.35
1p36.11	ZNF683	rs10794532	CD52	ENSG00000169442	0	0	0	chr1,26665338,26667921	chr1,26643927,26645883	25.85
1p36.11	ZNF683	rs10794532	RN7SL490P	ENSG00000265143	0	0	0	chr1,26665338,26667921	chr1,26670264,26676096	31.35
1p36.11	ZNF683	rs10794532	SH3BGRL3	ENSG00000142669	160.769	166.056	54.3682	chr1,26643927,26645883	chr1,26606182,26609836	5.83
1p36.11	ZNF683	rs10794532	UBXN11	ENSG00000158062	0.583335	0	0	chr1,26665338,26667921	chr1,26643927,26645883	25.85
1p36.11	ZNF683	rs10794532	ZNF683	ENSG00000176083	0	0	0	chr1,26665338,26667921	chr1,26690647,26702056	15.07
1p31.3	IL23R	rs9988642, rs113935720, rs4655683, rs112626518, rs72933970, chr1:67648596	C1orf141	ENSG00000203963	0	0	0	chr1,67606820,67618500	chr1,67600978,67601489	6.03
1p31.3	IL23R	rs9988642, rs113935720, rs4655683, rs112626518, rs72933970, chr1:67648596	INSL5	ENSG00000172410	0	0	0	chr1,67688980,67692378	chr1,67264410,67275226	5.94
1q21.3	LCE3B, LCE3D	rs6677595, rs10888501, rs41268474, rs76337351, rs512208	C1orf68	ENSG00000198854	0.235369	1.2583	0	chr1,152625152,152626280	chr1,152689545,152694819	16.99
1q21.3	LCE3B, LCE3D	rs6677595, rs10888501, rs41268474, rs76337351, rs512208	KPRP	ENSG00000203786	0	0	0	chr1,152625152,152626280	chr1,152728566,152733204	12.03
1q21.3	LCE3B, LCE3D	rs6677595, rs10888501, rs41268474, rs76337351, rs512208	LCE1F	ENSG00000240386	0	0	0	chr1,152625152,152626280	chr1,152741438,152750801	27.11
1q21.3	LCE3B, LCE3D	rs6677595, rs10888501, rs41268474, rs76337351, rs512208	LCE2A	ENSG00000187173	0	0	0	chr1,152625152,152626280	chr1,152667136,152671150	8.03
1q21.3	LCE3B, LCE3D	rs6677595, rs10888501, rs41268474, rs76337351, rs512208	LCE2B	ENSG00000159455	0	0	0	chr1,152625152,152626280	chr1,152654730,152658393	9.05
1q21.3	LCE3B, LCE3D	rs6677595, rs10888501, rs41268474, rs76337351, rs512208	LCE2C	ENSG00000187180	0	0	0	chr1,152625152,152626280	chr1,152645894,152654729	7.9
1q21.3	LCE3B, LCE3D	rs6677595, rs10888501, rs41268474, rs76337351, rs512208	LCE2D	ENSG00000187223	0	0	0	chr1,152625152,152626280	chr1,152635324,152645893	5.38
1q21.3	LCE3B, LCE3D	rs6677595, rs10888501, rs41268474, rs76337351, rs512208	LCE3A	ENSG00000185962	0	0	0	chr1,152625152,152626280	chr1,152592742,152599657	25.84
1q21.3	LCE3B, LCE3D	rs6677595, rs10888501, rs41268474, rs76337351, rs512208	LCE3B	ENSG00000187238	0	0	0	chr1,152625152,152626280	chr1,152581785,152586804	8.14
1q21.3	LCE3B, LCE3D	rs6677595, rs10888501, rs41268474, rs76337351, rs512208	LCE3D	ENSG00000163202	0	0	0	chr1,152625152,152626280	chr1,152552741,152558772	7.59
1q21.3	LCE3B, LCE3D	rs6677595, rs10888501, rs41268474, rs76337351, rs512208	LCE3E	ENSG00000185966	0.740812	0	0	chr1,152625152,152626280	chr1,152535423,152540397	8.31
1q21.3	LCE3B, LCE3D	rs6677595, rs10888501, rs41268474, rs76337351, rs512208	LCE4A	ENSG00000187170	0	0	0	chr1,152685893,152689544	chr1,152681149,152683719	16.5
1q21.3	LCE3B, LCE3D	rs6677595, rs10888501, rs41268474, rs76337351, rs512208	LELP1	ENSG00000203784	0	0	0	chr1,152619087,152620278	chr1,153174920,153183534	13.42
1q21.3	LCE3B, LCE3D	rs6677595, rs10888501, rs41268474, rs76337351, rs512208	LOR	ENSG00000203782	0	0	0	chr1,152626281,152626875	chr1,153231216,153235272	8.22
1q21.3	LCE3B, LCE3D	rs6677595, rs10888501, rs41268474, rs76337351, rs512208	PRR9	ENSG00000203783	6.90978	2.46659	0	chr1,152621068,152625151	chr1,153189952,153193207	18.77
1q21.3	LCE3B, LCE3D	rs6677595, rs10888501, rs41268474, rs76337351, rs512208	RN7SL612P	ENSG00000266160	1.14353	0	0	chr1,152741438,152750801	chr1,156954995,156960384	5.41
1q21.3	LCE3B, LCE3D	rs6677595, rs10888501, rs41268474, rs76337351, rs512208	RP1-13P20.6	ENSG00000224308	0	0	0	chr1,152619087,152620278	chr1,152914929,152926342	6.07
1q21.3	LCE3B, LCE3D	rs6677595, rs10888501, rs41268474, rs76337351, rs512208	RP1-140J1.1	ENSG00000229699	0	0	0	chr1,152619087,152620278	chr1,153146605,153152172	10.1
1q21.3	LCE3B, LCE3D	rs6677595, rs10888501, rs41268474, rs76337351, rs512208	RP1-140J1.4	ENSG00000230779	0	0	0	chr1,152626281,152626875	chr1,153193208,153201415	27.56
1q21.3	LCE3B, LCE3D	rs6677595, rs10888501, rs41268474, rs76337351, rs512208	RP1-43O17.1	ENSG00000229713	0	0	0	chr1,152625152,152626280	chr1,152707168,152709806	36.73
1q21.3	LCE3B, LCE3D	rs6677595, rs10888501, rs41268474, rs76337351, rs512208	RP1-43O17.2	ENSG00000233819	0	0	0	chr1,152625152,152626280	chr1,152713868,152723848	16.07
1q21.3	LCE3B, LCE3D	rs6677595, rs10888501, rs41268474, rs76337351, rs512208	RP1-52J10.9	ENSG00000226947	0	0	0	chr1,152625152,152626280	chr1,152612962,152619086	18.34
1q21.3	LCE3B, LCE3D	rs6677595, rs10888501, rs41268474, rs76337351, rs512208	SMCP	ENSG00000163206	0	0	0	chr1,152626281,152626875	chr1,152843096,152861125	12.26
1q21.3	LCE3B, LCE3D	rs6677595, rs10888501, rs41268474, rs76337351, rs512208	SPRR2B	ENSG00000196805	0	0	0	chr1,152620279,152621067	chr1,153103744,153117056	8.38
1q21.3	LCE3B, LCE3D	rs6677595, rs10888501, rs41268474, rs76337351, rs512208	SPRR2C	ENSG00000229035	0	0	0	chr1,152620279,152621067	chr1,153103744,153117056	8.38
1q21.3	LCE3B, LCE3D	rs6677595, rs10888501, rs41268474, rs76337351, rs512208	SPRR2F	ENSG00000244094	1.22312	0	0	chr1,152645894,152654729	chr1,153085730,153087397	5.74
1q21.3	LCE3B, LCE3D	rs6677595, rs10888501, rs41268474, rs76337351, rs512208	SPRR2G	ENSG00000159516	0	0	0	chr1,152713868,152723848	chr1,153123306,153124016	7.81
1q22	AIM2	rs2276405	AL359753.1	ENSG00000265589	0	0	0	chr1,159032993,159040084	chr1,159022564,159029406	7.43
1q22	AIM2	rs2276405	AL590560.1	ENSG00000269620	0	0	0	chr1,159045676,159046211	chr1,159877950,159891381	5.77
1q22	AIM2	rs2276405	CD1D	ENSG00000158473	4.16185	7.34977	0	chr1,159040085,159040767	chr1,158149089,158156432	5.7
1q22	AIM2	rs2276405	IFI16	ENSG00000163565	495.556	2116.58	402.071	chr1,159045676,159046211	chr1,158977164,158982949	9.45
1q22	AIM2	rs2276405	KIRREL	ENSG00000183853	17.9627	15.6774	0	chr1,159040768,159040961	chr1,158056127,158066219	5.08
1q22	AIM2	rs2276405	OR10R1P	ENSG00000227445	0	0	0	chr1,159040768,159040961	chr1,158474025,158488244	7.32
1q22	AIM2	rs2276405	OR10R3P	ENSG00000198703	0	0	0	chr1,159040962,159044941	chr1,158460435,158467606	7.21
1q22	AIM2	rs2276405	RP11-144L1.4	ENSG00000236656	0	0	0	chr1,159040962,159044941	chr1,158460435,158467606	7.21
1q22	AIM2	rs2276405	RP11-404O13.4	ENSG00000229914	0	0	0	chr1,159040768,159040961	chr1,158166122,158178388	5.75
1q22	AIM2	rs2276405	RP11-404O13.5	ENSG00000176320	0	0	0	chr1,159040768,159040961	chr1,158166122,158178388	5.75
1q22	AIM2	rs2276405	TAGLN2	ENSG00000158710	945.922	909.445	1102.54	chr1,159045676,159046211	chr1,159893219,159893558	7.83
2p16.1	FLJ16341, REL	rs62149416	AC010733.4	ENSG00000228414	0	0	0	chr2,61134476,61140006	chr2,61102532,61110391	6.54
2p16.1	FLJ16341, REL	rs62149416	AC010733.5	ENSG00000232713	0.536496	0.801393	3.79313	chr2,61089395,61090333	chr2,61161554,61167524	5.48
2p16.1	FLJ16341, REL	rs62149416	AC010733.7	ENSG00000237024	0	0	0	chr2,61082002,61087430	chr2,61066611,61081043	5.66
2p16.1	FLJ16341, REL	rs62149416	AC074289.1	ENSG00000225889	0	0.344483	0	chr2,61110392,61119502	chr2,64368669,64370088	6.11
2p16.1	FLJ16341, REL	rs62149416	AC108039.3	ENSG00000229831	0	0	0	chr2,61082002,61087430	chr2,62044195,62058999	5.12
2p16.1	FLJ16341, REL	rs62149416	CCT4	ENSG00000115484	312.225	339	419.773	chr2,61110392,61119502	chr2,62099161,62104530	6.65
2p16.1	FLJ16341, REL	rs62149416	COMMD1	ENSG00000173163	27.4999	24.6567	31.6094	chr2,61110392,61119502	chr2,62114238,62122912	6.32
2p16.1	FLJ16341, REL	rs62149416	NONOP2	ENSG00000237522	0.740812	0.344483	1.26438	chr2,61089395,61090333	chr2,61161554,61167524	5.48
2p16.1	FLJ16341, REL	rs62149416	PAPOLG	ENSG00000115421	45.7141	53.9894	92.2994	chr2,61102532,61110391	chr2,60982956,60986866	13.66
2p16.1	FLJ16341, REL	rs62149416	REL	ENSG00000162924	80.8796	59.0122	122.644	chr2,61134476,61140006	chr2,61102532,61110391	6.54
2p16.1	FLJ16341, REL	rs62149416	RN7SL632P	ENSG00000241524	0	0	0	chr2,61110392,61119502	chr2,61059085,61061547	5.72
2p16.1	FLJ16341, REL	rs62149416	RNA5SP95	ENSG00000222251	0	0	0	chr2,61102532,61110391	chr2,61214962,61227918	5.97
2p16.1	FLJ16341, REL	rs62149416	XPO1	ENSG00000082898	300.934	323.868	348.968	chr2,61102532,61110391	chr2,61762137,61774827	6.35
2p15	B3GNT2	rs10865331	AC010733.7	ENSG00000237024	0	0	0	chr2,62558949,62561277	chr2,61066611,61081043	5.29
2p15	B3GNT2	rs10865331	COMMD1	ENSG00000173163	27.4999	24.6567	31.6094	chr2,62558949,62561277	chr2,62225836,62233744	5.19
2q12.1	IL1RL1	rs1420101	AC007248.6	ENSG00000205716	0	0	0	chr2,102967570,102968416	chr2,102865585,102868332	5.32
2q12.1	IL1RL1	rs1420101	IL1R2	ENSG00000115590	8.03213	6.29832	0	chr2,102977885,102979057	chr2,102624033,102624887	9.15
2q13	IL1R1	rs887998	IL18RAP	ENSG00000115607	0	0	0	chr2,102713921,102716445	chr2,103038722,103039568	8.06
2q13	IL1R1	rs887998	IL1R1	ENSG00000115594	12.1683	6.85725	0	chr2,102713921,102716445	chr2,102720766,102721759	5.94
2q24.2	IFIH1	rs13431841, rs3747517, rs1990760	AC007750.5	ENSG00000236841	0	0	0	chr2,163140082,163147601	chr2,163013915,163023237	9.86
2q24.2	IFIH1	rs13431841, rs3747517, rs1990760	AC062022.1	ENSG00000226946	0	0	0	chr2,163079967,163080215	chr2,162425666,162433682	5.62
2q24.2	IFIH1	rs13431841, rs3747517, rs1990760	FAP	ENSG00000078098	0	0	0	chr2,163140082,163147601	chr2,163027609,163031520	8.48
2q24.2	IFIH1	rs13431841, rs3747517, rs1990760	GCG	ENSG00000115263	0	0	0	chr2,163140082,163147601	chr2,163001265,163001635	6.93
3p24.3	PLCL2	rs4685408	DAZL	ENSG00000092345	0	0	0	chr3,17077287,17077900	chr3,16644322,16651818	6.54
3p24.3	PLCL2	rs4685408	PLCL2	ENSG00000154822	0.336398	0.344483	17.7013	chr3,17040695,17044035	chr3,17049067,17053277	57.92
3p24.3	PLCL2	rs4685408	PLCL2-AS1	ENSG00000226441	0	0	0	chr3,17040695,17044035	chr3,17083758,17089074	7.98
3q12.3	NFKBIZ	rs7637230	NFKBIZ	ENSG00000144802	88.0698	109.13	337.588	chr3,101651262,101654554	chr3,101572385,101582697	17.83
3q12.3	NFKBIZ	rs7637230	RP11-49I4.3	ENSG00000249474	0	0	0	chr3,101651262,101654554	chr3,101541253,101550916	8.92
3q12.3	NFKBIZ	rs7637230	ZPLD1	ENSG00000170044	0.235369	0.406899	13.9081	chr3,101651262,101654554	chr3,101815735,101821460	14.81
3q13	CASR	rs1042636	ARGFX	ENSG00000186103	0	0	0	chr3,121984056,121984314	chr3,121274088,121291904	9.75
3q13	CASR	rs1042636	CCDC58	ENSG00000160124	61.2577	68.817	42.9888	chr3,122012510,122029100	chr3,122101562,122103808	5.32
3q13	CASR	rs1042636	CD86	ENSG00000114013	0.301127	0	246.553	chr3,121984056,121984314	chr3,121793274,121797829	15.79
3q13	CASR	rs1042636	EAF2	ENSG00000145088	1.40204	1.14588	13.9081	chr3,121984056,121984314	chr3,121551930,121561427	15.36
3q13	CASR	rs1042636	FAM162A	ENSG00000114023	209.049	215.99	800.35	chr3,122012510,122029100	chr3,122101562,122103808	5.32
3q13	CASR	rs1042636	FBXO40	ENSG00000163833	0	0	0	chr3,121993904,121995371	chr3,121310206,121313672	6.12
3q13	CASR	rs1042636	GOLGB1	ENSG00000173230	405.778	410.651	831.959	chr3,121984056,121984314	chr3,121465747,121475708	6.48
3q13	CASR	rs1042636	HCLS1	ENSG00000180353	0.246937	1.32072	395.75	chr3,121979727,121984055	chr3,121358824,121366755	7.69
3q13	CASR	rs1042636	HNRNPA1P23	ENSG00000240236	0	0	0	chr3,122012510,122029100	chr3,122033690,122036338	6.85
3q13	CASR	rs1042636	ILDR1	ENSG00000145103	1.3789	3.20557	10.115	chr3,121984056,121984314	chr3,121722248,121730841	9.78
3q13	CASR	rs1042636	IQCB1	ENSG00000173226	42.5934	38.6405	48.0463	chr3,121984056,121984314	chr3,121551930,121561427	15.36
3q13	CASR	rs1042636	POLQ	ENSG00000051341	92.6574	83.8586	40.46	chr3,121984056,121984314	chr3,121260250,121271773	25.86
3q13	CASR	rs1042636	RN7SL172P	ENSG00000243544	0	0	7.58625	chr3,121984056,121984314	chr3,121366756,121374577	13.2
3q13	CASR	rs1042636	RNU4-62P	ENSG00000222057	0	0.45691	7.58625	chr3,121984056,121984314	chr3,121366756,121374577	13.2
3q13	CASR	rs1042636	SLC15A2	ENSG00000163406	3.82092	1.89726	6.32188	chr3,121984056,121984314	chr3,121599665,121613582	12.51
3q13	CASR	rs1042636	snoU13.184	NA	0	0	0	chr3,122002155,122006749	chr3,121300118,121310205	7.61
3q26.2-q27	GPR160	rs6444895	LRRC34	ENSG00000171757	0.246937	0.344483	0	chr3,169802653,169805294	chr3,169509220,169514387	5.84
3q26.2-q27	GPR160	rs6444895	PHC3	ENSG00000173889	93.2119	132.747	82.1844	chr3,169884186,169889379	chr3,169890621,169909011	7.17
3q26.2-q27	GPR160	rs6444895	RNY5P3	ENSG00000222411	0	0	0	chr3,169811798,169812409	chr3,170555137,170564032	6.43
3q26.2-q27	GPR160	rs6444895	RP11-362K14.6	ENSG00000270096	0.818704	1.89726	1.26438	chr3,169802653,169805294	chr3,169509220,169514387	5.84
3q26.2-q27	GPR160	rs6444895	RP11-362K14.7	ENSG00000270135	0	0	0	chr3,169802653,169805294	chr3,169509220,169514387	5.84
3q26.2-q27	GPR160	rs6444895	RP11-379K17.12	ENSG00000268220	0	0	0	chr3,169777170,169781581	chr3,169802653,169805294	5.46
3q26.2-q27	GPR160	rs6444895	RPL22L1	ENSG00000163584	92.9889	113.802	456.44	chr3,169844064,169846362	chr3,170575500,170590879	7.14
3q28	TP63	rs28512356	TPRG1	ENSG00000188001	0.301127	0	0	chr3,189633119,189635960	chr3,189027592,189030828	6.65
3q28	TP63	rs28512356	TPRG1-AS2	ENSG00000230115	0	0	0	chr3,189622481,189626554	chr3,188958768,188959798	6.46
4q24	NFKB1	rs1020760	AC019131.1	ENSG00000238449	0	0	0	chr4,103456588,103458482	chr4,99846712,99851952	5.1
4q24	NFKB1	rs1020760	AF213884.2	ENSG00000260651	0.470738	0	0	chr4,103475492,103480637	chr4,103421575,103426812	8.22
4q24	NFKB1	rs1020760	AF213884.3	ENSG00000238553	0	0	0	chr4,103483423,103484966	chr4,103485281,103488948	15.81
4q24	NFKB1	rs1020760	AP001816.1	ENSG00000254531	2.52922	1.55277	2.52875	chr4,103456588,103458482	chr4,102266031,102271795	6.17
4q24	NFKB1	rs1020760	BDH2	ENSG00000164039	1.03037	1.61519	3.79313	chr4,103508825,103510213	chr4,104020108,104023520	5.54
4q24	NFKB1	rs1020760	DNAJB14	ENSG00000164031	85.9168	95.359	134.024	chr4,103501587,103505599	chr4,100862144,100873230	6.88
4q24	NFKB1	rs1020760	EIF4E	ENSG00000151247	107.204	109.957	146.668	chr4,103456588,103458482	chr4,99846712,99851952	5.1
4q24	NFKB1	rs1020760	H2AFZ	ENSG00000164032	608.774	487.555	902.764	chr4,103501587,103505599	chr4,100862144,100873230	6.88
4q24	NFKB1	rs1020760	LAMTOR3	ENSG00000109270	18.4939	19.4399	32.8738	chr4,103456588,103458482	chr4,100813385,100816532	6.35
4q24	NFKB1	rs1020760	NFKB1	ENSG00000109320	95.4253	109.248	170.691	chr4,103471835,103475491	chr4,103456588,103458482	34.56
4q24	NFKB1	rs1020760	PPP3CA	ENSG00000138814	331.817	228.1	218.737	chr4,103456588,103458482	chr4,102079940,102091956	7.49
4q24	NFKB1	rs1020760	RP11-10L12.4	ENSG00000246560	0.976181	1.09586	0	chr4,103475492,103480637	chr4,103745780,103749769	6.44
4q24	NFKB1	rs1020760	RP11-15B17.1	ENSG00000245322	0	0	0	chr4,103501587,103505599	chr4,100862144,100873230	6.88
4q24	NFKB1	rs1020760	RP11-499E18.1	ENSG00000248161	0.783433	0.801393	0	chr4,103517808,103521513	chr4,103363296,103376250	5.16
4q24	NFKB1	rs1020760	RP11-571L19.7	ENSG00000263923	0	0	0	chr4,103456588,103458482	chr4,99846712,99851952	5.1
4q24	NFKB1	rs1020760	SLC9B1	ENSG00000164037	0	0.45691	2.52875	chr4,103475492,103480637	chr4,103935166,103941497	8.04
4q24	NFKB1	rs1020760	SLC9B2	ENSG00000164038	5.53792	9.34145	49.3107	chr4,103475492,103480637	chr4,103997872,103998516	10.98
4q24	NFKB1	rs1020760	UBE2D3	ENSG00000109332	364.558	477.752	648.625	chr4,103475492,103480637	chr4,103745780,103749769	6.44
5p13.1	CARD6	rs114934997	PTGER4	ENSG00000171522	4.12853	4.40106	64.4832	chr5,40317683,40325948	chr5,40678180,40684541	29.89
5p13.1	CARD6	rs114934997	SNORA63.3	NA	0	0	0	chr5,40385252,40389349	chr5,40654437,40656473	7.84
5p13.1	CARD6	rs114934997	TTC33	ENSG00000113638	10.1753	7.36938	48.0463	chr5,40317683,40325948	chr5,40754856,40764269	6.75
5q14	ZFYVE16	rs249038	CTD-2015H6.2	ENSG00000242706	0.246937	0	0	chr5,79763266,79768179	chr5,79788812,79796290	5.33
5q14	ZFYVE16	rs249038	CTD-2015H6.3	ENSG00000249042	3.22037	5.11523	0	chr5,79763266,79768179	chr5,79773314,79788811	21.99
5q14	ZFYVE16	rs249038	FAM151B	ENSG00000152380	1.1551	0.801393	0	chr5,79763266,79768179	chr5,79773314,79788811	21.99
5q14	ZFYVE16	rs249038	RN7SL801P	ENSG00000241230	0	0	0	chr5,79743523,79744830	chr5,53339079,53346930	7.48
5q14	ZFYVE16	rs249038	RPL7P24	ENSG00000240003	0.919733	0.813797	0	chr5,79763266,79768179	chr5,79788812,79796290	5.33
5q14	ZFYVE16	rs249038	ZFYVE16	ENSG00000039319	97.77	74.1915	40.46	chr5,79763266,79768179	chr5,79737169,79740992	34.54
5q15	ERAP1	rs27432, rs30376, rs2910686, rs27043, rs26653, rs2303138	AC008850.3	ENSG00000227836	0.602254	2.87349	2.52875	chr5,96221639,96224439	chr5,96276989,96279441	5.3
5q15	ERAP1	rs27432, rs30376, rs2910686, rs27043, rs26653, rs2303138	AC008865.1	ENSG00000213702	0	0	0	chr5,96246637,96248047	chr5,96367040,96374151	18.98
5q15	ERAP1	rs27432, rs30376, rs2910686, rs27043, rs26653, rs2303138	CAST	ENSG00000153113	1248.96	1306.13	393.221	chr5,96349873,96351375	chr5,96090390,96093910	7.17
5q15	ERAP1	rs27432, rs30376, rs2910686, rs27043, rs26653, rs2303138	CHD1	ENSG00000153922	221.625	234.246	295.864	chr5,96251286,96256877	chr5,98216452,98230030	10.74
5q15	ERAP1	rs27432, rs30376, rs2910686, rs27043, rs26653, rs2303138	CTD-2007H13.3	ENSG00000248489	0	0	0	chr5,96240031,96246636	chr5,98258843,98266385	7.37
5q15	ERAP1	rs27432, rs30376, rs2910686, rs27043, rs26653, rs2303138	CTD-2215E18.1	ENSG00000251606	0	0	0	chr5,96124876,96129545	chr5,96418341,96426104	6.55
5q15	ERAP1	rs27432, rs30376, rs2910686, rs27043, rs26653, rs2303138	CTD-2260A17.1	ENSG00000248734	12.8944	7.70666	0	chr5,96246637,96248047	chr5,96117403,96121726	26.35
5q15	ERAP1	rs27432, rs30376, rs2910686, rs27043, rs26653, rs2303138	CTD-2260A17.2	ENSG00000247121	1.65915	0.751382	7.58625	chr5,96260187,96269876	chr5,96206372,96209524	6.98
5q15	ERAP1	rs27432, rs30376, rs2910686, rs27043, rs26653, rs2303138	CTD-2260A17.3	ENSG00000272109	0	0	0	chr5,96246637,96248047	chr5,96134966,96140836	24.03
5q15	ERAP1	rs27432, rs30376, rs2910686, rs27043, rs26653, rs2303138	ERAP1	ENSG00000164307	34.2595	91.8298	53.1038	chr5,96246637,96248047	chr5,96116886,96117402	23.72
5q15	ERAP1	rs27432, rs30376, rs2910686, rs27043, rs26653, rs2303138	ERAP2	ENSG00000164308	6.22002	43.0792	189.656	chr5,96246637,96248047	chr5,96224440,96229564	32.24
5q15	ERAP1	rs27432, rs30376, rs2910686, rs27043, rs26653, rs2303138	GLRX	ENSG00000173221	3.03523	8.25119	48.0463	chr5,96286188,96288778	chr5,95153550,95161518	5.15
5q15	ERAP1	rs27432, rs30376, rs2910686, rs27043, rs26653, rs2303138	LIX1	ENSG00000145721	0	0	0	chr5,96124876,96129545	chr5,96476902,96485568	14.16
5q15	ERAP1	rs27432, rs30376, rs2910686, rs27043, rs26653, rs2303138	LNPEP	ENSG00000113441	95.4986	89.8533	168.162	chr5,96246637,96248047	chr5,96328783,96333574	19.11
5q15	ERAP1	rs27432, rs30376, rs2910686, rs27043, rs26653, rs2303138	PPIP5K2	ENSG00000262234	0	0	0	chr5,96218649,96219847	chr5,102513188,102516822	5.43
5q15	ERAP1	rs27432, rs30376, rs2910686, rs27043, rs26653, rs2303138	RGMB	ENSG00000174136	23.1101	23.8714	29.0806	chr5,96334838,96340771	chr5,98106651,98116782	10.49
5q15	ERAP1	rs27432, rs30376, rs2910686, rs27043, rs26653, rs2303138	RGMB-AS1	ENSG00000246763	1.579	0.344483	0	chr5,96334838,96340771	chr5,98106651,98116782	10.49
5q15	ERAP1	rs27432, rs30376, rs2910686, rs27043, rs26653, rs2303138	RIOK2	ENSG00000058729	30.7248	31.9101	27.8163	chr5,96117403,96121726	chr5,96503371,96505886	18.46
5q15	ERAP1	rs27432, rs30376, rs2910686, rs27043, rs26653, rs2303138	RNU1-73P	ENSG00000206698	0	0	0	chr5,96121727,96124875	chr5,96510379,96512946	8.25
5q15	ERAP1	rs27432, rs30376, rs2910686, rs27043, rs26653, rs2303138	RNU6-402P	ENSG00000222610	0	0	0	chr5,96251286,96256877	chr5,98216452,98230030	10.74
5q15	ERAP1	rs27432, rs30376, rs2910686, rs27043, rs26653, rs2303138	ST8SIA4	ENSG00000113532	0.336398	0	244.025	chr5,96213065,96218648	chr5,100238533,100241392	5.8
5q31	IL13	rs1295685	AC004041.2	ENSG00000223442	0	0	0	chr5,131995259,132002938	chr5,131976945,131992505	9.75
5q31	IL13	rs1295685	AC004775.5	ENSG00000272203	0	0	0	chr5,131995259,132002938	chr5,132153371,132156355	6.23
5q31	IL13	rs1295685	IL13	ENSG00000169194	0	0	776.327	chr5,131995259,132002938	chr5,131976945,131992505	9.75
5q31	IL13	rs1295685	IL5	ENSG00000113525	0	0	371.726	chr5,131995259,132002938	chr5,131879980,131884621	17.7
5q31	IL13	rs1295685	IRF1	ENSG00000125347	45.4861	1294.71	29.0806	chr5,131995259,132002938	chr5,131821288,131825016	5.8
5q31	IL13	rs1295685	RAD50	ENSG00000113522	25.2097	21.3351	58.1613	chr5,131995259,132002938	chr5,131886819,131892426	22.44
5q33.1	TNIP1	rs2233278, rs17728338, rs10036748	ANXA6	ENSG00000197043	0	0	386.899	chr5,150462285,150463541	chr5,150537645,150537816	6.99
5q33.1	TNIP1	rs2233278, rs17728338, rs10036748	ATOX1	ENSG00000177556	55.1014	55.6602	83.4488	chr5,150461449,150462284	chr5,151138424,151153420	7.89
5q33.1	TNIP1	rs2233278, rs17728338, rs10036748	CTB-17P3.4	ENSG00000254298	0	0	0	chr5,150462285,150463541	chr5,150537817,150545462	5.3
5q33.1	TNIP1	rs2233278, rs17728338, rs10036748	DCTN4	ENSG00000132912	67.5506	64.6112	75.8625	chr5,150461449,150462284	chr5,150137692,150156688	6.52
5q33.1	TNIP1	rs2233278, rs17728338, rs10036748	G3BP1	ENSG00000145907	639.151	618.492	388.163	chr5,150461449,150462284	chr5,151138424,151153420	7.89
5q33.1	TNIP1	rs2233278, rs17728338, rs10036748	GM2A	ENSG00000196743	108.492	73.969	110.001	chr5,150461449,150462284	chr5,150630521,150633402	7.45
5q33.1	TNIP1	rs2233278, rs17728338, rs10036748	NDST1	ENSG00000070614	126.335	112.841	0	chr5,150469588,150473399	chr5,149930457,149936232	6.8
5q33.1	TNIP1	rs2233278, rs17728338, rs10036748	RBM22	ENSG00000086589	195.315	196.685	168.162	chr5,150461449,150462284	chr5,150078500,150080718	8.74
5q33.1	TNIP1	rs2233278, rs17728338, rs10036748	RP11-54C4.1	ENSG00000213433	2.33138	1.6652	1.26438	chr5,150461449,150462284	chr5,151138424,151153420	7.89
5q33.1	TNIP1	rs2233278, rs17728338, rs10036748	RPS14	ENSG00000164587	1353.36	1354.89	2002.77	chr5,150461449,150462284	chr5,149823278,149832835	8.7
5q33.1	TNIP1	rs2233278, rs17728338, rs10036748	SLC36A3	ENSG00000186334	0	0	0	chr5,150462285,150463541	chr5,150674676,150695819	5.35
5q33.1	TNIP1	rs2233278, rs17728338, rs10036748	TNIP1	ENSG00000145901	50.0535	48.2708	163.104	chr5,150458323,150461437	chr5,150469588,150473399	15.02
5q33.3	PTTG1	rs2431697	AC008694.2	ENSG00000254336	0	0	0	chr5,159876435,159883827	chr5,157030868,157033805	9.53
5q33.3	PTTG1	rs2431697	AC011363.1	ENSG00000239192	0	0	0	chr5,159876435,159883827	chr5,160082781,160092590	9.85
5q33.3	PTTG1	rs2431697	AC112205.1	ENSG00000268800	0	0	0	chr5,159876435,159883827	chr5,162868794,162883707	12.9
5q33.3	PTTG1	rs2431697	CCNG1	ENSG00000113328	29.5536	27.4038	251.611	chr5,159876435,159883827	chr5,162867497,162868793	16
5q33.3	PTTG1	rs2431697	CTC-370J7.1	ENSG00000253630	0	0	0	chr5,159876435,159883827	chr5,157174245,157174892	13.3
5q33.3	PTTG1	rs2431697	HMMR	ENSG00000072571	229.335	194.806	249.082	chr5,159876435,159883827	chr5,162886379,162890022	12.93
5q33.3	PTTG1	rs2431697	MIR146A	ENSG00000253522	0	0	59.4257	chr5,159876435,159883827	chr5,159887494,159904610	36.78
5q33.3	PTTG1	rs2431697	MIR3142	ENSG00000265237	0	0	0	chr5,159876435,159883827	chr5,159887494,159904610	36.78
5q33.3	PTTG1	rs2431697	NUDCD2	ENSG00000170584	93.2522	90.6791	88.5063	chr5,159876435,159883827	chr5,162886379,162890022	12.93
5q33.3	PTTG1	rs2431697	RP11-541P9.3	ENSG00000250061	0	0	0	chr5,159876435,159883827	chr5,162863336,162867496	9.78
5q33.3	IL12B	rs2288831, rs10076782, rs1473247, rs12188300, rs4379175, rs918518, rs918520, rs62377586, rs953861, rs6870256, rs4921493, rs2853694, rs7709212	AC026407.1	ENSG00000268432	0	0	0	chr5,158621523,158623140	chr5,157155288,157173345	5.13
5q33.3	IL12B	rs2288831, rs10076782, rs1473247, rs12188300, rs4379175, rs918518, rs918520, rs62377586, rs953861, rs6870256, rs4921493, rs2853694, rs7709212	AC112205.1	ENSG00000268800	0	0	0	chr5,158609706,158613465	chr5,162868794,162883707	12.8
5q33.3	IL12B	rs2288831, rs10076782, rs1473247, rs12188300, rs4379175, rs918518, rs918520, rs62377586, rs953861, rs6870256, rs4921493, rs2853694, rs7709212	C5orf54	ENSG00000221886	8.17326	2.63623	2.52875	chr5,158618795,158620428	chr5,159822091,159829658	6.87
5q33.3	IL12B	rs2288831, rs10076782, rs1473247, rs12188300, rs4379175, rs918518, rs918520, rs62377586, rs953861, rs6870256, rs4921493, rs2853694, rs7709212	CCNG1	ENSG00000113328	29.5536	27.4038	251.611	chr5,158609706,158613465	chr5,162868794,162883707	12.8
5q33.3	IL12B	rs2288831, rs10076782, rs1473247, rs12188300, rs4379175, rs918518, rs918520, rs62377586, rs953861, rs6870256, rs4921493, rs2853694, rs7709212	CLINT1	ENSG00000113282	341.824	365.961	237.703	chr5,158604614,158606677	chr5,157284721,157286319	14.55
5q33.3	IL12B	rs2288831, rs10076782, rs1473247, rs12188300, rs4379175, rs918518, rs918520, rs62377586, rs953861, rs6870256, rs4921493, rs2853694, rs7709212	CTB-11I22.1	ENSG00000253256	0	0	0	chr5,158606678,158609705	chr5,158632136,158642331	12.24
5q33.3	IL12B	rs2288831, rs10076782, rs1473247, rs12188300, rs4379175, rs918518, rs918520, rs62377586, rs953861, rs6870256, rs4921493, rs2853694, rs7709212	CTB-47B8.4	ENSG00000253422	0	0	0	chr5,158560164,158562633	chr5,157502322,157506608	11.15
5q33.3	IL12B	rs2288831, rs10076782, rs1473247, rs12188300, rs4379175, rs918518, rs918520, rs62377586, rs953861, rs6870256, rs4921493, rs2853694, rs7709212	CTC-370J7.1	ENSG00000253630	0	0	0	chr5,158604614,158606677	chr5,157174245,157174892	13.04
5q33.3	IL12B	rs2288831, rs10076782, rs1473247, rs12188300, rs4379175, rs918518, rs918520, rs62377586, rs953861, rs6870256, rs4921493, rs2853694, rs7709212	CTC-436K13.1	ENSG00000253673	0	0	0	chr5,158556666,158559411	chr5,157599042,157603175	19.15
5q33.3	IL12B	rs2288831, rs10076782, rs1473247, rs12188300, rs4379175, rs918518, rs918520, rs62377586, rs953861, rs6870256, rs4921493, rs2853694, rs7709212	CTC-436K13.4	ENSG00000254047	0	0	0	chr5,158555191,158556665	chr5,157615854,157619467	5.33
5q33.3	IL12B	rs2288831, rs10076782, rs1473247, rs12188300, rs4379175, rs918518, rs918520, rs62377586, rs953861, rs6870256, rs4921493, rs2853694, rs7709212	CTC-436K13.5	ENSG00000253792	0	0	0	chr5,158560164,158562633	chr5,157603176,157610484	9.77
5q33.3	IL12B	rs2288831, rs10076782, rs1473247, rs12188300, rs4379175, rs918518, rs918520, rs62377586, rs953861, rs6870256, rs4921493, rs2853694, rs7709212	HMMR	ENSG00000072571	229.335	194.806	249.082	chr5,158609706,158613465	chr5,162886379,162890022	5.66
5q33.3	IL12B	rs2288831, rs10076782, rs1473247, rs12188300, rs4379175, rs918518, rs918520, rs62377586, rs953861, rs6870256, rs4921493, rs2853694, rs7709212	LSM11	ENSG00000155858	38.6796	26.652	115.058	chr5,158621523,158623140	chr5,157155288,157173345	5.13
5q33.3	IL12B	rs2288831, rs10076782, rs1473247, rs12188300, rs4379175, rs918518, rs918520, rs62377586, rs953861, rs6870256, rs4921493, rs2853694, rs7709212	NUDCD2	ENSG00000170584	93.2522	90.6791	88.5063	chr5,158609706,158613465	chr5,162886379,162890022	5.66
5q33.3	IL12B	rs2288831, rs10076782, rs1473247, rs12188300, rs4379175, rs918518, rs918520, rs62377586, rs953861, rs6870256, rs4921493, rs2853694, rs7709212	RNF145	ENSG00000145860	217.006	209.047	208.622	chr5,158738565,158740131	chr5,158584195,158589111	16.12
5q33.3	IL12B	rs2288831, rs10076782, rs1473247, rs12188300, rs4379175, rs918518, rs918520, rs62377586, rs953861, rs6870256, rs4921493, rs2853694, rs7709212	RNU4ATAC2P	ENSG00000221601	0	0	0	chr5,158581408,158584194	chr5,158743390,158747695	5.61
5q33.3	IL12B	rs2288831, rs10076782, rs1473247, rs12188300, rs4379175, rs918518, rs918520, rs62377586, rs953861, rs6870256, rs4921493, rs2853694, rs7709212	RNU6-260P	ENSG00000206819	0	0	0	chr5,158560164,158562633	chr5,157233422,157237016	5.56
5q33.3	IL12B	rs2288831, rs10076782, rs1473247, rs12188300, rs4379175, rs918518, rs918520, rs62377586, rs953861, rs6870256, rs4921493, rs2853694, rs7709212	SLU7	ENSG00000164609	244.253	228.383	262.99	chr5,158623141,158624165	chr5,159834686,159837805	5.58
5q33.3	IL12B	rs2288831, rs10076782, rs1473247, rs12188300, rs4379175, rs918518, rs918520, rs62377586, rs953861, rs6870256, rs4921493, rs2853694, rs7709212	THG1L	ENSG00000113272	95.6292	95.8731	156.783	chr5,158621523,158623140	chr5,157155288,157173345	5.13
5q33.3	IL12B	rs2288831, rs10076782, rs1473247, rs12188300, rs4379175, rs918518, rs918520, rs62377586, rs953861, rs6870256, rs4921493, rs2853694, rs7709212	TTC1	ENSG00000113312	138.369	148.818	126.438	chr5,158609706,158613465	chr5,159435129,159442212	9.35
5q33.3	IL12B	rs2288831, rs10076782, rs1473247, rs12188300, rs4379175, rs918518, rs918520, rs62377586, rs953861, rs6870256, rs4921493, rs2853694, rs7709212	Y_RNA.28	NA	0	0	0	chr5,158602741,158604613	chr5,159434181,159435128	9.86
6p25.3	EXOC2, IRF4	rs9504361	RP3-416J7.4	ENSG00000263667	0	0	0	chr6,575583,579688	chr6,203816,218547	5.55
6p22.3	CDKAL1	rs4712528	CDKAL1	ENSG00000145996	24.5844	22.1761	99.8857	chr6,20708063,20710921	chr6,21197954,21211198	10.21
6p22.3	CDKAL1	rs4712528	HIST1H1A	ENSG00000124610	7.45811	3.04313	12.6438	chr6,20706016,20708062	chr6,26016682,26022602	6.02
6p22.3	CDKAL1	rs4712528	HIST1H3A	ENSG00000198366	0	0	0	chr6,20706016,20708062	chr6,26016682,26022602	6.02
6p22.3	CDKAL1	rs4712528	HIST1H4A	ENSG00000196176	0	0	0	chr6,20706016,20708062	chr6,26016682,26022602	6.02
6p22.3	CDKAL1	rs4712528	RP3-348I23.3	ENSG00000225832	0	0	0	chr6,20710922,20717577	chr6,20718896,20728495	6.48
6p22.3	CDKAL1	rs4712528	SOX4	ENSG00000124766	68.525	39.1506	0	chr6,20728496,20728928	chr6,21593556,21594408	9.58
6q21	TRAF3IP2	rs33980500	GSTM2P1	ENSG00000218803	0	0	0	chr6,111912975,111919499	chr6,111366970,111380038	5.81
6q23.3	TNFAIP3	rs582757	AHI1	ENSG00000135541	66.685	37.3838	98.6213	chr6,138192729,138193357	chr6,135619795,135622598	5.46
6q23.3	TNFAIP3	rs582757	AL357060.1	ENSG00000216097	0	0	0	chr6,138192729,138193357	chr6,138036420,138043943	22.47
6q23.3	TNFAIP3	rs582757	IFNGR1	ENSG00000027697	20.6884	25.4045	15.1725	chr6,138192729,138193357	chr6,137534225,137544439	5.61
6q23.3	TNFAIP3	rs582757	RP11-10J5.1	ENSG00000226004	0	0	0	chr6,138192729,138193357	chr6,138262494,138267565	32.04
6q23.3	TNFAIP3	rs582757	RP11-240M16.1	ENSG00000229922	0	0	0	chr6,138192729,138193357	chr6,138262494,138267565	32.04
6q23.3	TNFAIP3	rs582757	RP11-356I2.1	ENSG00000234956	0	0	0	chr6,138186855,138192635	chr6,138056047,138064033	6.07
6q23.3	TNFAIP3	rs582757	RP11-356I2.4	ENSG00000237499	5.74959	5.24006	5.0575	chr6,138223162,138233161	chr6,138186855,138192635	5.3
6q23.3	TNFAIP3	rs582757	RP11-95M15.2	ENSG00000220412	0	0	0	chr6,138192729,138193357	chr6,138025955,138036419	17.67
6q23.3	TNFAIP3	rs582757	RP3-388E23.2	ENSG00000234084	0	0	6.32188	chr6,138192729,138193357	chr6,135619795,135622598	5.46
6q23.3	TNFAIP3	rs582757	TNFAIP3	ENSG00000118503	30.8089	43.5193	82.1844	chr6,138223162,138233161	chr6,138193358,138196796	15.21
6q23.3	TNFAIP3	rs582757	Y_RNA.571	NA	0	0	0	chr6,138184708,138186854	chr6,138105290,138121041	12.86
7p14.1	ELMO1	rs2700987	ELMO1	ENSG00000155849	0	0	78.3913	chr7,37386449,37390697	chr7,37486524,37491594	6.69
9p21.1	DDX58	rs11795343	ACO1	ENSG00000122729	15.3066	8.90975	24.0231	chr9,32524066,32553150	chr9,32382623,32396972	11.35
9p21.1	DDX58	rs11795343	AL353671.4	ENSG00000214006	0	0	0	chr9,32524066,32553150	chr9,32556326,32561995	14.74
9p21.1	DDX58	rs11795343	APTX	ENSG00000137074	69.9389	64.548	84.7132	chr9,32524066,32553150	chr9,33022373,33026220	8.05
9p21.1	DDX58	rs11795343	DNAJA1	ENSG00000086061	287.919	547.771	397.014	chr9,32524066,32553150	chr9,33022373,33026220	8.05
9p21.1	DDX58	rs11795343	IFT74	ENSG00000096872	44.1066	40.2325	59.4257	chr9,32524066,32553150	chr9,26955931,26957234	5.21
9p21.1	DDX58	rs11795343	NDUFB6	ENSG00000165264	47.1486	45.0108	59.4257	chr9,32524066,32553150	chr9,32572017,32578512	7.89
9p21.1	DDX58	rs11795343	RP11-337A23.3	ENSG00000234676	0	0	0	chr9,32524066,32553150	chr9,26955931,26957234	5.21
9p21.1	DDX58	rs11795343	RP11-54K16.2	ENSG00000225693	0.548064	0.863808	0	chr9,32524066,32553150	chr9,33005046,33022372	9.62
9q31.2	KLF4	rs10979182	CHCHD4P2	ENSG00000237360	0	0	0	chr9,110824380,110829061	chr9,110851307,110861440	5.71
9q31.2	KLF4	rs10979182	RP11-240E2.2	ENSG00000213557	0	0	0	chr9,110824380,110829061	chr9,110801018,110808471	16.87
9q31.2	KLF4	rs10979182	RP11-438P9.1	ENSG00000236005	0	0	0	chr9,110798739,110801017	chr9,110293036,110300016	5.84
10q22.2	CAMK2G	rs2675662	AP3M1	ENSG00000185009	41.6601	34.3443	29.0806	chr10,75641046,75649027	chr10,75885612,75890047	5.58
10q22.2	CAMK2G	rs2675662	CAMK2G	ENSG00000148660	40.9941	26.2055	34.1381	chr10,75618951,75621767	chr10,75606536,75609479	16.56
10q22.2	CAMK2G	rs2675662	DUSP13	ENSG00000079393	0	0	0	chr10,75649028,75653466	chr10,76846959,76857906	7.4
10q22.2	CAMK2G	rs2675662	PPIAP13	ENSG00000237882	0	0	0	chr10,75649028,75653466	chr10,76846959,76857906	7.4
10q22.2	CAMK2G	rs2675662	RP11-178G16.4	ENSG00000267957	0	0	0	chr10,75659404,75671609	chr10,75871519,75882670	5.89
10q22.2	CAMK2G	rs2675662	RP11-178G16.5	ENSG00000269772	0	0	0	chr10,75659404,75671609	chr10,75871519,75882670	5.89
10q22.2	CAMK2G	rs2675662	RP11-487I5.4	ENSG00000232437	0	0	0	chr10,75629473,75630007	chr10,76881121,76891276	5.55
10q22.2	CAMK2G	rs2675662	RP11-77G23.2	ENSG00000234149	0	0	0	chr10,75639709,75641045	chr10,76784440,76785161	5.04
10q22.2	CAMK2G	rs2675662	RP11-77G23.5	ENSG00000227186	0	0	0	chr10,75649028,75653466	chr10,76781131,76784439	5.42
10q22.2	CAMK2G	rs2675662	SAMD8	ENSG00000156671	32.6321	29.1386	41.7244	chr10,75659404,75671609	chr10,76857907,76874214	6.94
10q22.2	CAMK2G	rs2675662	VCL	ENSG00000035403	312.696	302.188	78.3913	chr10,75641046,75649027	chr10,75863508,75864661	12.41
10q22.2	CAMK2G	rs2675662	VDAC2	ENSG00000165637	359.329	438.586	371.726	chr10,75639709,75641045	chr10,76983164,76990661	6.27
10q22.3	ZMIZ1	rs1250544	ANXA11	ENSG00000122359	292.672	273.671	140.346	chr10,81044478,81067550	chr10,81954077,81968055	5.32
10q22.3	ZMIZ1	rs1250544	LINC00857	ENSG00000237523	0	0.45691	0	chr10,81044478,81067550	chr10,81954077,81968055	5.32
10q22.3	ZMIZ1	rs1250544	POLR3A	ENSG00000148606	58.8719	57.7767	69.5407	chr10,81044478,81067550	chr10,79786986,79799993	15
10q22.3	ZMIZ1	rs1250544	RPS24	ENSG00000138326	3382.87	3471.99	4315.31	chr10,81044478,81067550	chr10,79786986,79799993	15
10q22.3	ZMIZ1	rs1250544	ZMIZ1	ENSG00000108175	103.504	109.84	226.323	chr10,81038097,81040682	chr10,81044478,81067550	7.26
11p15.4	ZNF143	rs10743108	DENND5A	ENSG00000184014	7.13132	7.26936	46.7819	chr11,9540406,9543048	chr11,9173805,9174062	6.7
11q13.1	AP5B1	rs610037	BANF1	ENSG00000175334	69.07	74.7648	56.8969	chr11,65494348,65504437	chr11,65761939,65782934	5.45
11q13.1	AP5B1	rs610037	CST6	ENSG00000175315	2.29385	0.344483	0	chr11,65494348,65504437	chr11,65761939,65782934	5.45
11q13.1	AP5B1	rs610037	EIF1AD	ENSG00000175376	9.57755	9.29665	10.115	chr11,65494348,65504437	chr11,65761939,65782934	5.45
11q13.1	AP5B1	rs610037	RP11-1167A19.6	ENSG00000254867	0	0	0	chr11,65541320,65542524	chr11,65736506,65754245	5.06
11q13.1	AP5B1	rs610037	SART1	ENSG00000175467	15.6962	16.1895	24.0231	chr11,65541320,65542524	chr11,65736506,65754245	5.06
11q13.1	PRDX5	rs694739	AP003774.1	ENSG00000236935	0	0	10.115	chr11,64046688,64052672	chr11,64095070,64102921	5.42
11q13.1	PRDX5	rs694739	BAD	ENSG00000002330	15.7741	12.7043	30.345	chr11,64046688,64052672	chr11,64030884,64040168	33.65
11q13.1	PRDX5	rs694739	DNAJC4	ENSG00000110011	4.67207	8.01353	21.4944	chr11,64046688,64052672	chr11,63997287,64018270	22.57
11q13.1	PRDX5	rs694739	ESRRA	ENSG00000173153	82.8602	74.1655	44.2532	chr11,64046688,64052672	chr11,64076978,64089926	21.83
11q13.1	PRDX5	rs694739	FERMT3	ENSG00000149781	0.301127	0	34.1381	chr11,63997287,64018270	chr11,63973064,63975366	10.75
11q13.1	PRDX5	rs694739	FKBP2	ENSG00000173486	61.5425	57.8355	51.8394	chr11,64046688,64052672	chr11,63997287,64018270	22.57
11q13.1	PRDX5	rs694739	GPR137	ENSG00000173264	6.21158	4.31384	6.32188	chr11,64046688,64052672	chr11,64030884,64040168	33.65
11q13.1	PRDX5	rs694739	KCNK4	ENSG00000182450	0	0	0	chr11,63997287,64018270	chr11,64052673,64075265	6.47
11q13.1	PRDX5	rs694739	NUDT22	ENSG00000149761	52.4837	43.0276	46.7819	chr11,64076978,64089926	chr11,63987869,63997286	5.9
11q13.1	PRDX5	rs694739	PLCB3	ENSG00000149782	47.4504	36.538	10.115	chr11,64046688,64052672	chr11,64018577,64030883	42.99
11q13.1	PRDX5	rs694739	PPP1R14B	ENSG00000173457	139.456	119.814	82.1844	chr11,64046688,64052672	chr11,63997287,64018270	22.57
11q13.1	PRDX5	rs694739	PRDX5	ENSG00000126432	129.365	123.023	111.265	chr11,64046688,64052672	chr11,64076978,64089926	21.83
11q13.1	PRDX5	rs694739	PYGM	ENSG00000068976	0	0	0	chr11,64095070,64102921	chr11,64519905,64523885	6.59
11q13.1	PRDX5	rs694739	RASGRP2	ENSG00000068831	0	0.801393	5.0575	chr11,64102922,64116167	chr11,64501238,64517859	5.02
11q13.1	PRDX5	rs694739	RP11-783K16.10	ENSG00000257069	0	0	0	chr11,63997287,64018270	chr11,64052673,64075265	6.47
11q13.1	PRDX5	rs694739	RP11-783K16.13	ENSG00000257086	0	0	0	chr11,64046688,64052672	chr11,63997287,64018270	22.57
11q13.1	PRDX5	rs694739	RP11-783K16.14	ENSG00000256116	0	0	0	chr11,64046688,64052672	chr11,63997287,64018270	22.57
11q13.1	PRDX5	rs694739	RP11-783K16.5	ENSG00000256940	38.51	37.0998	18.9656	chr11,64046688,64052672	chr11,63997287,64018270	22.57
11q13.1	PRDX5	rs694739	SF1	ENSG00000168066	304.904	317.621	233.91	chr11,64095070,64102921	chr11,64530984,64535813	5.2
11q13.1	PRDX5	rs694739	STIP1	ENSG00000168439	195.665	205.154	226.323	chr11,63997287,64018270	chr11,63967115,63972259	8.65
11q13.1	PRDX5	rs694739	TEX40	ENSG00000219435	0	0	0	chr11,63997287,64018270	chr11,64052673,64075265	6.47
11q13.1	PRDX5	rs694739	TRMT112	ENSG00000173113	461.365	443.158	372.991	chr11,64046688,64052672	chr11,64076978,64089926	21.83
11q13.1	PRDX5	rs694739	TRPT1	ENSG00000149743	2.36187	4.30664	2.52875	chr11,64076978,64089926	chr11,63987869,63997286	5.9
11q13.1	PRDX5	rs694739	VEGFB	ENSG00000173511	25.6226	24.3175	31.6094	chr11,64046688,64052672	chr11,63997287,64018270	22.57
11q13.1	PRDX5	rs694739	Y_RNA.508	NA	0	0	0	chr11,63997287,64018270	chr11,64052673,64075265	6.47
11q22.3	ZC3H12C	rs4561177	ZC3H12C	ENSG00000149289	26.7092	21.8561	25.2875	chr11,109970018,109972626	chr11,109999123,110006853	6.84
11q24.3	ETS1	rs3802826	RP11-1007G5.2	ENSG00000254588	0	0	0	chr11,128402081,128434589	chr11,128395636,128401060	10.34
11q24.3	ETS1	rs3802826	RP11-702B10.2	ENSG00000273415	0	0	0	chr11,128402081,128434589	chr11,128050140,128052645	7.9
12p13.31	CD27, LAG3	rs758739, rs2243750	CD27	ENSG00000139193	0	0	0	chr12,6625945,6633362	chr12,6553533,6554821	5.94
12p13.31	CD27, LAG3	rs758739, rs2243750	CD27-AS1	ENSG00000215039	23.5992	17.2001	18.9656	chr12,6594096,6601693	chr12,6556282,6558664	5.16
12p13.31	CD27, LAG3	rs758739, rs2243750	CD4	ENSG00000010610	0	0	0	chr12,6625945,6633362	chr12,6921878,6943614	7.3
12p13.31	CD27, LAG3	rs758739, rs2243750	CDCA3	ENSG00000111665	78.6364	58.6057	61.9544	chr12,6594096,6601693	chr12,6956172,6964790	6.22
12p13.31	CD27, LAG3	rs758739, rs2243750	CHD4	ENSG00000111642	74.9404	57.6559	84.7132	chr12,6601694,6602232	chr12,6666582,6685049	7.25
12p13.31	CD27, LAG3	rs758739, rs2243750	COPS7A	ENSG00000111652	42.7043	52.299	21.4944	chr12,6601694,6602232	chr12,6831898,6833309	10.31
12p13.31	CD27, LAG3	rs758739, rs2243750	GAPDH	ENSG00000111640	987.679	1036.9	2454.15	chr12,6609864,6625944	chr12,6641136,6645372	11.45
12p13.31	CD27, LAG3	rs758739, rs2243750	GNB3	ENSG00000111664	0	0	0	chr12,6637679,6639881	chr12,6943615,6956171	7.46
12p13.31	CD27, LAG3	rs758739, rs2243750	GPR162	ENSG00000250510	0	0	0	chr12,6625945,6633362	chr12,6921878,6943614	7.3
12p13.31	CD27, LAG3	rs758739, rs2243750	IFFO1	ENSG00000010295	0.482306	0.344483	17.7013	chr12,6568607,6570700	chr12,6658619,6666581	8.23
12p13.31	CD27, LAG3	rs758739, rs2243750	ING4	ENSG00000111653	9.71385	7.76387	21.4944	chr12,6594096,6601693	chr12,6771399,6776625	7.24
12p13.31	CD27, LAG3	rs758739, rs2243750	LAG3	ENSG00000089692	0	0	0	chr12,6601694,6602232	chr12,6883919,6889462	6.26
12p13.31	CD27, LAG3	rs758739, rs2243750	LEPREL2	ENSG00000110811	0	0	0	chr12,6625945,6633362	chr12,6921878,6943614	7.3
12p13.31	CD27, LAG3	rs758739, rs2243750	LRRC23	ENSG00000010626	10.7849	8.17597	15.1725	chr12,6602233,6606235	chr12,6996470,7017338	5.5
12p13.31	CD27, LAG3	rs758739, rs2243750	MLF2	ENSG00000089693	92.8887	86.9402	115.058	chr12,6601694,6602232	chr12,6850469,6869044	7.85
12p13.31	CD27, LAG3	rs758739, rs2243750	MRPL51	ENSG00000111639	210.947	171.04	152.989	chr12,6558665,6568606	chr12,6601694,6602232	10.63
12p13.31	CD27, LAG3	rs758739, rs2243750	NCAPD2	ENSG00000010292	135.217	130.118	151.725	chr12,6637679,6639881	chr12,6609864,6625944	11.84
12p13.31	CD27, LAG3	rs758739, rs2243750	NOP2	ENSG00000111641	54.2583	67.6495	39.1956	chr12,6601694,6602232	chr12,6666582,6685049	7.25
12p13.31	CD27, LAG3	rs758739, rs2243750	PLEKHG6	ENSG00000008323	1.10826	0.688966	0	chr12,6570701,6575195	chr12,6420941,6425334	5.25
12p13.31	CD27, LAG3	rs758739, rs2243750	PTMS	ENSG00000159335	87.9011	76.7009	75.8625	chr12,6594096,6601693	chr12,6874349,6875080	8.8
12p13.31	CD27, LAG3	rs758739, rs2243750	RN7SL391P	ENSG00000265388	0	0	0	chr12,6570701,6575195	chr12,6444218,6455942	6.9
12p13.31	CD27, LAG3	rs758739, rs2243750	RP1-102E24.9	ENSG00000224906	0.235369	0.751382	0	chr12,6570701,6575195	chr12,6528844,6553532	6.74
12p13.31	CD27, LAG3	rs758739, rs2243750	RP4-761J14.10	ENSG00000269892	1.51268	0.344483	0	chr12,6601694,6602232	chr12,6850469,6869044	7.85
12p13.31	CD27, LAG3	rs758739, rs2243750	RP4-761J14.8	ENSG00000219410	0	0	0	chr12,6594096,6601693	chr12,6771399,6776625	7.24
12p13.31	CD27, LAG3	rs758739, rs2243750	RP4-761J14.9	ENSG00000270068	0	0	0	chr12,6601694,6602232	chr12,6831898,6833309	10.31
12p13.31	CD27, LAG3	rs758739, rs2243750	RP5-940J5.3	ENSG00000255966	0	0	0	chr12,6609864,6625944	chr12,6641136,6645372	11.45
12p13.31	CD27, LAG3	rs758739, rs2243750	RP5-940J5.6	ENSG00000247853	3.52854	4.5511	2.52875	chr12,6601694,6602232	chr12,6685050,6692987	5.98
12p13.31	CD27, LAG3	rs758739, rs2243750	RP5-940J5.8	ENSG00000245667	0	0	0	chr12,6594096,6601693	chr12,6645917,6652528	7.23
12p13.31	CD27, LAG3	rs758739, rs2243750	RP5-940J5.9	ENSG00000269968	1.0188	0.45691	1.26438	chr12,6594096,6601693	chr12,6645917,6652528	7.23
12p13.31	CD27, LAG3	rs758739, rs2243750	SCARNA10	ENSG00000239002	0	0	0	chr12,6637679,6639881	chr12,6609864,6625944	11.84
12p13.31	CD27, LAG3	rs758739, rs2243750	SCARNA11	ENSG00000253085	0	0	0	chr12,6601694,6602232	chr12,6685050,6692987	5.98
12p13.31	CD27, LAG3	rs758739, rs2243750	SCNN1A	ENSG00000111319	27.4229	27.9371	0	chr12,6570701,6575195	chr12,6455943,6460896	5.97
12p13.31	CD27, LAG3	rs758739, rs2243750	SPSB2	ENSG00000111671	13.6341	8.19558	10.115	chr12,6602233,6606235	chr12,6996470,7017338	5.5
12p13.31	CD27, LAG3	rs758739, rs2243750	TAPBPL	ENSG00000139192	7.2089	20.7606	11.3794	chr12,6633363,6637678	chr12,6568607,6570700	6.6
12p13.31	CD27, LAG3	rs758739, rs2243750	TNFRSF1A	ENSG00000067182	109.153	166.09	17.7013	chr12,6570701,6575195	chr12,6439184,6443461	8.84
12p13.31	CD27, LAG3	rs758739, rs2243750	USP5	ENSG00000111667	23.0201	20.9927	34.1381	chr12,6594096,6601693	chr12,6956172,6964790	6.22
12p13.31	CD27, LAG3	rs758739, rs2243750	VAMP1	ENSG00000139190	4.47737	4.58871	7.58625	chr12,6558665,6568606	chr12,6575196,6580413	16.99
12q13.3	IL23A	rs2066819, rs61937678	BAZ2A	ENSG00000076108	129.811	183.94	307.243	chr12,56616198,56634832	chr12,57022867,57030701	11.9
12q13.3	IL23A	rs2066819, rs61937678	CD63	ENSG00000135404	704.789	644.707	788.97	chr12,56616198,56634832	chr12,56116659,56137645	6.27
12q13.3	IL23A	rs2066819, rs61937678	CNPY2	ENSG00000257727	67.7795	93.5225	48.0463	chr12,56700994,56702224	chr12,56704169,56705303	9.68
12q13.3	IL23A	rs2066819, rs61937678	COQ10A	ENSG00000135469	4.64159	3.52485	12.6438	chr12,56684355,56691695	chr12,56661468,56677346	6.55
12q13.3	IL23A	rs2066819, rs61937678	CS	ENSG00000062485	95.5052	98.3273	104.943	chr12,56684355,56691695	chr12,56661468,56677346	6.55
12q13.3	IL23A	rs2066819, rs61937678	DGKA	ENSG00000065357	92.8452	64.4523	44.2532	chr12,56616198,56634832	chr12,56321720,56324081	5.65
12q13.3	IL23A	rs2066819, rs61937678	DNAJC14	ENSG00000135392	7.78689	8.7277	8.85063	chr12,56646989,56661467	chr12,56214687,56231267	5.28
12q13.3	IL23A	rs2066819, rs61937678	ESYT1	ENSG00000139641	53.4313	47.6927	36.6669	chr12,56616198,56634832	chr12,56523367,56524617	8.76
12q13.3	IL23A	rs2066819, rs61937678	GDF11	ENSG00000135414	25.8024	10.5874	56.8969	chr12,56616198,56634832	chr12,56116659,56137645	6.27
12q13.3	IL23A	rs2066819, rs61937678	GLS2	ENSG00000135423	2.21878	2.0597	0	chr12,56646799,56646988	chr12,56868241,56884457	10.93
12q13.3	IL23A	rs2066819, rs61937678	IL23A	ENSG00000110944	6.16583	3.3304	10.115	chr12,56719541,56722012	chr12,56725086,56736478	15.23
12q13.3	IL23A	rs2066819, rs61937678	KANSL2	ENSG00000139620	22.3472	31.1387	39.1956	chr12,56703673,56704023	chr12,49072127,49080268	5.03
12q13.3	IL23A	rs2066819, rs61937678	MIP	ENSG00000135517	0	0	0	chr12,56702350,56702519	chr12,56845032,56851863	14.16
12q13.3	IL23A	rs2066819, rs61937678	MYL6	ENSG00000092841	405.539	395.693	351.496	chr12,56661468,56677346	chr12,56544084,56559741	6.51
12q13.3	IL23A	rs2066819, rs61937678	MYL6B	ENSG00000196465	11.3256	7.25695	41.7244	chr12,56661468,56677346	chr12,56544084,56559741	6.51
12q13.3	IL23A	rs2066819, rs61937678	NABP2	ENSG00000139579	46.3788	46.3616	42.9888	chr12,56695728,56698472	chr12,56614586,56616197	8.09
12q13.3	IL23A	rs2066819, rs61937678	NACA	ENSG00000196531	761.448	779.281	1278.28	chr12,56684355,56691695	chr12,57112815,57117105	5.87
12q13.3	IL23A	rs2066819, rs61937678	ORMDL2	ENSG00000123353	114.009	123.444	92.2994	chr12,56646989,56661467	chr12,56210361,56214686	5.93
12q13.3	IL23A	rs2066819, rs61937678	PA2G4	ENSG00000170515	702.521	729.552	635.981	chr12,56695728,56698472	chr12,56499407,56510603	7.24
12q13.3	IL23A	rs2066819, rs61937678	PAN2	ENSG00000135473	6.95183	5.06522	8.85063	chr12,56705304,56710873	chr12,56713168,56719540	18.73
12q13.3	IL23A	rs2066819, rs61937678	RBMS2	ENSG00000076067	38.2803	40.0204	10.115	chr12,56695728,56698472	chr12,56915351,56916115	9.1
12q13.3	IL23A	rs2066819, rs61937678	RDH5	ENSG00000135437	0.235369	0	0	chr12,56616198,56634832	chr12,56116659,56137645	6.27
12q13.3	IL23A	rs2066819, rs61937678	RN7SL770P	ENSG00000266023	0	0	0	chr12,56646989,56661467	chr12,56588267,56593872	10.96
12q13.3	IL23A	rs2066819, rs61937678	RNF41	ENSG00000181852	49.6096	48.6741	72.0694	chr12,56616198,56634832	chr12,56610100,56614585	9.45
12q13.3	IL23A	rs2066819, rs61937678	RNU6-343P	ENSG00000201579	1.06564	0	3.79313	chr12,56646989,56661467	chr12,56981137,56983192	7.18
12q13.3	IL23A	rs2066819, rs61937678	RP11-603J24.14	ENSG00000257809	0	0	0	chr12,56661468,56677346	chr12,56544084,56559741	6.51
12q13.3	IL23A	rs2066819, rs61937678	RP11-603J24.17	ENSG00000257553	0	0	0	chr12,56695728,56698472	chr12,56499407,56510603	7.24
12q13.3	IL23A	rs2066819, rs61937678	RP11-603J24.5	ENSG00000258317	0	0	0	chr12,56616198,56634832	chr12,56523367,56524617	8.76
12q13.3	IL23A	rs2066819, rs61937678	RP11-603J24.6	ENSG00000258345	0	0	0	chr12,56661468,56677346	chr12,56513471,56516470	6.78
12q13.3	IL23A	rs2066819, rs61937678	RP11-644F5.11	ENSG00000258056	4.89109	2.81108	6.32188	chr12,56616198,56634832	chr12,56116659,56137645	6.27
12q13.3	IL23A	rs2066819, rs61937678	RP11-644F5.12	ENSG00000257384	0	0	0	chr12,56616198,56634832	chr12,56116659,56137645	6.27
12q13.3	IL23A	rs2066819, rs61937678	RP11-762I7.4	ENSG00000257509	0	0	0	chr12,56646799,56646988	chr12,56152535,56187484	5.3
12q13.3	IL23A	rs2066819, rs61937678	RP11-762I7.5	ENSG00000257390	0	0	1.26438	chr12,56646989,56661467	chr12,56214687,56231267	5.28
12q13.3	IL23A	rs2066819, rs61937678	RP11-977G19.12	ENSG00000257740	0	0	0	chr12,56691696,56695727	chr12,56702350,56702519	7.46
12q13.3	IL23A	rs2066819, rs61937678	RP11-977G19.14	ENSG00000258260	0	0	0	chr12,56684355,56691695	chr12,56661468,56677346	6.55
12q13.3	IL23A	rs2066819, rs61937678	RP11-977G19.5	ENSG00000258199	0.548064	2.28455	0	chr12,56661468,56677346	chr12,56581323,56586730	11.29
12q13.3	IL23A	rs2066819, rs61937678	RPL41	ENSG00000229117	592.568	557.865	1084.83	chr12,56695728,56698472	chr12,56499407,56510603	7.24
12q13.3	IL23A	rs2066819, rs61937678	SARNP	ENSG00000205323	10.4645	9.87878	20.23	chr12,56646989,56661467	chr12,56210361,56214686	5.93
12q13.3	IL23A	rs2066819, rs61937678	SLC39A5	ENSG00000139540	0	0	0	chr12,56645307,56646798	chr12,56616198,56634832	7.4
12q13.3	IL23A	rs2066819, rs61937678	SMARCC2	ENSG00000139613	187.381	165.746	108.736	chr12,56661468,56677346	chr12,56581323,56586730	11.29
12q13.3	IL23A	rs2066819, rs61937678	SPRYD4	ENSG00000176422	28.4733	35.7938	46.7819	chr12,56713168,56719540	chr12,56855746,56868240	7.98
12q13.3	IL23A	rs2066819, rs61937678	STAT2	ENSG00000170581	34.3865	180.532	18.9656	chr12,56705304,56710873	chr12,56753398,56756074	7.41
12q13.3	IL23A	rs2066819, rs61937678	TIMELESS	ENSG00000111602	68.3482	46.2619	74.5982	chr12,56710874,56713167	chr12,56842593,56843551	18.22
12q13.3	IL23A	rs2066819, rs61937678	TMEM198B	ENSG00000182796	5.6556	4.01937	8.85063	chr12,56646989,56661467	chr12,56214687,56231267	5.28
12q13.3	IL23A	rs2066819, rs61937678	WIBG	ENSG00000170473	34.0197	27.8639	46.7819	chr12,56616198,56634832	chr12,56321720,56324081	5.65
12q13.3	IL23A	rs2066819, rs61937678	ZC3H10	ENSG00000135482	7.95681	5.62215	15.1725	chr12,56616198,56634832	chr12,56510912,56512774	7.88
13q12.11	GJB2	rs72474224, rs3751385	AL161772.1	ENSG00000265710	0	0	0	chr13,20766535,20771722	chr13,21276594,21283957	7.8
13q12.11	GJB2	rs72474224, rs3751385	CNOT4P1	ENSG00000236704	0	0	0	chr13,20766535,20771722	chr13,21487606,21498663	8.76
13q12.11	GJB2	rs72474224, rs3751385	CRYL1	ENSG00000165475	7.40561	11.1691	30.345	chr13,20766535,20771722	chr13,21063116,21069293	33.65
13q12.11	GJB2	rs72474224, rs3751385	IL17D	ENSG00000172458	1.6916	2.30416	0	chr13,20766535,20771722	chr13,21276594,21283957	7.8
13q12.11	GJB2	rs72474224, rs3751385	N6AMT2	ENSG00000150456	25.6455	18.2812	15.1725	chr13,20766535,20771722	chr13,21340995,21353878	6.33
13q12.11	GJB2	rs72474224, rs3751385	SAP18	ENSG00000150459	313.713	321.893	264.255	chr13,20765621,20766534	chr13,21714449,21715632	7.94
13q12.11	GJB2	rs72474224, rs3751385	SNORD27.2	NA	0	0	0	chr13,20765621,20766534	chr13,21714449,21715632	7.94
13q14.11	COG6	rs34394770	FOXO1	ENSG00000150907	64.0209	50.4186	104.943	chr13,40353256,40354344	chr13,41236517,41247988	6.93
14q13.2	NFKBIA	rs12884468	EAPP	ENSG00000129518	135.287	159.984	131.495	chr14,35853152,35863894	chr14,35007955,35023713	5.19
14q13.2	NFKBIA	rs12884468	RNU1-27P	ENSG00000206596	0	0	0	chr14,35853152,35863894	chr14,35007955,35023713	5.19
14q13.2	NFKBIA	rs12884468	RP11-671J11.6	ENSG00000258612	0	0	0	chr14,35853152,35863894	chr14,35007955,35023713	5.19
14q13.2	NFKBIA	rs12884468	RP11-671J11.7	ENSG00000259002	0	0	0	chr14,35853152,35863894	chr14,35007955,35023713	5.19
14q13.2	NFKBIA	rs12884468	RPL7AP3	ENSG00000256243	0	0	0	chr14,35853152,35863894	chr14,35699023,35708039	5.74
14q13.2	NFKBIA	rs12884468	SNX6	ENSG00000129515	217.921	353.779	195.978	chr14,35853152,35863894	chr14,35099801,35112886	9.32
16p13.13	PRM3, SOCS1	rs367569	AC009121.1	ENSG00000238774	0	0	0	chr16,11334576,11352623	chr16,11428923,11444698	6.15
16p13.13	PRM3, SOCS1	rs367569	CLEC16A	ENSG00000038532	11.7588	14.6619	41.7244	chr16,11352624,11358931	chr16,11038195,11044482	9.72
16p13.13	PRM3, SOCS1	rs367569	CTD-3088G3.4	ENSG00000262636	0	0	0	chr16,11352624,11358931	chr16,11464467,11476875	6.24
16p13.13	PRM3, SOCS1	rs367569	CTD-3088G3.8	ENSG00000188897	0	0	0	chr16,11352624,11358931	chr16,11477690,11478676	5.01
16p13.13	PRM3, SOCS1	rs367569	PRM3	ENSG00000178257	0	0	0	chr16,11352624,11358931	chr16,11361730,11369505	5.95
16p13.13	PRM3, SOCS1	rs367569	RMI2	ENSG00000175643	61.7228	68.1312	63.2188	chr16,11334576,11352623	chr16,11428923,11444698	6.15
16p13.13	PRM3, SOCS1	rs367569	RP11-485G7.5	ENSG00000263080	0.246937	0.45691	1.26438	chr16,11334576,11352623	chr16,11428923,11444698	6.15
16p13.13	PRM3, SOCS1	rs367569	RP11-485G7.6	ENSG00000262703	0	0	0	chr16,11334576,11352623	chr16,11428923,11444698	6.15
16p13.13	PRM3, SOCS1	rs367569	RPL7P46	ENSG00000229917	0	0	0	chr16,11358932,11361729	chr16,11119527,11120575	6.73
16p13.13	PRM3, SOCS1	rs367569	SNORA48.3	NA	0	0	0	chr16,11352624,11358931	chr16,11361730,11369505	5.95
16p13.13	PRM3, SOCS1	rs367569	TNP2	ENSG00000178279	0	0	0	chr16,11352624,11358931	chr16,11361730,11369505	5.95
16p11.2	PRSS53, FBXL19	rs12445568	AC009133.15	ENSG00000259952	0	0	0	chr16,30933762,30939499	chr16,29815642,29819355	5.63
16p11.2	PRSS53, FBXL19	rs12445568	AC106782.20	ENSG00000262721	0	0	0	chr16,31083392,31085709	chr16,30904932,30912665	7.61
16p11.2	PRSS53, FBXL19	rs12445568	AC135048.1	ENSG00000268863	0	0	0	chr16,31016166,31043449	chr16,30984589,31014039	35.13
16p11.2	PRSS53, FBXL19	rs12445568	AC135050.1	ENSG00000252809	0	0	0	chr16,31085710,31087386	chr16,31110532,31123571	6.04
16p11.2	PRSS53, FBXL19	rs12445568	AC135050.5	ENSG00000261124	0	0	0	chr16,31043450,31048051	chr16,31072183,31083126	14.32
16p11.2	PRSS53, FBXL19	rs12445568	ARMC5	ENSG00000140691	8.10946	9.9536	3.79313	chr16,31083392,31085709	chr16,31469798,31472159	31.56
16p11.2	PRSS53, FBXL19	rs12445568	ATXN2L	ENSG00000168488	58.113	47.2182	121.38	chr16,31083392,31085709	chr16,28842398,28857440	7.89
16p11.2	PRSS53, FBXL19	rs12445568	BCKDK	ENSG00000103507	16.9309	13.1912	16.4369	chr16,31085710,31087386	chr16,31110532,31123571	6.04
16p11.2	PRSS53, FBXL19	rs12445568	BCL7C	ENSG00000099385	13.4154	12.465	8.85063	chr16,31083392,31085709	chr16,30904932,30912665	7.61
16p11.2	PRSS53, FBXL19	rs12445568	C16orf93	ENSG00000196118	5.74789	6.96248	0	chr16,30933762,30939499	chr16,30771266,30775280	17.32
16p11.2	PRSS53, FBXL19	rs12445568	COX6A2	ENSG00000156885	0	0	0	chr16,31061529,31072182	chr16,31440442,31440984	11.29
16p11.2	PRSS53, FBXL19	rs12445568	CTF1	ENSG00000150281	0.493875	0.45691	0	chr16,31083392,31085709	chr16,30904932,30912665	7.61
16p11.2	PRSS53, FBXL19	rs12445568	CTF2P	ENSG00000230447	0	0	0	chr16,31043450,31048051	chr16,30916332,30933761	6.25
16p11.2	PRSS53, FBXL19	rs12445568	FBRS	ENSG00000156860	36.8681	28.0156	75.8625	chr16,30933762,30939499	chr16,30662395,30678653	5.05
16p11.2	PRSS53, FBXL19	rs12445568	FBXL19	ENSG00000099364	17.6334	9.15941	21.4944	chr16,30912666,30916331	chr16,30933762,30939499	10.36
16p11.2	PRSS53, FBXL19	rs12445568	FBXL19-AS1	ENSG00000260852	3.90756	4.50109	50.575	chr16,30912666,30916331	chr16,30933762,30939499	10.36
16p11.2	PRSS53, FBXL19	rs12445568	FUS	ENSG00000089280	548.124	549.197	307.243	chr16,31083392,31085709	chr16,31191436,31198086	25.52
16p11.2	PRSS53, FBXL19	rs12445568	GLYR1	ENSG00000140632	66.9791	80.4418	42.9888	chr16,31083392,31085709	chr16,4896332,4902451	15.63
16p11.2	PRSS53, FBXL19	rs12445568	HSD3B7	ENSG00000099377	5.38271	8.83493	31.6094	chr16,31016166,31043449	chr16,30984589,31014039	35.13
16p11.2	PRSS53, FBXL19	rs12445568	ITGAD	ENSG00000156886	0	0	0	chr16,31061529,31072182	chr16,31428773,31439055	7.94
16p11.2	PRSS53, FBXL19	rs12445568	ITGAM	ENSG00000169896	0	0	0	chr16,30984589,31014039	chr16,31329967,31343707	6.86
16p11.2	PRSS53, FBXL19	rs12445568	ITGAX	ENSG00000140678	0	0	0	chr16,31085710,31087386	chr16,31359193,31378175	5.31
16p11.2	PRSS53, FBXL19	rs12445568	KAT8	ENSG00000103510	15.3954	12.7471	34.1381	chr16,31083392,31085709	chr16,31133605,31141368	10.48
16p11.2	PRSS53, FBXL19	rs12445568	MAZ	ENSG00000103495	25.7185	16.0575	21.4944	chr16,30933762,30939499	chr16,29815642,29819355	5.63
16p11.2	PRSS53, FBXL19	rs12445568	MIR4519	ENSG00000260083	9.37802	10.9746	15.1725	chr16,30933762,30939499	chr16,30886041,30888131	11.81
16p11.2	PRSS53, FBXL19	rs12445568	MIR4721	ENSG00000264455	0	0	0	chr16,31083392,31085709	chr16,28842398,28857440	7.89
16p11.2	PRSS53, FBXL19	rs12445568	MIR762	ENSG00000211591	0	0	0	chr16,31083392,31085709	chr16,30904932,30912665	7.61
16p11.2	PRSS53, FBXL19	rs12445568	NDUFA3P6	ENSG00000262366	0	0	0	chr16,31083392,31085709	chr16,31182771,31191435	23.7
16p11.2	PRSS53, FBXL19	rs12445568	PHKG2	ENSG00000156873	10.6497	7.8887	7.58625	chr16,31083392,31085709	chr16,30762297,30764869	5.95
16p11.2	PRSS53, FBXL19	rs12445568	PRR14	ENSG00000156858	9.4229	10.4801	12.6438	chr16,30933762,30939499	chr16,30661466,30662062	10.12
16p11.2	PRSS53, FBXL19	rs12445568	PRSS36	ENSG00000178226	0.235369	0.45691	0	chr16,30975517,30977968	chr16,31158850,31168295	8.91
16p11.2	PRSS53, FBXL19	rs12445568	PRSS53	ENSG00000151006	0	0.344483	0	chr16,31016166,31043449	chr16,31087387,31110531	20.72
16p11.2	PRSS53, FBXL19	rs12445568	PRSS8	ENSG00000052344	26.7044	20.052	0	chr16,30984589,31014039	chr16,31141369,31158849	7.15
16p11.2	PRSS53, FBXL19	rs12445568	RBM22P13	ENSG00000261284	0	0	0	chr16,31083392,31085709	chr16,31868870,31878284	8.43
16p11.2	PRSS53, FBXL19	rs12445568	RNF40	ENSG00000103549	70.4351	68.1444	44.2532	chr16,30933762,30939499	chr16,30771266,30775280	17.32
16p11.2	PRSS53, FBXL19	rs12445568	RNU6-1043P	ENSG00000222287	0	0	0	chr16,30916332,30933761	chr16,30705135,30712763	8.62
16p11.2	PRSS53, FBXL19	rs12445568	RP11-120K18.2	ENSG00000260757	0	0	0	chr16,31083392,31085709	chr16,31410507,31417765	9.19
16p11.2	PRSS53, FBXL19	rs12445568	RP11-120K18.3	ENSG00000261245	0	0	0	chr16,31085710,31087386	chr16,31359193,31378175	5.31
16p11.2	PRSS53, FBXL19	rs12445568	RP11-146F11.1	ENSG00000261840	1.61371	1.20829	5.0575	chr16,30916332,30933761	chr16,30705135,30712763	8.62
16p11.2	PRSS53, FBXL19	rs12445568	RP11-170L3.2	ENSG00000259874	0	0	0	chr16,31083392,31085709	chr16,31879803,31892512	22.34
16p11.2	PRSS53, FBXL19	rs12445568	RP11-170L3.4	ENSG00000259950	0	0	0	chr16,31083392,31085709	chr16,31897381,31907167	6.8
16p11.2	PRSS53, FBXL19	rs12445568	RP11-196G11.1	ENSG00000255439	0	0	0	chr16,31016166,31043449	chr16,31087387,31110531	20.72
16p11.2	PRSS53, FBXL19	rs12445568	RP11-196G11.2	ENSG00000260911	0.301127	0	2.52875	chr16,31083392,31085709	chr16,31048052,31056132	16.71
16p11.2	PRSS53, FBXL19	rs12445568	RP11-196G11.4	ENSG00000262766	0	0	0	chr16,31083392,31085709	chr16,31123572,31133604	8.7
16p11.2	PRSS53, FBXL19	rs12445568	RP11-24N18.1	ENSG00000260570	0	0	0	chr16,31083392,31085709	chr16,28842398,28857440	7.89
16p11.2	PRSS53, FBXL19	rs12445568	RP11-2C24.4	ENSG00000260899	0	0	0	chr16,30916332,30933761	chr16,30741001,30752864	5.65
16p11.2	PRSS53, FBXL19	rs12445568	RP11-388M20.1	ENSG00000260060	0	0	0	chr16,31087387,31110531	chr16,31201956,31207719	7.94
16p11.2	PRSS53, FBXL19	rs12445568	RP11-388M20.2	ENSG00000261385	0	0	0	chr16,30984589,31014039	chr16,31141369,31158849	7.15
16p11.2	PRSS53, FBXL19	rs12445568	RP11-388M20.6	ENSG00000260304	0	0	0	chr16,31083392,31085709	chr16,31191436,31198086	25.52
16p11.2	PRSS53, FBXL19	rs12445568	RP11-388M20.7	ENSG00000263343	0	0	0	chr16,31061529,31072182	chr16,31168296,31182770	8.6
16p11.2	PRSS53, FBXL19	rs12445568	RP11-452L6.1	ENSG00000261474	7.59779	2.87349	20.23	chr16,31083392,31085709	chr16,31462787,31466453	7.03
16p11.2	PRSS53, FBXL19	rs12445568	RP11-452L6.5	ENSG00000260267	0.795001	1.95967	0	chr16,31083392,31085709	chr16,31469798,31472159	31.56
16p11.2	PRSS53, FBXL19	rs12445568	SH2B1	ENSG00000178188	68.5191	41.2515	68.2763	chr16,31083392,31085709	chr16,28842398,28857440	7.89
16p11.2	PRSS53, FBXL19	rs12445568	SNORA30	ENSG00000206755	0	0	0	chr16,30912666,30916331	chr16,30718025,30722870	19.19
16p11.2	PRSS53, FBXL19	rs12445568	SRCAP	ENSG00000080603	9.09299	10.723	3.79313	chr16,30912666,30916331	chr16,30718025,30722870	19.19
16p11.2	PRSS53, FBXL19	rs12445568	STX1B	ENSG00000099365	0	0	0	chr16,31016166,31043449	chr16,30984589,31014039	35.13
16p11.2	PRSS53, FBXL19	rs12445568	STX4	ENSG00000103496	67.2554	65.7478	70.805	chr16,31083392,31085709	chr16,31048052,31056132	16.71
16p11.2	PRSS53, FBXL19	rs12445568	TUFM	ENSG00000178952	218.146	209.221	246.553	chr16,31083392,31085709	chr16,28842398,28857440	7.89
16p11.2	PRSS53, FBXL19	rs12445568	UBN1	ENSG00000118900	369.602	304.023	558.854	chr16,31083392,31085709	chr16,4896332,4902451	15.63
16p11.2	PRSS53, FBXL19	rs12445568	VKORC1	ENSG00000167397	29.8474	19.7916	74.5982	chr16,31016166,31043449	chr16,31087387,31110531	20.72
16p11.2	PRSS53, FBXL19	rs12445568	ZNF267	ENSG00000185947	33.7979	93.7098	185.863	chr16,31083392,31085709	chr16,31879803,31892512	22.34
16p11.2	PRSS53, FBXL19	rs12445568	ZNF646	ENSG00000167395	8.8641	6.01665	6.32188	chr16,31016166,31043449	chr16,31083392,31085709	35.12
16p11.2	PRSS53, FBXL19	rs12445568	ZNF668	ENSG00000167394	7.92689	6.71802	11.3794	chr16,31016166,31043449	chr16,31083392,31085709	35.12
16p11.2	PRSS53, FBXL19	rs12445568	ZNF843	ENSG00000176723	0	0	0	chr16,31085710,31087386	chr16,31445673,31456519	12.32
17q11.2	NOS2	rs28998802, rs2301369	AC061975.10	ENSG00000268206	0	0	0	chr17,26125487,26128181	chr17,26634615,26638174	10.38
17q11.2	NOS2	rs28998802, rs2301369	AC061975.2	ENSG00000203465	0	0	0	chr17,26125487,26128181	chr17,26621155,26634614	6.58
17q11.2	NOS2	rs28998802, rs2301369	AC061975.3	ENSG00000203477	0	0	0	chr17,26125487,26128181	chr17,26621155,26634614	6.58
17q11.2	NOS2	rs28998802, rs2301369	AC061975.4	ENSG00000203478	0	0	0	chr17,26125487,26128181	chr17,26608484,26618039	11.34
17q11.2	NOS2	rs28998802, rs2301369	AC061975.5	ENSG00000203479	0	0	0	chr17,26125487,26128181	chr17,26571669,26590878	11.89
17q11.2	NOS2	rs28998802, rs2301369	AC061975.6	ENSG00000203480	0	0	0	chr17,26125487,26128181	chr17,26565341,26571668	8.12
17q11.2	NOS2	rs28998802, rs2301369	AC061975.8	ENSG00000207844	0	0	0	chr17,26125487,26128181	chr17,26602346,26608483	6.7
17q11.2	NOS2	rs28998802, rs2301369	AC061975.9	ENSG00000255851	0	0	0	chr17,26125487,26128181	chr17,26513277,26526984	5.29
17q11.2	NOS2	rs28998802, rs2301369	AC100852.1	ENSG00000203483	0	0	0	chr17,26125487,26128181	chr17,26505043,26507559	6.19
17q11.2	NOS2	rs28998802, rs2301369	AC100852.2	ENSG00000203484	0	0	0	chr17,26123658,26125486	chr17,26492710,26497725	7.05
17q11.2	NOS2	rs28998802, rs2301369	CTB-96E2.2	ENSG00000273171	0	0	0	chr17,26128182,26132817	chr17,26684016,26700402	6.39
17q11.2	NOS2	rs28998802, rs2301369	CTB-96E2.3	ENSG00000258924	0	0	0	chr17,26128182,26132817	chr17,26684016,26700402	6.39
17q11.2	NOS2	rs28998802, rs2301369	CTB-96E2.7	ENSG00000265618	0	0	0	chr17,26128182,26132817	chr17,26684016,26700402	6.39
17q11.2	NOS2	rs28998802, rs2301369	CTD-2008P7.3	ENSG00000264486	0	0	0	chr17,26125487,26128181	chr17,26571669,26590878	11.89
17q11.2	NOS2	rs28998802, rs2301369	CTD-2008P7.5	ENSG00000264029	0	0	0	chr17,26125487,26128181	chr17,26602346,26608483	6.7
17q11.2	NOS2	rs28998802, rs2301369	CTD-2008P7.7	ENSG00000263788	0	0	0	chr17,26125487,26128181	chr17,26571669,26590878	11.89
17q11.2	NOS2	rs28998802, rs2301369	CTD-2008P7.8	ENSG00000266830	0	0	0	chr17,26125487,26128181	chr17,26571669,26590878	11.89
17q11.2	NOS2	rs28998802, rs2301369	CTD-2350C19.5	ENSG00000263870	0	0	0	chr17,26125487,26128181	chr17,26768985,26777626	7.01
17q11.2	NOS2	rs28998802, rs2301369	H3F3BP2	ENSG00000265541	0	0	0	chr17,26125487,26128181	chr17,26735049,26749957	6.27
17q11.2	NOS2	rs28998802, rs2301369	IFT20	ENSG00000109083	34.6253	37.7799	78.3913	chr17,26125487,26128181	chr17,26656429,26681815	5.61
17q11.2	NOS2	rs28998802, rs2301369	KRT18P55	ENSG00000265480	0	0	0	chr17,26128182,26132817	chr17,26645154,26646738	14.01
17q11.2	NOS2	rs28998802, rs2301369	LYRM9	ENSG00000232859	3.7543	3.44283	21.4944	chr17,26128182,26132817	chr17,26219311,26221623	12.85
17q11.2	NOS2	rs28998802, rs2301369	MIR4723	ENSG00000264302	0	0	0	chr17,26128182,26132817	chr17,26684016,26700402	6.39
17q11.2	NOS2	rs28998802, rs2301369	NLK	ENSG00000087095	35.4257	41.8209	87.2419	chr17,26125487,26128181	chr17,26498241,26502816	8.91
17q11.2	NOS2	rs28998802, rs2301369	POLDIP2	ENSG00000004142	101.396	100.377	94.8282	chr17,26128182,26132817	chr17,26684016,26700402	6.39
17q11.2	NOS2	rs28998802, rs2301369	PPY2	ENSG00000265060	0	0	0	chr17,26125487,26128181	chr17,26571669,26590878	11.89
17q11.2	NOS2	rs28998802, rs2301369	PYY2	ENSG00000237575	0	0	0	chr17,26125487,26128181	chr17,26547771,26555704	9.04
17q11.2	NOS2	rs28998802, rs2301369	RP1-66C13.4	ENSG00000266202	0	0	0	chr17,26128182,26132817	chr17,26219311,26221623	12.85
17q11.2	NOS2	rs28998802, rs2301369	SARM1	ENSG00000004139	1.6679	2.82348	27.8163	chr17,26128182,26132817	chr17,26684016,26700402	6.39
17q11.2	NOS2	rs28998802, rs2301369	TMEM199	ENSG00000244045	61.8686	52.205	55.6325	chr17,26128182,26132817	chr17,26684016,26700402	6.39
17q11.2	NOS2	rs28998802, rs2301369	TMEM97	ENSG00000109084	67.1157	57.1878	171.955	chr17,26128182,26132817	chr17,26645154,26646738	14.01
17q11.2	NOS2	rs28998802, rs2301369	TNFAIP1	ENSG00000109079	70.3962	128.419	70.805	chr17,26125487,26128181	chr17,26656429,26681815	5.61
17q11.2	NOS2	rs28998802, rs2301369	VTN	ENSG00000109072	0	0	0	chr17,26128182,26132817	chr17,26684016,26700402	6.39
17q12	IKZF3	rs10852936	AC079199.2	ENSG00000226117	0	0	0	chr17,38002515,38009458	chr17,37992993,37999724	7.73
17q12	IKZF3	rs10852936	AC087491.2	ENSG00000214546	0	0	0	chr17,38017436,38018443	chr17,37771251,37787538	8.36
17q12	IKZF3	rs10852936	CDK12	ENSG00000167258	190.035	224.098	230.116	chr17,37906191,37932292	chr17,37696522,37701746	10.52
17q12	IKZF3	rs10852936	CTB-58E17.1	ENSG00000261005	0	0	0	chr17,38081959,38082533	chr17,36858245,36859128	6.76
17q12	IKZF3	rs10852936	EIF1	ENSG00000173812	1202.79	1169.27	2024.27	chr17,38082534,38106859	chr17,39838552,39844916	13.76
17q12	IKZF3	rs10852936	ERBB2	ENSG00000141736	55.2538	46.4432	1.26438	chr17,37906191,37932292	chr17,37844313,37844893	18.2
17q12	IKZF3	rs10852936	GRB7	ENSG00000141738	18.6846	24.3175	0	chr17,37906191,37932292	chr17,37896191,37900389	16.87
17q12	IKZF3	rs10852936	GSDMA	ENSG00000167914	0	0	0	chr17,38043017,38044691	chr17,38115317,38121065	13.95
17q12	IKZF3	rs10852936	GSDMB	ENSG00000073605	5.06462	23.8033	137.817	chr17,37906191,37932292	chr17,38074576,38081958	9.74
17q12	IKZF3	rs10852936	IKZF3	ENSG00000161405	0	0	54.3682	chr17,37906191,37932292	chr17,38018444,38027003	17.21
17q12	IKZF3	rs10852936	LRRC3C	ENSG00000204913	0	0	0	chr17,38056594,38074575	chr17,38082534,38106859	26.76
17q12	IKZF3	rs10852936	MED24	ENSG00000008838	175.359	164.442	308.508	chr17,37906191,37932292	chr17,38209544,38212643	8.02
17q12	IKZF3	rs10852936	MIEN1	ENSG00000141741	25.3924	28.082	46.7819	chr17,38017436,38018443	chr17,37885017,37887991	6.54
17q12	IKZF3	rs10852936	MIR4728	ENSG00000265178	0	0	0	chr17,37906191,37932292	chr17,37873381,37885016	8.6
17q12	IKZF3	rs10852936	MIR4734	ENSG00000265930	0	0	0	chr17,38081959,38082533	chr17,36858245,36859128	6.76
17q12	IKZF3	rs10852936	MSL1	ENSG00000188895	208.571	245.607	281.956	chr17,38074576,38081958	chr17,38280300,38281233	5.65
17q12	IKZF3	rs10852936	NR1D1	ENSG00000126368	1.81437	6.12868	3.79313	chr17,38081959,38082533	chr17,38257232,38257808	7.6
17q12	IKZF3	rs10852936	ORMDL3	ENSG00000172057	21.4162	23.8377	193.449	chr17,38056594,38074575	chr17,38082534,38106859	26.76
17q12	IKZF3	rs10852936	PGAP3	ENSG00000161395	11.9397	8.48285	2.52875	chr17,37906191,37932292	chr17,37844313,37844893	18.2
17q12	IKZF3	rs10852936	PPP1R1B	ENSG00000131771	0.672796	0.406899	1.26438	chr17,38017190,38017435	chr17,37787539,37791763	11.8
17q12	IKZF3	rs10852936	PSMB3	ENSG00000108294	0	0	0	chr17,38074576,38081958	chr17,36908436,36921950	5.27
17q12	IKZF3	rs10852936	PSMD3	ENSG00000108344	339.832	388.446	446.325	chr17,37906191,37932292	chr17,38135403,38141068	20.74
17q12	IKZF3	rs10852936	RARA	ENSG00000131759	15.7806	17.8743	36.6669	chr17,38056594,38074575	chr17,38473747,38490412	5.74
17q12	IKZF3	rs10852936	RNU6-233P	ENSG00000222777	0	0	0	chr17,37906191,37932292	chr17,37701747,37730551	6.08
17q12	IKZF3	rs10852936	RNU6-866P	ENSG00000252278	0	0	0	chr17,38074576,38081958	chr17,36908436,36921950	5.27
17q12	IKZF3	rs10852936	RP11-387H17.4	ENSG00000264968	0	0	0	chr17,38056594,38074575	chr17,38082534,38106859	26.76
17q12	IKZF3	rs10852936	RP11-690G19.4	ENSG00000265460	0	0	0	chr17,37906191,37932292	chr17,37382422,37394387	6.55
17q12	IKZF3	rs10852936	SNORD124	ENSG00000238793	0	0	0	chr17,38027004,38043016	chr17,38184024,38188973	6.09
17q12	IKZF3	rs10852936	STAC2	ENSG00000141750	0	0	0	chr17,37906191,37932292	chr17,37382422,37394387	6.55
17q12	IKZF3	rs10852936	STARD3	ENSG00000131748	27.3278	37.371	67.0119	chr17,37906191,37932292	chr17,37791764,37807896	20.37
17q12	IKZF3	rs10852936	ZPBP2	ENSG00000186075	0	0	0	chr17,37906191,37932292	chr17,38018444,38027003	17.21
17q21.2	PTRF, STAT3, STAT5A/B	rs963986	AC067852.1	ENSG00000256929	0	0	0	chr17,40554703,40573099	chr17,40672994,40675829	10.74
17q21.2	PTRF, STAT3, STAT5A/B	rs963986	ATP6V0A1	ENSG00000033627	34.9044	32.6587	63.2188	chr17,40554703,40573099	chr17,40659159,40664562	9.33
17q21.2	PTRF, STAT3, STAT5A/B	rs963986	CTD-2132N18.2	ENSG00000267221	1.79263	3.05554	1.26438	chr17,40554703,40573099	chr17,40193525,40203265	6.51
17q21.2	PTRF, STAT3, STAT5A/B	rs963986	CTD-2132N18.3	ENSG00000267261	0	0	0	chr17,40554703,40573099	chr17,40280167,40284836	5.32
17q21.2	PTRF, STAT3, STAT5A/B	rs963986	DHX58	ENSG00000260178	0	0	0	chr17,40554703,40573099	chr17,40256293,40265143	5.79
17q21.2	PTRF, STAT3, STAT5A/B	rs963986	GHDC	ENSG00000167925	0	0	0	chr17,40554703,40573099	chr17,40345765,40346750	6.35
17q21.2	PTRF, STAT3, STAT5A/B	rs963986	HCRT	ENSG00000161610	0	0	0	chr17,40554703,40573099	chr17,40331443,40339455	9.84
17q21.2	PTRF, STAT3, STAT5A/B	rs963986	KCNH4	ENSG00000089558	0.235369	0.45691	3.79313	chr17,40554703,40573099	chr17,40331443,40339455	9.84
17q21.2	PTRF, STAT3, STAT5A/B	rs963986	MIR5010	ENSG00000265611	0	0	0	chr17,40554703,40573099	chr17,40664563,40667068	7.07
17q21.2	PTRF, STAT3, STAT5A/B	rs963986	MIR548AT	ENSG00000264314	0	0	0	chr17,40554703,40573099	chr17,40642665,40647234	6.55
17q21.2	PTRF, STAT3, STAT5A/B	rs963986	RAB5C	ENSG00000261378	0	0	0	chr17,40554703,40573099	chr17,40284837,40289529	7.89
17q21.2	PTRF, STAT3, STAT5A/B	rs963986	RNU7-97P	ENSG00000238704	0	0	0	chr17,40554703,40573099	chr17,40584162,40593530	5.01
17q21.2	PTRF, STAT3, STAT5A/B	rs963986	RP11-194N12.2	ENSG00000267222	0.482306	0.863808	0	chr17,40554703,40573099	chr17,40647235,40656441	8.45
17q21.2	PTRF, STAT3, STAT5A/B	rs963986	RP11-400F19.18	ENSG00000267632	2.80664	1.89726	12.6438	chr17,40554703,40573099	chr17,40659159,40664562	9.33
17q21.2	PTRF, STAT3, STAT5A/B	rs963986	STAT3	ENSG00000168610	116.361	328.641	220.001	chr17,40554703,40573099	chr17,40469049,40477330	14.07
17q21.2	PTRF, STAT3, STAT5A/B	rs963986	STAT5A	ENSG00000126561	0.235369	0.45691	370.462	chr17,40554703,40573099	chr17,40455808,40459851	6.81
17q21.2	PTRF, STAT3, STAT5A/B	rs963986	STAT5B	ENSG00000173757	30.4064	35.0993	266.783	chr17,40554703,40573099	chr17,40355455,40359321	7.03
17q21.2	PTRF, STAT3, STAT5A/B	rs963986	ZNF385C	ENSG00000260320	0	0	0	chr17,40554703,40573099	chr17,40203266,40226257	7.01
17q25.3	CARD14	rs11652075	RNF213	ENSG00000173821	159.575	1408.68	576.555	chr17,78175011,78183117	chr17,78336884,78341231	6.32
18q21.2	POLI, STARD6, MBD2	rs545979	C18orf54	ENSG00000166845	34.6871	33.1828	42.9888	chr18,51793021,51798921	chr18,51883091,51886210	5.63
18q21.2	POLI, STARD6, MBD2	rs545979	MBD2	ENSG00000134046	520.31	514.356	400.807	chr18,51792324,51793020	chr18,51741457,51751405	7.2
18q21.2	POLI, STARD6, MBD2	rs545979	MEX3C	ENSG00000176624	117.387	108.207	80.92	chr18,51784662,51792323	chr18,48722573,48727993	8.17
18q21.2	POLI, STARD6, MBD2	rs545979	POLI	ENSG00000101751	13.3703	17.3354	53.1038	chr18,51837111,51842723	chr18,51817622,51823595	10.8
18q21.2	POLI, STARD6, MBD2	rs545979	SMAD4	ENSG00000141646	88.7656	94.5736	98.6213	chr18,51814725,51817621	chr18,48554638,48558534	5.28
18q21.2	POLI, STARD6, MBD2	rs545979	SNORA37	ENSG00000207233	3.25846	1.20829	1.26438	chr18,51792324,51793020	chr18,51741457,51751405	7.2
18q21.2	POLI, STARD6, MBD2	rs545979	STARD6	ENSG00000174448	0.301127	0	1.26438	chr18,51793021,51798921	chr18,51883091,51886210	5.63
18q21.2	POLI, STARD6, MBD2	rs545979	TCF4	ENSG00000196628	101.37	150.789	821.844	chr18,51784662,51792323	chr18,53016242,53021106	6.2
18q21.2	POLI, STARD6, MBD2	rs545979	TXNL1	ENSG00000091164	155.339	164.028	156.783	chr18,51798922,51810003	chr18,54317718,54318822	5.74
18q21.2	POLI, STARD6, MBD2	rs545979	WDR7	ENSG00000091157	28.1211	26.7789	39.1956	chr18,51798922,51810003	chr18,54317718,54318822	5.74
19p13.2	ILF3, CARM1	rs892085	AC006486.1	ENSG00000204957	0	0	0	chr19,10794127,10808512	chr19,42744674,42757044	5.68
19p13.2	ILF3, CARM1	rs892085	AC007229.3	ENSG00000267544	0	0	0	chr19,10816612,10838596	chr19,10950011,10963325	7.34
19p13.2	ILF3, CARM1	rs892085	AC011475.1	ENSG00000226104	0	0	0	chr19,10761038,10772955	chr19,10733589,10757554	7.98
19p13.2	ILF3, CARM1	rs892085	AP1M2	ENSG00000129354	46.8013	42.7143	0	chr19,10761038,10772955	chr19,10686370,10704753	9.48
19p13.2	ILF3, CARM1	rs892085	ATG4D	ENSG00000130734	7.43892	6.28592	18.9656	chr19,10786221,10794126	chr19,10658650,10666467	7.14
19p13.2	ILF3, CARM1	rs892085	C19orf38	ENSG00000214212	0.482306	0.45691	3.79313	chr19,10816612,10838596	chr19,10950011,10963325	7.34
19p13.2	ILF3, CARM1	rs892085	CDKN2D	ENSG00000129355	13.2243	14.7119	113.794	chr19,10808513,10809192	chr19,10677260,10686369	17.9
19p13.2	ILF3, CARM1	rs892085	CTB-174O21.2	ENSG00000269487	0	0	0	chr19,10808513,10809192	chr19,47218204,47236932	6.94
19p13.2	ILF3, CARM1	rs892085	CTC-429L19.3	ENSG00000267197	0.336398	1.55277	5.0575	chr19,10794127,10808512	chr19,10601003,10621346	6.86
19p13.2	ILF3, CARM1	rs892085	CTC-539A10.7	ENSG00000271010	0	0	0	chr19,10786221,10794126	chr19,10708117,10714361	7.16
19p13.2	ILF3, CARM1	rs892085	DNM2	ENSG00000079805	67.9211	73.0776	111.265	chr19,10844202,10860746	chr19,10816612,10838596	16.83
19p13.2	ILF3, CARM1	rs892085	ERF	ENSG00000105722	49.7148	37.6443	11.3794	chr19,10794127,10808512	chr19,42744674,42757044	5.68
19p13.2	ILF3, CARM1	rs892085	GATAD2A	ENSG00000167491	93.2924	91.5837	88.5063	chr19,10772956,10777032	chr19,19468675,19498855	5.1
19p13.2	ILF3, CARM1	rs892085	GSK3A	ENSG00000105723	11.0457	13.2412	31.6094	chr19,10794127,10808512	chr19,42744674,42757044	5.68
19p13.2	ILF3, CARM1	rs892085	ILF3	ENSG00000129351	327.163	289.667	322.416	chr19,10772956,10777032	chr19,10786221,10794126	15.27
19p13.2	ILF3, CARM1	rs892085	ILF3-AS1	ENSG00000267100	48.2049	29.7092	53.1038	chr19,10778794,10786220	chr19,10761038,10772955	12.89
19p13.2	ILF3, CARM1	rs892085	KEAP1	ENSG00000079999	60.4498	56.8041	92.2994	chr19,10794127,10808512	chr19,10566766,10600176	7.27
19p13.2	ILF3, CARM1	rs892085	KRI1	ENSG00000129347	21.7675	25.8878	55.6325	chr19,10794127,10808512	chr19,10667442,10677259	17.4
19p13.2	ILF3, CARM1	rs892085	MAP3K10	ENSG00000130758	2.11493	2.0721	6.32188	chr19,10794127,10808512	chr19,40696028,40699297	5.62
19p13.2	ILF3, CARM1	rs892085	MIR1238	ENSG00000221410	0	0	0	chr19,10786221,10794126	chr19,10658650,10666467	7.14
19p13.2	ILF3, CARM1	rs892085	MIR199A1	ENSG00000207752	0	0	0	chr19,10816612,10838596	chr19,10928633,10934430	8.89
19p13.2	ILF3, CARM1	rs892085	MIR4748	ENSG00000265879	0	0	0	chr19,10816612,10838596	chr19,10887821,10893389	5.46
19p13.2	ILF3, CARM1	rs892085	MIR638	ENSG00000207972	0	0	0	chr19,10844202,10860746	chr19,10816612,10838596	16.83
19p13.2	ILF3, CARM1	rs892085	PDE4A	ENSG00000065989	1.3315	0.406899	30.345	chr19,10786221,10794126	chr19,10539125,10566765	15.41
19p13.2	ILF3, CARM1	rs892085	PRKD2	ENSG00000105287	30.4714	47.5771	16.4369	chr19,10808513,10809192	chr19,47218204,47236932	6.94
19p13.2	ILF3, CARM1	rs892085	QTRT1	ENSG00000213339	28.4225	23.0576	27.8163	chr19,10844202,10860746	chr19,10816612,10838596	16.83
19p13.2	ILF3, CARM1	rs892085	RNU7-140P	ENSG00000238364	0	0	0	chr19,10786221,10794126	chr19,10658650,10666467	7.14
19p13.2	ILF3, CARM1	rs892085	S1PR5	ENSG00000180739	18.3711	12.1953	0	chr19,10808513,10809192	chr19,10626941,10636609	7.71
19p13.2	ILF3, CARM1	rs892085	SLC25A42	ENSG00000181035	5.67196	4.87077	35.4025	chr19,10786221,10794126	chr19,19201488,19208290	7.23
19p13.2	ILF3, CARM1	rs892085	SLC44A2	ENSG00000129353	91.1932	68.4881	5.0575	chr19,10761038,10772955	chr19,10733589,10757554	7.98
19p13.2	ILF3, CARM1	rs892085	STRN4	ENSG00000090372	25.1068	26.7393	24.0231	chr19,10808513,10809192	chr19,47218204,47236932	6.94
19p13.2	TYK2	rs34536443, rs12720356	AC010319.1	ENSG00000222805	0	0	0	chr19,10503067,10511970	chr19,17557184,17569885	21.92
19p13.2	TYK2	rs34536443, rs12720356	AC011475.1	ENSG00000226104	0	0	0	chr19,10503067,10511970	chr19,10733589,10757554	7.48
19p13.2	TYK2	rs34536443, rs12720356	AP1M2	ENSG00000129354	46.8013	42.7143	0	chr19,10503067,10511970	chr19,10686370,10704753	6.8
19p13.2	TYK2	rs34536443, rs12720356	BST2	ENSG00000130303	0.919733	17.9567	145.403	chr19,10516027,10539124	chr19,17516320,17523688	29.02
19p13.2	TYK2	rs34536443, rs12720356	C19orf66	ENSG00000130813	2.09375	17.6423	12.6438	chr19,10503067,10511970	chr19,10195234,10203903	5.54
19p13.2	TYK2	rs34536443, rs12720356	CDC37	ENSG00000105401	307.456	313.32	466.555	chr19,10482404,10497951	chr19,10503067,10511970	34.34
19p13.2	TYK2	rs34536443, rs12720356	CDKN2D	ENSG00000129355	13.2243	14.7119	113.794	chr19,10516027,10539124	chr19,10677260,10686369	20.99
19p13.2	TYK2	rs34536443, rs12720356	COLGALT1	ENSG00000130309	130.397	125.293	87.2419	chr19,10503067,10511970	chr19,17664165,17667249	13.34
19p13.2	TYK2	rs34536443, rs12720356	CTD-2240E14.4	ENSG00000267387	0	0	0	chr19,10503067,10511970	chr19,10195234,10203903	5.54
19p13.2	TYK2	rs34536443, rs12720356	CTD-2278I10.1	ENSG00000269350	0	0	0	chr19,10516027,10539124	chr19,17469146,17473541	10.1
19p13.2	TYK2	rs34536443, rs12720356	CTD-2369P2.4	ENSG00000267105	0	0	0	chr19,10503067,10511970	chr19,10360796,10381518	19.23
19p13.2	TYK2	rs34536443, rs12720356	CTD-2369P2.5	ENSG00000266978	0	0	0	chr19,10399834,10418019	chr19,10381519,10397275	13.92
19p13.2	TYK2	rs34536443, rs12720356	CTD-2369P2.8	ENSG00000267607	0.470738	0	0	chr19,10503067,10511970	chr19,10397276,10399833	9.82
19p13.2	TYK2	rs34536443, rs12720356	CTD-2521M24.10	ENSG00000269035	0	0	0	chr19,10503067,10511970	chr19,17569886,17572543	13.28
19p13.2	TYK2	rs34536443, rs12720356	CTD-2521M24.11	ENSG00000269736	0	0	0	chr19,10503067,10511970	chr19,17557184,17569885	21.92
19p13.2	TYK2	rs34536443, rs12720356	CTD-2521M24.4	ENSG00000254503	0.301127	0	1.26438	chr19,10503067,10511970	chr19,17523689,17537636	31.15
19p13.2	TYK2	rs34536443, rs12720356	CTD-2521M24.5	ENSG00000269720	0	0	0	chr19,10516027,10539124	chr19,17485294,17514970	5.66
19p13.2	TYK2	rs34536443, rs12720356	CTD-2521M24.6	ENSG00000269481	0	0	0	chr19,10503067,10511970	chr19,17523689,17537636	31.15
19p13.2	TYK2	rs34536443, rs12720356	CTD-2521M24.8	ENSG00000269053	0	0	0	chr19,10503067,10511970	chr19,17523689,17537636	31.15
19p13.2	TYK2	rs34536443, rs12720356	CTD-2521M24.9	ENSG00000269640	0	0	0	chr19,10516027,10539124	chr19,17516320,17523688	29.02
19p13.2	TYK2	rs34536443, rs12720356	CTD-3149D2.3	ENSG00000269752	0	0	0	chr19,10516027,10539124	chr19,17714300,17739057	5.71
19p13.2	TYK2	rs34536443, rs12720356	DNM2	ENSG00000079805	67.9211	73.0776	111.265	chr19,10516027,10539124	chr19,10907692,10919818	6.24
19p13.2	TYK2	rs34536443, rs12720356	DNMT1	ENSG00000130816	264.362	269.704	240.231	chr19,10418020,10420117	chr19,10244928,10251840	5.64
19p13.2	TYK2	rs34536443, rs12720356	EIF3G	ENSG00000130811	67.786	78.1589	112.529	chr19,10399834,10418019	chr19,10215285,10228244	6.07
19p13.2	TYK2	rs34536443, rs12720356	GTPBP3	ENSG00000130299	56.9545	40.2325	154.254	chr19,10516027,10539124	chr19,17449649,17456658	10.09
19p13.2	TYK2	rs34536443, rs12720356	ICAM1	ENSG00000090339	0.235369	39.3647	35.4025	chr19,10503067,10511970	chr19,10360796,10381518	19.23
19p13.2	TYK2	rs34536443, rs12720356	ICAM4	ENSG00000105371	0	0	0	chr19,10399834,10418019	chr19,10381519,10397275	13.92
19p13.2	TYK2	rs34536443, rs12720356	ICAM5	ENSG00000105376	2.28876	1.67761	3.79313	chr19,10482404,10497951	chr19,10399834,10418019	6.64
19p13.2	TYK2	rs34536443, rs12720356	ILF3	ENSG00000129351	327.163	289.667	322.416	chr19,10482404,10497951	chr19,10786221,10794126	19.18
19p13.2	TYK2	rs34536443, rs12720356	ILF3-AS1	ENSG00000267100	48.2049	29.7092	53.1038	chr19,10511971,10515730	chr19,10761038,10772955	11.15
19p13.2	TYK2	rs34536443, rs12720356	KRI1	ENSG00000129347	21.7675	25.8878	55.6325	chr19,10516027,10539124	chr19,10667442,10677259	22.54
19p13.2	TYK2	rs34536443, rs12720356	LSM4	ENSG00000130520	71.3286	76.3336	159.311	chr19,10503067,10511970	chr19,18417618,18439547	9.38
19p13.2	TYK2	rs34536443, rs12720356	MAP1S	ENSG00000130479	8.28585	4.31384	24.0231	chr19,10503067,10511970	chr19,17831284,17839979	9.13
19p13.2	TYK2	rs34536443, rs12720356	MIR1181	ENSG00000221566	0	0	0	chr19,10482404,10497951	chr19,10511971,10515730	9.19
19p13.2	TYK2	rs34536443, rs12720356	MRPL4	ENSG00000105364	55.8626	64.7928	41.7244	chr19,10503067,10511970	chr19,10360796,10381518	19.23
19p13.2	TYK2	rs34536443, rs12720356	MVB12A	ENSG00000141971	26.7939	27.5282	44.2532	chr19,10503067,10511970	chr19,17523689,17537636	31.15
19p13.2	TYK2	rs34536443, rs12720356	NXNL1	ENSG00000171773	0	0	0	chr19,10503067,10511970	chr19,17569886,17572543	13.28
19p13.2	TYK2	rs34536443, rs12720356	P2RY11	ENSG00000244165	13.0894	16.2571	18.9656	chr19,10399834,10418019	chr19,10215285,10228244	6.07
19p13.2	TYK2	rs34536443, rs12720356	PDE4A	ENSG00000065989	1.3315	0.406899	30.345	chr19,10503067,10511970	chr19,10539125,10566765	13.15
19p13.2	TYK2	rs34536443, rs12720356	PLVAP	ENSG00000130300	0	0	0	chr19,10503067,10511970	chr19,17473542,17477324	31.06
19p13.2	TYK2	rs34536443, rs12720356	PPAN	ENSG00000130810	11.9753	13.4981	6.32188	chr19,10399834,10418019	chr19,10215285,10228244	6.07
19p13.2	TYK2	rs34536443, rs12720356	PPAN-P2RY11	ENSG00000243207	0	0	0	chr19,10399834,10418019	chr19,10215285,10228244	6.07
19p13.2	TYK2	rs34536443, rs12720356	QTRT1	ENSG00000213339	28.4225	23.0576	27.8163	chr19,10516027,10539124	chr19,10809193,10816611	5.74
19p13.2	TYK2	rs34536443, rs12720356	S1PR5	ENSG00000180739	18.3711	12.1953	0	chr19,10516027,10539124	chr19,10626941,10636609	5.41
19p13.2	TYK2	rs34536443, rs12720356	SLC44A2	ENSG00000129353	91.1932	68.4881	5.0575	chr19,10503067,10511970	chr19,10733589,10757554	7.48
19p13.2	TYK2	rs34536443, rs12720356	SNORD105	ENSG00000209645	0	0	0	chr19,10399834,10418019	chr19,10215285,10228244	6.07
19p13.2	TYK2	rs34536443, rs12720356	SNORD105B	ENSG00000238531	0	0	0	chr19,10399834,10418019	chr19,10215285,10228244	6.07
19p13.2	TYK2	rs34536443, rs12720356	TMEM221	ENSG00000188051	1.26574	1.2583	0	chr19,10503067,10511970	chr19,17557184,17569885	21.92
19p13.2	TYK2	rs34536443, rs12720356	UNC13A	ENSG00000130477	0	0	0	chr19,10516027,10539124	chr19,17714300,17739057	5.71
19p13.2	TYK2	rs34536443, rs12720356	ZGLP1	ENSG00000220201	1.03037	1.55277	2.52875	chr19,10482404,10497951	chr19,10399834,10418019	6.64
20q13.13	RNF114	rs1056198	AL118525.1	ENSG00000265225	0	0	0	chr20,48508411,48513437	chr20,48199589,48221909	10.91
20q13.13	RNF114	rs1056198	PTGIS	ENSG00000124212	0.938652	0.813797	0	chr20,48513438,48524297	chr20,48173075,48187730	6.27
20q13.13	RNF114	rs1056198	RNF114	ENSG00000124226	66.9294	177.887	22.7588	chr20,48562837,48565740	chr20,48540085,48554620	8.26
20q13.13	RNF114	rs1056198	SPATA2	ENSG00000158480	14.9151	15.1633	3.79313	chr20,48513438,48524297	chr20,48529132,48531208	9.97
20q13.13	RNF114	rs1056198	TMEM189	ENSG00000240849	92.7916	76.8521	27.8163	chr20,48540085,48554620	chr20,48770433,48777115	5.43
20q13.13	RNF114	rs1056198	TMEM189-UBE2V1	ENSG00000124208	0	0	0	chr20,48540085,48554620	chr20,48770433,48777115	5.43
20q13.13	RNF114	rs1056198	snoU13.417	NA	0	0	0	chr20,48565741,48576573	chr20,48554621,48562836	6.47
21q22.11	IFNGR2, SON	rs9808753, rs3174808	AP000302.58	ENSG00000231355	0	0	0	chr21,34910204,34919116	chr21,34854620,34861406	36.73
21q22.11	IFNGR2, SON	rs9808753, rs3174808	AP000304.12	ENSG00000249209	0	0	0	chr21,35016422,35017006	chr21,35285016,35286760	10.09
21q22.11	IFNGR2, SON	rs9808753, rs3174808	ATP5O	ENSG00000241837	420.781	382.136	561.383	chr21,35016422,35017006	chr21,35276191,35285015	9.38
21q22.11	IFNGR2, SON	rs9808753, rs3174808	BTF3P6	ENSG00000233956	0	0.813797	5.0575	chr21,34910204,34919116	chr21,34883479,34892698	47.46
21q22.11	IFNGR2, SON	rs9808753, rs3174808	C21orf49	ENSG00000205930	0	0.406899	3.79313	chr21,34854620,34861406	chr21,34136978,34144923	6.05
21q22.11	IFNGR2, SON	rs9808753, rs3174808	CRYZL1	ENSG00000205758	42.119	35.3229	98.6213	chr21,34947296,34949751	chr21,34958823,34971019	21.29
21q22.11	IFNGR2, SON	rs9808753, rs3174808	DNAJC28	ENSG00000177692	1.21155	0.344483	1.26438	chr21,34910204,34919116	chr21,34861480,34868437	16.65
21q22.11	IFNGR2, SON	rs9808753, rs3174808	DONSON	ENSG00000159147	61.2259	52.9672	91.0351	chr21,34910204,34919116	chr21,34954484,34954681	26.72
21q22.11	IFNGR2, SON	rs9808753, rs3174808	GART	ENSG00000159131	174.703	217.613	180.806	chr21,34910204,34919116	chr21,34903463,34907478	60.26
21q22.11	IFNGR2, SON	rs9808753, rs3174808	IFNAR1	ENSG00000142166	72.4806	72.0978	140.346	chr21,34807384,34809430	chr21,34691870,34698194	6.53
21q22.11	IFNGR2, SON	rs9808753, rs3174808	IFNAR2	ENSG00000159110	41.4919	67.247	102.414	chr21,34798105,34807383	chr21,34599369,34605700	12.92
21q22.11	IFNGR2, SON	rs9808753, rs3174808	IFNGR2	ENSG00000159128	34.9005	38.0512	51.8394	chr21,34769608,34775305	chr21,34798105,34807383	35.13
21q22.11	IFNGR2, SON	rs9808753, rs3174808	LINC00649	ENSG00000237945	2.82526	6.84285	7.58625	chr21,35016422,35017006	chr21,35286761,35289759	5.25
21q22.11	IFNGR2, SON	rs9808753, rs3174808	PAXBP1	ENSG00000159086	91.1111	93.2941	120.116	chr21,34861480,34868437	chr21,34103892,34116261	7.72
21q22.11	IFNGR2, SON	rs9808753, rs3174808	RPS5P3	ENSG00000215088	0	0	0	chr21,34910204,34919116	chr21,34854620,34861406	36.73
21q22.11	IFNGR2, SON	rs9808753, rs3174808	SON	ENSG00000159140	704.545	697.967	830.695	chr21,34910204,34919116	chr21,34930778,34940492	35.74
21q22.11	IFNGR2, SON	rs9808753, rs3174808	TMEM50B	ENSG00000142188	32.0659	26.7324	34.1381	chr21,34833208,34834549	chr21,34838663,34841309	9.9
22q11.21	UBE2L3	rs4821124	CCDC116	ENSG00000161180	0	0	0	chr22,21934116,21937665	chr22,21985325,21988068	6.85
22q11.21	UBE2L3	rs4821124	KB-1440D3.13	ENSG00000272954	0.246937	0	11.3794	chr22,21970296,21985324	chr22,22008053,22039842	6.55
22q11.21	UBE2L3	rs4821124	KB-1440D3.14	ENSG00000273342	0	0	0	chr22,21970296,21985324	chr22,21988069,21996956	11.1
22q11.21	UBE2L3	rs4821124	LZTR1	ENSG00000099949	20.792	22.0741	48.0463	chr22,21970296,21985324	chr22,21337491,21340295	8.14
22q11.21	UBE2L3	rs4821124	MIR130B	ENSG00000207751	0	0.344483	6.32188	chr22,21970296,21985324	chr22,22005842,22008052	9.27
22q11.21	UBE2L3	rs4821124	MIR301B	ENSG00000212102	0	0	0	chr22,21970296,21985324	chr22,22005842,22008052	9.27
22q11.21	UBE2L3	rs4821124	PPIL2	ENSG00000100023	42.152	40.9607	21.4944	chr22,21970296,21985324	chr22,22005842,22008052	9.27
22q11.21	UBE2L3	rs4821124	PPM1F	ENSG00000100034	45.638	45.3137	32.8738	chr22,21970296,21985324	chr22,22293337,22295230	6.43
22q11.21	UBE2L3	rs4821124	SDF2L1	ENSG00000128228	199.955	161.589	99.8857	chr22,21970296,21985324	chr22,21988069,21996956	11.1
22q11.21	UBE2L3	rs4821124	THAP7	ENSG00000184436	9.70542	4.53869	8.85063	chr22,21970296,21985324	chr22,21354010,21359615	5.01
22q11.21	UBE2L3	rs4821124	THAP7-AS1	ENSG00000230513	9.99636	6.30392	5.0575	chr22,21970296,21985324	chr22,21354010,21359615	5.01
22q11.21	UBE2L3	rs4821124	TOP3B	ENSG00000100038	0.783433	1.14588	0	chr22,21956405,21961849	chr22,22304820,22327192	6.18
22q11.21	UBE2L3	rs4821124	XXbac-B135H6.18	ENSG00000272829	2.53344	2.00968	3.79313	chr22,21970296,21985324	chr22,21334133,21337490	5.17
22q11.21	UBE2L3	rs4821124	YDJC	ENSG00000161179	55.2773	52.7203	54.3682	chr22,21932692,21934115	chr22,21970296,21985324	5.21
