# Supplementary material for: Mapping DNA interaction landscapes in psoriasis susceptibility loci highlights KLF4 as a target gene in 9q31
Source: BMC Biol. 2020 May 4;18:47. doi: 10.1186/s12915-020-00779-3 (PMC7199343; doi:10.1186/s12915-020-00779-3)
Supplement: Supplementary file 7 — Additional file 7 : Table S7. RNA-seq data: all normalised counts across the three cell lines. Table S8. Lists of expressed genes intersecting psoriasis bait fragments. Table S9. Enrichment of TFBSs among psoriasis GWAS SNPs interacting with promoters of active genes, using SNP2TFBS tool. Table S10. Differentially expressed genes between unstimulated and stimulated (IFNg) HaCaT cells. Table S11. GO term enrichments for DE genes in stimulation experiment. Table S12. DE genes interacting with psoriasis baits in unstimulated and stimulated HaCaT cells. [file 12915_2020_779_MOESM7_ESM.xlsx]

## Sheet: S7_all_normalized_counts_RNA
ENSG	HaCaT unstimulated rep 1	HaCaT unstimulated rep 2	HaCaT unstimulated rep 3	HaCaT unstimulated rep 4	HaCaT stimulated rep 1	HaCaT stimulated rep 2	HaCaT stimulated rep 3	MyLa	Gene ID	Gene name	entrez	ENSG
ENSG00000000003	61.4299	59.206	48.9568	37.5345	75.4418	56.152	41.1219	0	TSPAN6	tetraspanin 6	7105	ENSG00000000003
ENSG00000000419	107.201	129.177	103.562	102.726	113.679	97.6557	145.297	54.3682	DPM1	dolichyl-phosphate mannosyltransferase subunit 1, catalytic	8813	ENSG00000000419
ENSG00000000457	12.0451	29.603	16.9466	23.706	23.7693	28.076	35.639	26.5519	SCYL3	SCY1 like pseudokinase 3	57147	ENSG00000000457
ENSG00000000460	24.0901	39.0222	29.1858	40.4977	31.0035	17.0897	20.5609	6.32188	C1orf112	chromosome 1 open reading frame 112	55732	ENSG00000000460
ENSG00000000971	22.8856	16.1471	3.76591	1.9755	155.017	157.47	57.5706	0	CFH	complement factor H	3075	ENSG00000000971
ENSG00000001036	1.20451	1.34559	0	0	0	0	0	30.345	FUCA2	alpha-L-fucosidase 2	2519	ENSG00000001036
ENSG00000001084	78.293	110.339	162.875	121.493	70.2745	70.8004	138.444	88.5063	GCLC	glutamate-cysteine ligase catalytic subunit	2729	ENSG00000001084
ENSG00000001167	8.43155	17.4927	13.1807	14.8162	9.30104	19.5311	21.9317	3.79313	NFYA	nuclear transcription factor Y subunit alpha	4800	ENSG00000001167
ENSG00000001460	12.0451	8.07355	9.41477	8.88974	8.26759	8.54487	10.9658	13.9081	STPG1	sperm tail PG-rich repeat containing 1	90529	ENSG00000001460
ENSG00000001461	59.0209	72.662	97.9136	92.8484	77.5087	51.2692	74.0194	55.6325	NIPAL3	NIPA like domain containing 3	57185	ENSG00000001461
ENSG00000001497	31.3172	22.8751	25.4199	26.6692	27.9031	21.9725	17.8195	25.2875	LAS1L	LAS1 like, ribosome biogenesis factor	81887	ENSG00000001497
ENSG00000001561	2.40901	2.69118	0	1.9755	3.10035	0	1.37073	84.7132	ENPP4	ectonucleotide pyrophosphatase/phosphodiesterase 4	22875	ENSG00000001561
ENSG00000001617	12.0451	17.4927	15.0636	21.7305	19.6355	10.9863	15.078	0	SEMA3F	semaphorin 3F	6405	ENSG00000001617
ENSG00000001629	98.7696	146.67	175.115	203.476	170.519	163.573	178.195	170.691	ANKIB1	ankyrin repeat and IBR domain containing 1	54467	ENSG00000001629
ENSG00000001630	2.40901	2.69118	2.82443	3.951	5.16724	3.66209	2.74146	0	CYP51A1	cytochrome P450 family 51 subfamily A member 1	1595	ENSG00000001630
ENSG00000001631	27.7037	45.7501	43.3079	44.4487	38.2376	35.4002	45.2341	44.2532	KRIT1	KRIT1, ankyrin repeat containing	889	ENSG00000001631
ENSG00000002016	10.8406	8.07355	7.53181	10.8652	3.10035	3.66209	6.85365	7.58625	RAD52	RAD52 homolog, DNA repair protein	5893	ENSG00000002016
ENSG00000002079	1.20451	2.69118	1.88295	0.987749	0	3.66209	0	0	NA	NA	NA	ENSG00000002079
ENSG00000002330	12.0451	20.1839	15.0636	15.804	18.6021	8.54487	10.9658	30.345	BAD	BCL2 associated agonist of cell death	572	ENSG00000002330
ENSG00000002549	24.0901	25.5662	30.1273	31.608	168.452	233.153	234.395	51.8394	LAP3	leucine aminopeptidase 3	51056	ENSG00000002549
ENSG00000002587	110.815	108.993	39.542	27.657	118.847	191.649	72.6487	0	HS3ST1	heparan sulfate-glucosamine 3-sulfotransferase 1	9957	ENSG00000002587
ENSG00000002726	6.02254	6.72796	4.70738	6.91424	7.23414	18.3104	4.11219	0	AOC1	amine oxidase, copper containing 1	26	ENSG00000002726
ENSG00000002745	0	2.69118	0	0	0	0	0	0	WNT16	Wnt family member 16	51384	ENSG00000002745
ENSG00000002822	7.22704	6.72796	12.2392	10.8652	9.30104	9.76557	12.3366	24.0231	MAD1L1	mitotic arrest deficient 1 like 1	8379	ENSG00000002822
ENSG00000002834	692.592	539.582	377.532	410.904	552.895	474.851	564.741	216.208	LASP1	LIM and SH3 protein 1	3927	ENSG00000002834
ENSG00000002919	24.0901	16.1471	22.5954	14.8162	17.5686	20.7518	12.3366	39.1956	SNX11	sorting nexin 11	29916	ENSG00000002919
ENSG00000002933	4.81803	9.41914	0.941477	0	1.03345	7.32417	1.37073	0	TMEM176A	transmembrane protein 176A	55365	ENSG00000002933
ENSG00000003056	113.224	88.8091	86.6158	113.591	72.3414	83.0073	108.288	136.553	M6PR	mannose-6-phosphate receptor, cation dependent	4074	ENSG00000003056
ENSG00000003096	45.7713	41.7134	65.9034	44.4487	31.0035	14.6483	31.5268	0	KLHL13	kelch like family member 13	90293	ENSG00000003096
ENSG00000003137	19.2721	16.1471	6.59034	8.88974	15.5017	13.4277	9.59511	1.26438	CYP26B1	cytochrome P450 family 26 subfamily B member 1	56603	ENSG00000003137
ENSG00000003147	2.40901	0	4.70738	9.87749	1.03345	0	21.9317	0	ICA1	islet cell autoantigen 1	3382	ENSG00000003147
ENSG00000003249	10.8406	12.1103	13.1807	6.91424	6.20069	9.76557	5.48292	0	DBNDD1	dysbindin domain containing 1	79007	ENSG00000003249
ENSG00000003393	42.1578	52.4781	33.8932	43.461	29.97	36.6209	50.717	36.6669	ALS2	ALS2, alsin Rho guanine nucleotide exchange factor	57679	ENSG00000003393
ENSG00000003400	2.40901	5.38237	9.41477	3.951	13.4348	21.9725	26.0439	2.52875	CASP10	caspase 10	843	ENSG00000003400
ENSG00000003402	87.929	92.8458	105.445	125.444	121.947	150.146	154.892	696.671	CFLAR	CASP8 and FADD like apoptosis regulator	8837	ENSG00000003402
ENSG00000003436	0	1.34559	0	0	0	0	0	8.85063	TFPI	tissue factor pathway inhibitor	7035	ENSG00000003436
ENSG00000003509	25.2947	26.9118	31.0687	20.7427	21.7024	34.1795	20.5609	54.3682	NDUFAF7	NADH:ubiquinone oxidoreductase complex assembly factor 7	55471	ENSG00000003509
ENSG00000003756	48.1803	47.0957	76.2596	62.2282	45.4718	67.1383	60.3121	84.7132	RBM5	RNA binding motif protein 5	10181	ENSG00000003756
ENSG00000004059	0	1.34559	0	0.987749	1.03345	1.2207	1.37073	2.52875	ARF5	ADP ribosylation factor 5	381	ENSG00000004059
ENSG00000004139	2.40901	1.34559	0.941477	1.9755	2.0669	3.66209	2.74146	27.8163	SARM1	sterile alpha and TIR motif containing 1	23098	ENSG00000004139
ENSG00000004142	110.815	102.265	102.621	89.8852	112.646	128.173	60.3121	94.8282	POLDIP2	DNA polymerase delta interacting protein 2	26073	ENSG00000004142
ENSG00000004399	0	0	0.941477	0	0	0	0	0	PLXND1	plexin D1	23129	ENSG00000004399
ENSG00000004455	211.993	217.986	227.837	238.048	266.63	260.008	301.56	327.473	AK2	adenylate kinase 2	204	ENSG00000004455
ENSG00000004478	112.019	107.647	136.514	112.603	117.813	119.628	124.736	128.966	FKBP4	FK506 binding protein 4	2288	ENSG00000004478
ENSG00000004487	84.3155	78.0443	131.807	133.346	89.9101	70.8004	106.917	49.3107	KDM1A	lysine demethylase 1A	23028	ENSG00000004487
ENSG00000004534	65.0434	51.1325	49.8983	42.4732	50.639	50.0485	37.0097	110.001	RBM6	RNA binding motif protein 6	10180	ENSG00000004534
ENSG00000004660	8.43155	6.72796	15.0636	11.853	4.1338	8.54487	16.4488	0	CAMKK1	calcium/calmodulin dependent protein kinase kinase 1	84254	ENSG00000004660
ENSG00000004700	85.52	100.919	100.738	108.652	110.579	100.097	126.107	222.53	RECQL	RecQ like helicase	5965	ENSG00000004700
ENSG00000004766	27.7037	41.7134	45.1909	33.5835	33.0704	42.7244	46.6048	25.2875	VPS50	VPS50, EARP/GARPII complex subunit	55610	ENSG00000004766
ENSG00000004777	0	0	0	2.96325	0	0	0	3.79313	ARHGAP33	Rho GTPase activating protein 33	115703	ENSG00000004777
ENSG00000004779	337.262	287.957	412.367	466.218	298.667	267.332	486.609	318.623	NDUFAB1	NADH:ubiquinone oxidoreductase subunit AB1	4706	ENSG00000004779
ENSG00000004799	0	1.34559	5.64886	7.90199	5.16724	2.44139	4.11219	0	PDK4	pyruvate dehydrogenase kinase 4	5166	ENSG00000004799
ENSG00000004838	0	0	0	0	0	0	0	6.32188	ZMYND10	zinc finger MYND-type containing 10	51364	ENSG00000004838
ENSG00000004848	0	0	0	0	0	0	0	11.3794	ARX	aristaless related homeobox	170302	ENSG00000004848
ENSG00000004864	93.9516	87.4635	124.275	134.334	66.1407	75.6831	101.434	26.5519	SLC25A13	solute carrier family 25 member 13	10165	ENSG00000004864
ENSG00000004866	19.2721	18.8383	15.0636	22.7182	17.5686	13.4277	32.8975	41.7244	ST7	suppression of tumorigenicity 7	7982	ENSG00000004866
ENSG00000004897	156.586	181.655	170.407	172.856	161.218	148.925	201.497	328.738	CDC27	cell division cycle 27	996	ENSG00000004897
ENSG00000004961	150.563	145.324	119.568	143.224	153.984	198.973	217.946	69.5407	HCCS	holocytochrome c synthase	3052	ENSG00000004961
ENSG00000004975	33.7262	30.9486	31.0687	41.4855	37.2042	37.8416	37.0097	39.1956	DVL2	dishevelled segment polarity protein 2	1856	ENSG00000004975
ENSG00000005001	15.6586	21.5295	21.654	17.7795	10.3345	14.6483	9.59511	0	PRSS22	serine protease 22	64063	ENSG00000005001
ENSG00000005007	127.678	115.721	108.27	93.8362	119.88	118.407	111.029	149.196	UPF1	UPF1, RNA helicase and ATPase	5976	ENSG00000005007
ENSG00000005020	113.224	166.853	128.041	119.518	145.716	162.353	108.288	89.7707	SKAP2	src kinase associated phosphoprotein 2	8935	ENSG00000005020
ENSG00000005022	313.172	227.405	256.082	436.585	264.563	267.332	660.692	140.346	SLC25A5	solute carrier family 25 member 5	292	ENSG00000005022
ENSG00000005059	45.7713	34.9854	61.196	49.3875	222.192	277.098	250.843	53.1038	MCUB	mitochondrial calcium uniporter dominant negative beta subunit	55013	ENSG00000005059
ENSG00000005073	31.3172	20.1839	17.8881	17.7795	18.6021	21.9725	9.59511	24.0231	HOXA11	homeobox A11	3207	ENSG00000005073
ENSG00000005075	38.5442	33.6398	51.7812	52.3507	37.2042	36.6209	39.7512	46.7819	POLR2J	RNA polymerase II subunit J	5439	ENSG00000005075
ENSG00000005100	113.224	91.5003	77.2011	75.0689	80.609	108.642	80.873	113.794	DHX33	DEAH-box helicase 33	56919	ENSG00000005100
ENSG00000005108	0	1.34559	0.941477	0	0	0	0	30.345	THSD7A	thrombospondin type 1 domain containing 7A	221981	ENSG00000005108
ENSG00000005156	71.0659	45.7501	61.196	56.3017	38.2376	45.1657	47.9755	68.2763	LIG3	DNA ligase 3	3980	ENSG00000005156
ENSG00000005175	267.401	234.133	247.608	232.121	293.499	245.36	245.361	241.496	RPAP3	RNA polymerase II associated protein 3	79657	ENSG00000005175
ENSG00000005187	2.40901	1.34559	1.88295	1.9755	3.10035	2.44139	2.74146	252.875	ACSM3	acyl-CoA synthetase medium chain family member 3	6296	ENSG00000005187
ENSG00000005189	8.43155	5.38237	11.2977	18.7672	8.26759	4.88278	8.22438	46.7819	REXO5	RNA exonuclease 5	81691	ENSG00000005189
ENSG00000005194	61.4299	47.0957	69.6693	49.3875	50.639	56.152	47.9755	13.9081	CIAPIN1	cytokine induced apoptosis inhibitor 1	57019	ENSG00000005194
ENSG00000005206	16.8631	16.1471	8.47329	13.8285	13.4348	10.9863	13.7073	29.0806	SPPL2B	signal peptide peptidase like 2B	56928	ENSG00000005206
ENSG00000005238	3.61352	1.34559	3.76591	3.951	2.0669	1.2207	1.37073	5.0575	FAM214B	family with sequence similarity 214 member B	80256	ENSG00000005238
ENSG00000005243	13.2496	14.8015	20.7125	23.706	11.3679	10.9863	15.078	0	COPZ2	coatomer protein complex subunit zeta 2	51226	ENSG00000005243
ENSG00000005249	0	1.34559	0	0	0	0	0	0	PRKAR2B	protein kinase cAMP-dependent type II regulatory subunit beta	5577	ENSG00000005249
ENSG00000005302	75.884	84.7723	79.084	68.1547	112.646	93.9936	101.434	74.5982	MSL3	MSL complex subunit 3	10943	ENSG00000005302
ENSG00000005339	108.406	133.214	179.822	193.599	143.649	122.07	187.79	117.587	CREBBP	CREB binding protein	1387	ENSG00000005339
ENSG00000005379	0	0	0	0	0	0	0	6.32188	TSPOAP1	TSPO associated protein 1	9256	ENSG00000005379
ENSG00000005436	19.2721	26.9118	22.5954	19.755	17.5686	28.076	23.3024	40.46	GCFC2	GC-rich sequence DNA-binding factor 2	6936	ENSG00000005436
ENSG00000005448	36.1352	25.5662	43.3079	26.6692	41.338	15.869	30.156	136.553	WDR54	WD repeat domain 54	84058	ENSG00000005448
ENSG00000005469	44.5668	52.4781	76.2596	96.7994	34.1038	26.8553	68.5365	16.4369	CROT	carnitine O-octanoyltransferase	54677	ENSG00000005469
ENSG00000005483	344.489	367.347	394.479	355.59	326.57	328.367	311.156	332.531	KMT2E	lysine methyltransferase 2E	55904	ENSG00000005483
ENSG00000005486	15.6586	22.8751	33.8932	21.7305	18.6021	13.4277	34.2682	29.0806	RHBDD2	rhomboid domain containing 2	57414	ENSG00000005486
ENSG00000005700	292.695	273.155	240.077	219.28	293.499	258.787	197.385	504.486	IBTK	inhibitor of Bruton tyrosine kinase	25998	ENSG00000005700
ENSG00000005801	50.5893	59.206	29.1858	55.314	51.6724	51.2692	52.0877	40.46	ZNF195	zinc finger protein 195	7748	ENSG00000005801
ENSG00000005810	317.99	337.744	351.171	334.847	574.598	676.265	561.999	305.979	MYCBP2	MYC binding protein 2, E3 ubiquitin protein ligase	23077	ENSG00000005810
ENSG00000005812	85.52	98.2282	96.0306	98.7749	71.308	100.097	119.253	85.9775	FBXL3	F-box and leucine rich repeat protein 3	26224	ENSG00000005812
ENSG00000005844	0	0	0	0	0	0	0	106.208	ITGAL	integrin subunit alpha L	3683	ENSG00000005844
ENSG00000005882	2.40901	5.38237	1.88295	4.93875	2.0669	2.44139	2.74146	20.23	PDK2	pyruvate dehydrogenase kinase 2	5164	ENSG00000005882
ENSG00000005884	134.905	139.942	162.875	173.844	140.549	257.567	182.307	12.6438	ITGA3	integrin subunit alpha 3	3675	ENSG00000005884
ENSG00000005889	93.9516	95.537	75.3181	84.9464	72.3414	78.1245	68.5365	48.0463	ZFX	zinc finger protein X-linked	7543	ENSG00000005889
ENSG00000005893	307.149	286.611	283.384	303.239	288.332	258.787	327.604	216.208	LAMP2	lysosomal associated membrane protein 2	3920	ENSG00000005893
ENSG00000005961	0	1.34559	0	0	0	0	0	0	ITGA2B	integrin subunit alpha 2b	3674	ENSG00000005961
ENSG00000006007	126.473	125.14	138.397	133.346	127.114	96.435	126.107	462.762	GDE1	glycerophosphodiester phosphodiesterase 1	51573	ENSG00000006007
ENSG00000006015	16.8631	17.4927	19.771	21.7305	11.3679	15.869	16.4488	49.3107	REX1BD	required for excision 1-B domain containing	55049	ENSG00000006015
ENSG00000006016	0	1.34559	0	0.987749	0	0	0	0	CRLF1	cytokine receptor like factor 1	9244	ENSG00000006016
ENSG00000006025	10.8406	5.38237	8.47329	8.88974	13.4348	15.869	9.59511	3.79313	OSBPL7	oxysterol binding protein like 7	114881	ENSG00000006025
ENSG00000006042	0	0	0	0.987749	0	0	1.37073	0	TMEM98	transmembrane protein 98	26022	ENSG00000006042
ENSG00000006047	0	0	0.941477	2.96325	1.03345	1.2207	0	0	YBX2	Y-box binding protein 2	51087	ENSG00000006047
ENSG00000006062	8.43155	12.1103	9.41477	3.951	10.3345	13.4277	12.3366	53.1038	MAP3K14	mitogen-activated protein kinase kinase kinase 14	9020	ENSG00000006062
ENSG00000006118	3.61352	9.41914	15.0636	11.853	13.4348	10.9863	10.9658	0	TMEM132A	transmembrane protein 132A	54972	ENSG00000006118
ENSG00000006125	298.718	355.236	386.005	273.607	406.145	375.974	342.682	466.555	AP2B1	adaptor related protein complex 2 subunit beta 1	163	ENSG00000006125
ENSG00000006194	37.3397	28.2574	45.1909	42.4732	31.0035	37.8416	35.639	51.8394	ZNF263	zinc finger protein 263	10127	ENSG00000006194
ENSG00000006210	1.20451	1.34559	0	0	1.03345	2.44139	0	0	CX3CL1	C-X3-C motif chemokine ligand 1	6376	ENSG00000006210
ENSG00000006282	9.63606	10.7647	16.0051	13.8285	13.4348	23.1932	8.22438	31.6094	SPATA20	spermatogenesis associated 20	64847	ENSG00000006282
ENSG00000006327	85.52	82.0811	94.1477	140.26	50.639	112.304	157.634	0	TNFRSF12A	TNF receptor superfamily member 12A	51330	ENSG00000006327
ENSG00000006377	6.02254	0	18.8295	15.804	3.10035	4.88278	16.4488	0	DLX6	distal-less homeobox 6	1750	ENSG00000006377
ENSG00000006432	13.2496	24.2207	14.1221	8.88974	18.6021	20.7518	9.59511	1.26438	MAP3K9	mitogen-activated protein kinase kinase kinase 9	4293	ENSG00000006432
ENSG00000006451	324.012	341.78	392.596	389.173	1137.83	1533.19	936.208	188.392	RALA	RAS like proto-oncogene A	5898	ENSG00000006451
ENSG00000006453	69.8614	96.8826	101.679	58.2772	75.4418	78.1245	78.1316	0	BAIAP2L1	BAI1 associated protein 2 like 1	55971	ENSG00000006453
ENSG00000006459	6.02254	16.1471	17.8881	22.7182	14.4683	51.2692	24.6731	56.8969	KDM7A	lysine demethylase 7A	80853	ENSG00000006459
ENSG00000006468	1.20451	0	0	1.9755	1.03345	0	1.37073	0	ETV1	ETS variant 1	2115	ENSG00000006468
ENSG00000006530	20.4766	28.2574	44.2494	36.5467	24.8028	25.6346	34.2682	26.5519	AGK	acylglycerol kinase	55750	ENSG00000006530
ENSG00000006534	13.2496	10.7647	11.2977	7.90199	8.26759	9.76557	9.59511	0	ALDH3B1	aldehyde dehydrogenase 3 family member B1	221	ENSG00000006534
ENSG00000006555	7.22704	8.07355	9.41477	9.87749	11.3679	13.4277	6.85365	0	TTC22	tetratricopeptide repeat domain 22	55001	ENSG00000006555
ENSG00000006576	84.3155	60.5516	109.211	99.7627	81.6425	37.8416	79.5023	68.2763	PHTF2	putative homeodomain transcription factor 2	57157	ENSG00000006576
ENSG00000006606	1.20451	0	0.941477	0	1.03345	0	0	0	CCL26	C-C motif chemokine ligand 26	10344	ENSG00000006606
ENSG00000006607	26.4992	29.603	34.8346	32.5957	33.0704	39.0623	38.3804	22.7588	FARP2	FERM, ARH/RhoGEF and pleckstrin domain protein 2	9855	ENSG00000006607
ENSG00000006625	444.463	399.641	533.817	466.218	460.918	377.195	449.599	118.851	GGCT	gamma-glutamylcyclotransferase	79017	ENSG00000006625
ENSG00000006634	150.563	131.868	163.817	128.407	128.148	104.98	148.039	113.794	DBF4	DBF4 zinc finger	10926	ENSG00000006634
ENSG00000006652	83.111	103.611	88.4988	92.8484	82.6759	74.4624	105.546	125.173	IFRD1	interferon related developmental regulator 1	3475	ENSG00000006652
ENSG00000006695	37.3397	32.2942	35.7761	34.5712	43.4049	30.5174	26.0439	56.8969	COX10	cytochrome c oxidase assembly factor heme A:farnesyltransferase COX10	1352	ENSG00000006695
ENSG00000006704	32.5217	25.5662	46.1324	50.3752	16.5352	23.1932	30.156	0	GTF2IRD1	GTF2I repeat domain containing 1	9569	ENSG00000006704
ENSG00000006712	27.7037	22.8751	25.4199	19.755	34.1038	30.5174	24.6731	55.6325	PAF1	PAF1 homolog, Paf1/RNA polymerase II complex component	54623	ENSG00000006712
ENSG00000006715	105.997	119.758	133.69	138.285	107.479	109.863	108.288	48.0463	VPS41	VPS41, HOPS complex subunit	27072	ENSG00000006715
ENSG00000006740	3.61352	2.69118	2.82443	0.987749	0	1.2207	1.37073	1.26438	ARHGAP44	Rho GTPase activating protein 44	9912	ENSG00000006740
ENSG00000006744	109.61	99.5738	92.2647	82.9709	114.713	92.7729	68.5365	166.898	ELAC2	elaC ribonuclease Z 2	60528	ENSG00000006744
ENSG00000006757	31.3172	36.331	36.7176	32.5957	26.8697	50.0485	32.8975	0	PNPLA4	patatin like phospholipase domain containing 4	8228	ENSG00000006757
ENSG00000006831	207.175	195.111	227.837	219.28	173.619	155.028	220.687	190.921	ADIPOR2	adiponectin receptor 2	79602	ENSG00000006831
ENSG00000006837	1.20451	0	0.941477	0	1.03345	4.88278	1.37073	7.58625	CDKL3	cyclin dependent kinase like 3	51265	ENSG00000006837
ENSG00000007047	13.2496	17.4927	21.654	16.7917	9.30104	15.869	19.1902	58.1613	MARK4	microtubule affinity regulating kinase 4	57787	ENSG00000007047
ENSG00000007080	8.43155	6.72796	6.59034	6.91424	10.3345	6.10348	12.3366	20.23	CCDC124	coiled-coil domain containing 124	115098	ENSG00000007080
ENSG00000007168	263.787	246.243	258.906	247.925	203.589	266.112	234.395	213.679	PAFAH1B1	platelet activating factor acetylhydrolase 1b regulatory subunit 1	5048	ENSG00000007168
ENSG00000007202	77.0885	72.662	70.6107	63.216	72.3414	81.7866	83.6145	96.0926	KIAA0100	KIAA0100	9703	ENSG00000007202
ENSG00000007237	0	0	0	0	0	0	0	117.587	GAS7	growth arrest specific 7	8522	ENSG00000007237
ENSG00000007255	19.2721	32.2942	30.1273	33.5835	21.7024	21.9725	35.639	73.3338	TRAPPC6A	trafficking protein particle complex 6A	79090	ENSG00000007255
ENSG00000007264	2.40901	2.69118	0.941477	3.951	1.03345	1.2207	0	3.79313	MATK	megakaryocyte-associated tyrosine kinase	4145	ENSG00000007264
ENSG00000007341	16.8631	14.8015	16.9466	10.8652	15.5017	13.4277	12.3366	8.85063	ST7L	suppression of tumorigenicity 7 like	54879	ENSG00000007341
ENSG00000007372	1.20451	0	0	0	3.10035	0	0	0	PAX6	paired box 6	5080	ENSG00000007372
ENSG00000007376	14.4541	14.8015	19.771	15.804	15.5017	19.5311	17.8195	7.58625	RPUSD1	RNA pseudouridine synthase domain containing 1	113000	ENSG00000007376
ENSG00000007384	22.8856	30.9486	70.6107	57.2895	34.1038	40.283	39.7512	7.58625	RHBDF1	rhomboid 5 homolog 1	64285	ENSG00000007384
ENSG00000007392	99.9741	110.339	93.2062	100.75	95.0773	112.304	83.6145	140.346	LUC7L	LUC7 like	55692	ENSG00000007392
ENSG00000007520	137.314	126.486	167.583	157.052	131.248	129.394	141.185	108.736	TSR3	TSR3, acp transferase ribosome maturation factor	115939	ENSG00000007520
ENSG00000007541	3.61352	8.07355	11.2977	6.91424	3.10035	7.32417	9.59511	1.26438	PIGQ	phosphatidylinositol glycan anchor biosynthesis class Q	9091	ENSG00000007541
ENSG00000007545	26.4992	21.5295	46.1324	29.6325	21.7024	19.5311	19.1902	8.85063	CRAMP1	cramped chromatin regulator homolog 1	57585	ENSG00000007545
ENSG00000007866	16.8631	32.2942	18.8295	42.4732	16.5352	26.8553	30.156	0	TEAD3	TEA domain transcription factor 3	7005	ENSG00000007866
ENSG00000007923	59.0209	39.0222	63.0789	33.5835	41.338	46.3864	31.5268	31.6094	DNAJC11	DnaJ heat shock protein family (Hsp40) member C11	55735	ENSG00000007923
ENSG00000007944	36.1352	30.9486	29.1858	54.3262	40.3045	46.3864	27.4146	50.575	MYLIP	myosin regulatory light chain interacting protein	29116	ENSG00000007944
ENSG00000007968	25.2947	16.1471	48.9568	31.608	14.4683	9.76557	15.078	13.9081	E2F2	E2F transcription factor 2	1870	ENSG00000007968
ENSG00000008018	393.874	336.398	337.049	340.773	428.881	302.733	360.502	532.302	PSMB1	proteasome subunit beta 1	5689	ENSG00000008018
ENSG00000008056	2.40901	2.69118	2.82443	2.96325	2.0669	2.44139	2.74146	0	SYN1	synapsin I	6853	ENSG00000008056
ENSG00000008083	51.7938	63.2428	48.9568	34.5712	51.6724	58.5934	50.717	199.771	JARID2	jumonji and AT-rich interaction domain containing 2	3720	ENSG00000008083
ENSG00000008086	0	1.34559	2.82443	5.9265	2.0669	3.66209	4.11219	6.32188	CDKL5	cyclin dependent kinase like 5	6792	ENSG00000008086
ENSG00000008128	2.40901	5.38237	2.82443	1.9755	2.0669	7.32417	6.85365	6.32188	CDK11A	cyclin dependent kinase 11A	728642	ENSG00000008128
ENSG00000008130	7.22704	12.1103	10.3562	1.9755	10.3345	10.9863	4.11219	13.9081	NADK	NAD kinase	65220	ENSG00000008130
ENSG00000008256	238.492	211.258	215.598	168.905	147.783	109.863	108.288	10.115	CYTH3	cytohesin 3	9265	ENSG00000008256
ENSG00000008277	0	0	1.88295	0	2.0669	0	1.37073	26.5519	ADAM22	ADAM metallopeptidase domain 22	53616	ENSG00000008277
ENSG00000008282	219.22	242.207	242.901	305.215	183.954	206.298	318.009	74.5982	SYPL1	synaptophysin like 1	6856	ENSG00000008282
ENSG00000008283	158.995	157.434	153.461	170.881	158.118	153.808	134.331	0	CYB561	cytochrome b561	1534	ENSG00000008283
ENSG00000008294	224.038	180.309	225.954	206.44	192.221	208.739	230.283	337.588	SPAG9	sperm associated antigen 9	9043	ENSG00000008294
ENSG00000008300	1.20451	0	1.88295	1.9755	1.03345	0	1.37073	63.2188	CELSR3	cadherin EGF LAG seven-pass G-type receptor 3	1951	ENSG00000008300
ENSG00000008311	15.6586	10.7647	1.88295	2.96325	17.5686	8.54487	4.11219	0	AASS	aminoadipate-semialdehyde synthase	10157	ENSG00000008311
ENSG00000008323	1.20451	1.34559	1.88295	0	2.0669	0	0	0	PLEKHG6	pleckstrin homology and RhoGEF domain containing G6	55200	ENSG00000008323
ENSG00000008324	46.9758	37.6766	39.542	41.4855	52.7059	46.3864	39.7512	64.4832	SS18L2	SS18 like 2	51188	ENSG00000008324
ENSG00000008382	16.8631	17.4927	14.1221	9.87749	9.30104	8.54487	13.7073	10.115	MPND	MPN domain containing	84954	ENSG00000008382
ENSG00000008405	15.6586	26.9118	22.5954	22.7182	16.5352	23.1932	26.0439	45.5175	CRY1	cryptochrome circadian regulator 1	1407	ENSG00000008405
ENSG00000008441	87.929	65.934	86.6158	97.7872	114.713	174.559	154.892	0	NFIX	nuclear factor I X	4784	ENSG00000008441
ENSG00000008513	24.0901	17.4927	1.88295	4.93875	18.6021	14.6483	0	37.9313	ST3GAL1	ST3 beta-galactoside alpha-2,3-sialyltransferase 1	6482	ENSG00000008513
ENSG00000008516	1.20451	1.34559	1.88295	0.987749	3.10035	10.9863	2.74146	0	MMP25	matrix metallopeptidase 25	64386	ENSG00000008516
ENSG00000008517	0	2.69118	0	0	2.0669	9.76557	4.11219	94.8282	IL32	interleukin 32	9235	ENSG00000008517
ENSG00000008710	6.02254	9.41914	4.70738	3.951	3.10035	3.66209	2.74146	25.2875	PKD1	polycystin 1, transient receptor potential channel interacting	5310	ENSG00000008710
ENSG00000008735	0	0	0	0	0	0	0	3.79313	MAPK8IP2	mitogen-activated protein kinase 8 interacting protein 2	23542	ENSG00000008735
ENSG00000008838	193.926	217.986	138.397	151.126	205.656	146.483	141.185	308.508	MED24	mediator complex subunit 24	9862	ENSG00000008838
ENSG00000008853	30.1127	37.6766	56.4886	40.4977	28.9366	28.076	30.156	13.9081	RHOBTB2	Rho related BTB domain containing 2	23221	ENSG00000008853
ENSG00000008869	39.7487	45.7501	42.3664	60.2527	36.1707	26.8553	35.639	42.9888	HEATR5B	HEAT repeat containing 5B	54497	ENSG00000008869
ENSG00000008952	368.579	392.913	287.15	367.443	337.938	445.554	370.097	221.266	SEC62	SEC62 homolog, preprotein translocation factor	7095	ENSG00000008952
ENSG00000008988	937.107	976.9	974.428	915.644	976.609	916.742	908.794	1461.62	RPS20	ribosomal protein S20	6224	ENSG00000008988
ENSG00000009307	845.564	836.958	788.957	746.738	712.046	744.624	686.735	1379.43	CSDE1	cold shock domain containing E1	7812	ENSG00000009307
ENSG00000009335	130.087	122.449	144.987	122.481	110.579	115.966	152.151	106.208	UBE3C	ubiquitin protein ligase E3C	9690	ENSG00000009335
ENSG00000009413	157.79	197.802	190.178	206.44	212.89	206.298	180.936	107.472	REV3L	REV3 like, DNA directed polymerase zeta catalytic subunit	5980	ENSG00000009413
ENSG00000009780	24.0901	32.2942	37.6591	25.6815	26.8697	28.076	34.2682	24.0231	FAM76A	family with sequence similarity 76 member A	199870	ENSG00000009780
ENSG00000009790	0	0	0	0	0	0	0	72.0694	TRAF3IP3	TRAF3 interacting protein 3	80342	ENSG00000009790
ENSG00000009830	55.4073	47.0957	39.542	30.6202	59.94	45.1657	17.8195	34.1381	POMT2	protein O-mannosyltransferase 2	29954	ENSG00000009830
ENSG00000009844	218.016	172.236	179.822	150.138	198.422	191.649	205.609	147.932	VTA1	vesicle trafficking 1	51534	ENSG00000009844
ENSG00000009950	4.81803	4.03678	14.1221	8.88974	2.0669	3.66209	4.11219	0	MLXIPL	MLX interacting protein like	51085	ENSG00000009950
ENSG00000009954	386.647	440.009	445.318	407.94	349.306	369.871	348.165	397.014	BAZ1B	bromodomain adjacent to zinc finger domain 1B	9031	ENSG00000009954
ENSG00000010017	32.5217	30.9486	17.8881	21.7305	25.8362	28.076	21.9317	50.575	RANBP9	RAN binding protein 9	10048	ENSG00000010017
ENSG00000010030	0	6.72796	5.64886	6.91424	184.987	367.429	160.375	94.8282	ETV7	ETS variant 7	51513	ENSG00000010030
ENSG00000010072	68.6569	52.4781	44.2494	55.314	37.2042	51.2692	41.1219	29.0806	SPRTN	SprT-like N-terminal domain	83932	ENSG00000010072
ENSG00000010165	68.6569	51.1325	69.6693	57.2895	51.6724	58.5934	72.6487	40.46	EEF1AKNMT	eEF1A lysine and N-terminal methyltransferase	51603	ENSG00000010165
ENSG00000010219	16.8631	17.4927	30.1273	29.6325	78.5421	103.759	89.0974	26.5519	DYRK4	dual specificity tyrosine phosphorylation regulated kinase 4	8798	ENSG00000010219
ENSG00000010244	338.467	363.31	312.57	341.761	348.272	377.195	385.175	351.496	ZNF207	zinc finger protein 207	7756	ENSG00000010244
ENSG00000010256	56.6118	33.6398	56.4886	41.4855	39.2711	45.1657	46.6048	50.575	UQCRC1	ubiquinol-cytochrome c reductase core protein 1	7384	ENSG00000010256
ENSG00000010270	16.8631	14.8015	20.7125	22.7182	24.8028	19.5311	34.2682	26.5519	STARD3NL	STARD3 N-terminal like	83930	ENSG00000010270
ENSG00000010278	195.13	252.971	200.535	473.132	136.415	251.463	666.175	3.79313	CD9	CD9 molecule	928	ENSG00000010278
ENSG00000010292	134.905	98.2282	149.695	158.04	132.281	119.628	138.444	151.725	NCAPD2	non-SMC condensin I complex subunit D2	9918	ENSG00000010292
ENSG00000010295	0	0	0.941477	0.987749	1.03345	0	0	17.7013	IFFO1	intermediate filament family orphan 1	25900	ENSG00000010295
ENSG00000010310	1.20451	2.69118	0	2.96325	1.03345	0	2.74146	6.32188	GIPR	gastric inhibitory polypeptide receptor	2696	ENSG00000010310
ENSG00000010318	7.22704	6.72796	8.47329	0.987749	2.0669	4.88278	1.37073	31.6094	PHF7	PHD finger protein 7	51533	ENSG00000010318
ENSG00000010319	0	0	0	0	0	0	0	1.26438	SEMA3G	semaphorin 3G	56920	ENSG00000010319
ENSG00000010322	10.8406	2.69118	6.59034	8.88974	5.16724	7.32417	8.22438	20.23	NISCH	nischarin	11188	ENSG00000010322
ENSG00000010361	0	1.34559	0.941477	0.987749	0	1.2207	0	1.26438	FUZ	fuzzy planar cell polarity protein	80199	ENSG00000010361
ENSG00000010404	133.7	150.706	218.423	183.721	127.114	144.042	153.522	226.323	IDS	iduronate 2-sulfatase	3423	ENSG00000010404
ENSG00000010438	10.8406	17.4927	18.8295	13.8285	12.4014	8.54487	9.59511	0	PRSS3	serine protease 3	5646	ENSG00000010438
ENSG00000010539	22.8856	16.1471	25.4199	17.7795	36.1707	18.3104	35.639	39.1956	ZNF200	zinc finger protein 200	7752	ENSG00000010539
ENSG00000010626	10.8406	5.38237	15.0636	11.853	5.16724	9.76557	9.59511	15.1725	LRRC23	leucine rich repeat containing 23	10233	ENSG00000010626
ENSG00000010704	3.61352	8.07355	8.47329	10.8652	13.4348	6.10348	9.59511	0	HFE	homeostatic iron regulator	3077	ENSG00000010704
ENSG00000010803	6.02254	1.34559	3.76591	8.88974	4.1338	2.44139	6.85365	13.9081	SCMH1	Scm polycomb group protein homolog 1	22955	ENSG00000010803
ENSG00000010810	1.20451	1.34559	3.76591	4.93875	0	0	0	56.8969	FYN	FYN proto-oncogene, Src family tyrosine kinase	2534	ENSG00000010810
ENSG00000010818	27.7037	22.8751	33.8932	32.5957	35.1373	51.2692	37.0097	63.2188	HIVEP2	human immunodeficiency virus type I enhancer binding protein 2	3097	ENSG00000010818
ENSG00000011007	112.019	99.5738	79.084	73.0934	93.0104	104.98	87.7267	48.0463	ELOA	elongin A	6924	ENSG00000011007
ENSG00000011009	66.2479	80.7355	95.0891	93.8362	69.2411	72.021	79.5023	61.9544	LYPLA2	lysophospholipase II	11313	ENSG00000011009
ENSG00000011021	6.02254	4.03678	12.2392	13.8285	3.10035	9.76557	6.85365	11.3794	CLCN6	chloride voltage-gated channel 6	1185	ENSG00000011021
ENSG00000011028	10.8406	2.69118	20.7125	20.7427	13.4348	6.10348	23.3024	45.5175	MRC2	mannose receptor C type 2	9902	ENSG00000011028
ENSG00000011105	2.40901	1.34559	5.64886	4.93875	1.03345	2.44139	9.59511	42.9888	TSPAN9	tetraspanin 9	10867	ENSG00000011105
ENSG00000011114	256.56	238.17	201.476	173.844	182.92	146.483	149.41	112.529	BTBD7	BTB domain containing 7	55727	ENSG00000011114
ENSG00000011132	3.61352	9.41914	3.76591	2.96325	1.03345	4.88278	6.85365	20.23	APBA3	amyloid beta precursor protein binding family A member 3	9546	ENSG00000011132
ENSG00000011143	14.4541	12.1103	21.654	17.7795	11.3679	10.9863	9.59511	13.9081	MKS1	Meckel syndrome, type 1	54903	ENSG00000011143
ENSG00000011198	56.6118	56.5149	72.4937	79.0199	31.0035	46.3864	52.0877	165.633	ABHD5	abhydrolase domain containing 5	51099	ENSG00000011198
ENSG00000011201	9.63606	9.41914	4.70738	1.9755	5.16724	6.10348	0	0	ANOS1	anosmin 1	3730	ENSG00000011201
ENSG00000011243	16.8631	14.8015	7.53181	12.8407	9.30104	9.76557	6.85365	31.6094	AKAP8L	A-kinase anchoring protein 8 like	26993	ENSG00000011243
ENSG00000011258	18.0676	20.1839	28.2443	37.5345	18.6021	13.4277	19.1902	31.6094	MBTD1	mbt domain containing 1	54799	ENSG00000011258
ENSG00000011260	180.676	201.839	169.466	191.623	170.519	200.194	172.712	262.99	UTP18	UTP18, small subunit processome component	51096	ENSG00000011260
ENSG00000011275	98.7696	130.522	93.2062	98.7749	115.746	174.559	143.927	61.9544	RNF216	ring finger protein 216	54476	ENSG00000011275
ENSG00000011295	249.333	261.045	183.588	197.55	217.024	234.374	168.6	218.737	TTC19	tetratricopeptide repeat domain 19	54902	ENSG00000011295
ENSG00000011304	389.056	351.2	386.947	327.933	399.945	410.154	364.614	245.289	PTBP1	polypyrimidine tract binding protein 1	5725	ENSG00000011304
ENSG00000011332	2.40901	6.72796	6.59034	6.91424	7.23414	0	0	15.1725	DPF1	double PHD fingers 1	8193	ENSG00000011332
ENSG00000011347	3.61352	2.69118	7.53181	7.90199	4.1338	6.10348	6.85365	0	SYT7	synaptotagmin 7	9066	ENSG00000011347
ENSG00000011376	24.0901	36.331	30.1273	27.657	47.5387	41.5037	34.2682	30.345	LARS2	leucyl-tRNA synthetase 2, mitochondrial	23395	ENSG00000011376
ENSG00000011405	263.787	309.486	237.252	245.95	299.7	240.477	209.722	112.529	PIK3C2A	phosphatidylinositol-4-phosphate 3-kinase catalytic subunit type 2 alpha	5286	ENSG00000011405
ENSG00000011422	31.3172	21.5295	20.7125	45.4365	28.9366	42.7244	79.5023	0	PLAUR	plasminogen activator, urokinase receptor	5329	ENSG00000011422
ENSG00000011426	414.35	329.67	421.782	378.308	361.707	201.415	309.785	59.4257	ANLN	anillin actin binding protein	54443	ENSG00000011426
ENSG00000011451	38.5442	25.5662	37.6591	27.657	23.7693	43.945	34.2682	26.5519	WIZ	widely interspaced zinc finger motifs	58525	ENSG00000011451
ENSG00000011454	296.309	340.435	352.112	291.386	264.563	241.698	263.18	85.9775	GPR21	G protein-coupled receptor 21	2844	ENSG00000011454
ENSG00000011478	0	0	0	0.987749	0	0	0	0	QPCTL	glutaminyl-peptide cyclotransferase like	54814	ENSG00000011478
ENSG00000011485	15.6586	22.8751	25.4199	19.755	11.3679	18.3104	19.1902	24.0231	PPP5C	protein phosphatase 5 catalytic subunit	5536	ENSG00000011485
ENSG00000011523	15.6586	28.2574	22.5954	25.6815	13.4348	24.4139	24.6731	55.6325	CEP68	centrosomal protein 68	23177	ENSG00000011523
ENSG00000011566	26.4992	44.4045	49.8983	49.3875	40.3045	34.1795	53.4585	15.1725	MAP4K3	mitogen-activated protein kinase kinase kinase kinase 3	8491	ENSG00000011566
ENSG00000011590	1.20451	0	0	0	0	0	0	69.5407	ZBTB32	zinc finger and BTB domain containing 32	27033	ENSG00000011590
ENSG00000011638	36.1352	37.6766	52.7227	36.5467	27.9031	18.3104	42.4926	6.32188	TMEM159	transmembrane protein 159	57146	ENSG00000011638
ENSG00000011677	0	0	20.7125	6.91424	0	0	5.48292	0	GABRA3	gamma-aminobutyric acid type A receptor alpha3 subunit	2556	ENSG00000011677
ENSG00000012048	166.222	191.074	246.667	190.636	167.419	101.318	193.273	135.288	BRCA1	BRCA1, DNA repair associated	672	ENSG00000012048
ENSG00000012061	30.1127	22.8751	59.313	43.461	25.8362	31.7381	65.795	32.8738	ERCC1	ERCC excision repair 1, endonuclease non-catalytic subunit	2067	ENSG00000012061
ENSG00000012171	0	2.69118	0	0	1.03345	0	0	0	SEMA3B	semaphorin 3B	7869	ENSG00000012171
ENSG00000012174	31.3172	39.0222	37.6591	49.3875	37.2042	37.8416	38.3804	12.6438	MBTPS2	membrane bound transcription factor peptidase, site 2	51360	ENSG00000012174
ENSG00000012211	1.20451	2.69118	0	0.987749	2.0669	2.44139	4.11219	5.0575	PRICKLE3	prickle planar cell polarity protein 3	4007	ENSG00000012211
ENSG00000012232	30.1127	48.4413	39.542	38.5222	37.2042	26.8553	21.9317	12.6438	EXTL3	exostosin like glycosyltransferase 3	2137	ENSG00000012232
ENSG00000012660	90.338	75.3532	102.621	106.677	71.308	59.8141	90.4681	352.761	ELOVL5	ELOVL fatty acid elongase 5	60481	ENSG00000012660
ENSG00000012779	0	0	0	0	1.03345	0	1.37073	0	ALOX5	arachidonate 5-lipoxygenase	240	ENSG00000012779
ENSG00000012817	0	0	0	0	0	0	0	27.8163	KDM5D	lysine demethylase 5D	8284	ENSG00000012817
ENSG00000012822	2.40901	5.38237	9.41477	7.90199	5.16724	1.2207	4.11219	20.23	CALCOCO1	calcium binding and coiled-coil domain 1	57658	ENSG00000012822
ENSG00000012963	72.2704	57.8605	63.0789	60.2527	72.3414	34.1795	47.9755	55.6325	UBR7	ubiquitin protein ligase E3 component n-recognin 7 (putative)	55148	ENSG00000012963
ENSG00000012983	197.539	223.368	156.285	121.493	220.125	214.842	163.117	117.587	MAP4K5	mitogen-activated protein kinase kinase kinase kinase 5	11183	ENSG00000012983
ENSG00000013016	4.81803	1.34559	3.76591	9.87749	1.03345	2.44139	1.37073	0	EHD3	EH domain containing 3	30845	ENSG00000013016
ENSG00000013275	60.2254	43.0589	51.7812	54.3262	52.7059	43.945	50.717	89.7707	PSMC4	proteasome 26S subunit, ATPase 4	5704	ENSG00000013275
ENSG00000013288	18.0676	25.5662	17.8881	17.7795	14.4683	13.4277	16.4488	37.9313	MAN2B2	mannosidase alpha class 2B member 2	23324	ENSG00000013288
ENSG00000013306	45.7713	56.5149	57.4301	64.2037	65.1073	61.0348	68.5365	65.7475	SLC25A39	solute carrier family 25 member 39	51629	ENSG00000013306
ENSG00000013364	38.5442	26.9118	80.0255	68.1547	60.9735	96.435	91.8389	46.7819	MVP	major vault protein	9961	ENSG00000013364
ENSG00000013374	142.132	135.905	170.407	180.758	639.705	660.396	781.316	327.473	NUB1	negative regulator of ubiquitin like proteins 1	51667	ENSG00000013374
ENSG00000013375	72.2704	87.4635	64.9619	52.3507	87.8432	74.4624	43.8633	209.886	PGM3	phosphoglucomutase 3	5238	ENSG00000013375
ENSG00000013392	3.61352	2.69118	2.82443	0	2.0669	4.88278	1.37073	12.6438	RWDD2A	RWD domain containing 2A	112611	ENSG00000013392
ENSG00000013441	75.884	51.1325	65.9034	49.3875	67.1742	51.2692	60.3121	77.1269	CLK1	CDC like kinase 1	1195	ENSG00000013441
ENSG00000013503	43.3623	68.6252	48.0153	47.412	50.639	41.5037	52.0877	10.115	POLR3B	RNA polymerase III subunit B	55703	ENSG00000013503
ENSG00000013523	6.02254	4.03678	3.76591	2.96325	10.3345	6.10348	4.11219	5.0575	ANGEL1	angel homolog 1	23357	ENSG00000013523
ENSG00000013561	31.3172	18.8383	22.5954	38.5222	21.7024	23.1932	37.0097	42.9888	RNF14	ring finger protein 14	9604	ENSG00000013561
ENSG00000013563	0	4.03678	4.70738	7.90199	3.10035	2.44139	4.11219	13.9081	DNASE1L1	deoxyribonuclease 1 like 1	1774	ENSG00000013563
ENSG00000013573	33.7262	32.2942	31.0687	24.6937	22.7359	28.076	26.0439	34.1381	DDX11	DEAD/H-box helicase 11	1663	ENSG00000013573
ENSG00000013583	131.291	122.449	112.036	148.162	110.579	102.538	101.434	31.6094	HEBP1	heme binding protein 1	50865	ENSG00000013583
ENSG00000013588	532.392	648.575	445.318	482.022	480.554	609.127	334.458	0	GPRC5A	G protein-coupled receptor class C group 5 member A	9052	ENSG00000013588
ENSG00000013619	1.20451	1.34559	0	0	1.03345	0	0	2.52875	MAMLD1	mastermind like domain containing 1	10046	ENSG00000013619
ENSG00000013810	68.6569	52.4781	73.4352	49.3875	91.977	47.6071	38.3804	117.587	TACC3	transforming acidic coiled-coil containing protein 3	10460	ENSG00000013810
ENSG00000014123	87.929	108.993	113.919	122.481	86.8097	86.6694	86.356	101.15	UFL1	UFM1 specific ligase 1	23376	ENSG00000014123
ENSG00000014138	14.4541	30.9486	9.41477	16.7917	23.7693	14.6483	19.1902	12.6438	POLA2	DNA polymerase alpha 2, accessory subunit	23649	ENSG00000014138
ENSG00000014164	2.40901	5.38237	2.82443	2.96325	5.16724	6.10348	2.74146	5.0575	ZC3H3	zinc finger CCCH-type containing 3	23144	ENSG00000014164
ENSG00000014216	249.333	242.207	225.954	259.778	259.396	218.505	220.687	48.0463	CAPN1	calpain 1	823	ENSG00000014216
ENSG00000014257	2.40901	4.03678	6.59034	9.87749	2.0669	2.44139	8.22438	0	ACPP	acid phosphatase, prostate	55	ENSG00000014257
ENSG00000014641	284.264	208.567	330.458	327.933	256.295	217.284	305.673	346.439	MDH1	malate dehydrogenase 1	4190	ENSG00000014641
ENSG00000014824	69.8614	75.3532	74.3766	69.1424	64.0738	74.4624	58.9414	108.736	SLC30A9	solute carrier family 30 member 9	10463	ENSG00000014824
ENSG00000014914	13.2496	4.03678	14.1221	16.7917	15.5017	7.32417	16.4488	0	MTMR11	myotubularin related protein 11	10903	ENSG00000014914
ENSG00000014919	51.7938	65.934	70.6107	60.2527	59.94	54.9313	60.3121	54.3682	COX15	cytochrome c oxidase assembly homolog COX15	1355	ENSG00000014919
ENSG00000015133	1.20451	2.69118	5.64886	4.93875	1.03345	7.32417	2.74146	94.8282	CCDC88C	coiled-coil domain containing 88C	440193	ENSG00000015133
ENSG00000015153	48.1803	60.5516	74.3766	72.1057	64.0738	67.1383	71.2779	108.736	YAF2	YY1 associated factor 2	10138	ENSG00000015153
ENSG00000015171	228.856	235.479	253.257	275.582	170.519	175.78	163.117	55.6325	ZMYND11	zinc finger MYND-type containing 11	10771	ENSG00000015171
ENSG00000015285	0	1.34559	4.70738	1.9755	0	0	2.74146	126.438	WAS	Wiskott-Aldrich syndrome	7454	ENSG00000015285
ENSG00000015475	109.61	118.412	125.216	104.701	117.813	112.304	123.366	41.7244	BID	BH3 interacting domain death agonist	637	ENSG00000015475
ENSG00000015479	3.61352	4.03678	3.76591	1.9755	5.16724	4.88278	8.22438	3.79313	MATR3	matrin 3	9782	ENSG00000015479
ENSG00000015532	24.0901	22.8751	33.8932	24.6937	24.8028	20.7518	17.8195	37.9313	XYLT2	xylosyltransferase 2	64132	ENSG00000015532
ENSG00000015676	98.7696	107.647	126.158	108.652	87.8432	115.966	105.546	64.4832	NUDCD3	NudC domain containing 3	23386	ENSG00000015676
ENSG00000016082	19.2721	14.8015	11.2977	16.7917	9.30104	9.76557	9.59511	0	ISL1	ISL LIM homeobox 1	3670	ENSG00000016082
ENSG00000016402	26.4992	30.9486	24.4784	20.7427	17.5686	21.9725	10.9658	0	IL20RA	interleukin 20 receptor subunit alpha	53832	ENSG00000016402
ENSG00000016602	0	2.69118	0	1.9755	2.0669	7.32417	5.48292	0	CLCA4	chloride channel accessory 4	22802	ENSG00000016602
ENSG00000016864	26.4992	20.1839	31.0687	26.6692	20.669	29.2967	20.5609	36.6669	GLT8D1	glycosyltransferase 8 domain containing 1	55830	ENSG00000016864
ENSG00000017260	126.473	113.03	120.509	135.322	103.345	128.173	115.141	78.3913	ATP2C1	ATPase secretory pathway Ca2+ transporting 1	27032	ENSG00000017260
ENSG00000017483	74.6794	68.6252	50.8397	48.3997	80.609	96.435	37.0097	2.52875	SLC38A5	solute carrier family 38 member 5	92745	ENSG00000017483
ENSG00000017797	108.406	108.993	125.216	139.273	127.114	118.407	138.444	280.691	RALBP1	ralA binding protein 1	10928	ENSG00000017797
ENSG00000018189	34.9307	30.9486	57.4301	44.4487	37.2042	37.8416	54.8292	56.8969	RUFY3	RUN and FYVE domain containing 3	22902	ENSG00000018189
ENSG00000018236	69.8614	61.8972	165.7	224.219	43.4049	29.2967	94.5803	0	CNTN1	contactin 1	1272	ENSG00000018236
ENSG00000018280	0	0	0.941477	0	0	0	0	0	SLC11A1	solute carrier family 11 member 1	6556	ENSG00000018280
ENSG00000018408	225.243	231.442	152.519	109.64	259.396	267.332	172.712	0	WWTR1	WW domain containing transcription regulator 1	25937	ENSG00000018408
ENSG00000018510	80.702	100.919	103.562	96.7994	119.88	62.2555	100.063	73.3338	AGPS	alkylglycerone phosphate synthase	8540	ENSG00000018510
ENSG00000018610	61.4299	44.4045	48.0153	48.3997	54.7728	61.0348	37.0097	46.7819	CXorf56	chromosome X open reading frame 56	63932	ENSG00000018610
ENSG00000018699	49.3848	47.0957	55.5471	49.3875	47.5387	45.1657	46.6048	41.7244	TTC27	tetratricopeptide repeat domain 27	55622	ENSG00000018699
ENSG00000019102	0	0	0	0	0	0	0	0	VSIG2	V-set and immunoglobulin domain containing 2	23584	ENSG00000019102
ENSG00000019144	28.9082	30.9486	28.2443	29.6325	27.9031	8.54487	24.6731	6.32188	PHLDB1	pleckstrin homology like domain family B member 1	23187	ENSG00000019144
ENSG00000019169	3.61352	1.34559	2.82443	0.987749	0	0	0	0	MARCO	macrophage receptor with collagenous structure	8685	ENSG00000019169
ENSG00000019186	0	0	0.941477	0	2.0669	2.44139	2.74146	0	CYP24A1	cytochrome P450 family 24 subfamily A member 1	1591	ENSG00000019186
ENSG00000019485	4.81803	12.1103	4.70738	3.951	7.23414	4.88278	6.85365	8.85063	PRDM11	PR/SET domain 11	56981	ENSG00000019485
ENSG00000019549	51.7938	65.934	40.4835	62.2282	41.338	67.1383	80.873	0	SNAI2	snail family transcriptional repressor 2	6591	ENSG00000019549
ENSG00000019582	0	1.34559	0	0.987749	83.7094	224.608	111.029	2143.12	CD74	CD74 molecule	972	ENSG00000019582
ENSG00000019995	65.0434	67.2796	72.4937	80.0077	49.6055	64.6969	46.6048	103.679	ZRANB1	zinc finger RANBP2-type containing 1	54764	ENSG00000019995
ENSG00000020129	3.61352	9.41914	7.53181	9.87749	13.4348	10.9863	5.48292	15.1725	NCDN	neurochondrin	23154	ENSG00000020129
ENSG00000020181	0	4.03678	0	0	2.0669	3.66209	0	2.52875	ADGRA2	adhesion G protein-coupled receptor A2	25960	ENSG00000020181
ENSG00000020256	162.608	123.794	133.69	126.432	124.014	96.435	121.995	30.345	ZFP64	ZFP64 zinc finger protein	55734	ENSG00000020256
ENSG00000020426	118.042	149.361	107.328	109.64	120.914	161.132	119.253	147.932	MNAT1	MNAT1, CDK activating kinase assembly factor	4331	ENSG00000020426
ENSG00000020577	48.1803	36.331	19.771	13.8285	27.9031	48.8278	20.5609	50.575	SAMD4A	sterile alpha motif domain containing 4A	23034	ENSG00000020577
ENSG00000020633	0	0	0.941477	0.987749	0	2.44139	0	149.196	RUNX3	runt related transcription factor 3	864	ENSG00000020633
ENSG00000020922	177.063	203.184	193.944	201.501	201.523	164.794	182.307	220.001	MRE11	MRE11 homolog, double strand break repair nuclease	4361	ENSG00000020922
ENSG00000021300	0	0	0	0	0	0	0	5.0575	PLEKHB1	pleckstrin homology domain containing B1	58473	ENSG00000021300
ENSG00000021355	172.245	270.464	144.046	154.089	532.226	872.797	387.916	180.806	SERPINB1	serpin family B member 1	1992	ENSG00000021355
ENSG00000021574	62.6344	63.2428	70.6107	79.0199	39.2711	40.283	71.2779	64.4832	SPAST	spastin	6683	ENSG00000021574
ENSG00000021645	8.43155	10.7647	3.76591	4.93875	2.0669	2.44139	5.48292	0	NRXN3	neurexin 3	9369	ENSG00000021645
ENSG00000021762	15.6586	24.2207	16.0051	41.4855	18.6021	14.6483	31.5268	0	OSBPL5	oxysterol binding protein like 5	114879	ENSG00000021762
ENSG00000021776	178.267	193.765	143.104	130.383	164.318	205.077	130.219	108.736	AQR	aquarius intron-binding spliceosomal factor	9716	ENSG00000021776
ENSG00000021826	1.20451	2.69118	0	0.987749	4.1338	6.10348	2.74146	2.52875	CPS1	carbamoyl-phosphate synthase 1	1373	ENSG00000021826
ENSG00000022267	0	0	0	0	0	0	0	12.6438	FHL1	four and a half LIM domains 1	2273	ENSG00000022267
ENSG00000022277	258.969	244.898	234.428	220.268	253.195	250.243	180.936	151.725	RTF2	replication termination factor 2	51507	ENSG00000022277
ENSG00000022355	1.20451	0	0	0	1.03345	0	0	2.52875	GABRA1	gamma-aminobutyric acid type A receptor alpha1 subunit	2554	ENSG00000022355
ENSG00000022556	130.087	104.956	215.598	183.721	133.315	103.759	178.195	0	NLRP2	NLR family pyrin domain containing 2	55655	ENSG00000022556
ENSG00000022567	4.81803	5.38237	2.82443	4.93875	3.10035	2.44139	4.11219	3.79313	SLC45A4	solute carrier family 45 member 4	57210	ENSG00000022567
ENSG00000022840	95.1561	92.8458	112.036	111.616	107.479	86.6694	105.546	106.208	RNF10	ring finger protein 10	9921	ENSG00000022840
ENSG00000022976	34.9307	32.2942	29.1858	21.7305	25.8362	30.5174	19.1902	46.7819	ZNF839	zinc finger protein 839	55778	ENSG00000022976
ENSG00000023041	107.201	96.8826	101.679	104.701	129.181	112.304	104.175	67.0119	ZDHHC6	zinc finger DHHC-type containing 6	64429	ENSG00000023041
ENSG00000023171	0	0	0.941477	0.987749	0	1.2207	0	72.0694	GRAMD1B	GRAM domain containing 1B	57476	ENSG00000023171
ENSG00000023191	112.019	130.522	111.094	132.358	114.713	146.483	134.331	127.702	RNH1	ribonuclease/angiogenin inhibitor 1	6050	ENSG00000023191
ENSG00000023228	233.674	242.207	215.598	241.999	232.526	224.608	213.834	269.312	NDUFS1	NADH:ubiquinone oxidoreductase core subunit S1	4719	ENSG00000023228
ENSG00000023287	303.536	400.986	405.776	497.826	334.837	380.857	408.477	360.347	RB1CC1	RB1 inducible coiled-coil 1	9821	ENSG00000023287
ENSG00000023318	124.064	137.25	160.051	178.783	139.516	172.118	217.946	92.2994	ERP44	endoplasmic reticulum protein 44	23071	ENSG00000023318
ENSG00000023330	18.0676	17.4927	19.771	11.853	21.7024	20.7518	13.7073	31.6094	ALAS1	5'-aminolevulinate synthase 1	211	ENSG00000023330
ENSG00000023445	122.86	127.831	33.8932	44.4487	160.185	194.091	46.6048	327.473	BIRC3	baculoviral IAP repeat containing 3	330	ENSG00000023445
ENSG00000023516	121.655	133.214	90.3818	91.8607	142.616	101.318	83.6145	84.7132	AKAP11	A-kinase anchoring protein 11	11215	ENSG00000023516
ENSG00000023572	168.631	183.001	191.12	180.758	152.95	140.38	200.127	50.575	GLRX2	glutaredoxin 2	51022	ENSG00000023572
ENSG00000023608	62.6344	76.6987	57.4301	48.3997	98.1776	97.6557	42.4926	111.265	SNAPC1	small nuclear RNA activating complex polypeptide 1	6617	ENSG00000023608
ENSG00000023697	15.6586	16.1471	20.7125	28.6447	10.3345	17.0897	58.9414	3.79313	DERA	deoxyribose-phosphate aldolase	51071	ENSG00000023697
ENSG00000023734	237.288	212.604	223.13	230.146	220.125	178.222	259.068	213.679	STRAP	serine/threonine kinase receptor associated protein	11171	ENSG00000023734
ENSG00000023839	4.81803	6.72796	8.47329	7.90199	3.10035	2.44139	6.85365	2.52875	ABCC2	ATP binding cassette subfamily C member 2	1244	ENSG00000023839
ENSG00000023892	9.63606	5.38237	13.1807	5.9265	8.26759	10.9863	4.11219	20.23	DEF6	DEF6, guanine nucleotide exchange factor	50619	ENSG00000023892
ENSG00000023902	0	1.34559	2.82443	0	4.1338	1.2207	1.37073	1.26438	PLEKHO1	pleckstrin homology domain containing O1	51177	ENSG00000023902
ENSG00000023909	173.449	158.78	161.934	147.175	272.831	238.036	285.112	220.001	GCLM	glutamate-cysteine ligase modifier subunit	2730	ENSG00000023909
ENSG00000024048	108.406	130.522	108.27	93.8362	176.72	185.546	168.6	121.38	UBR2	ubiquitin protein ligase E3 component n-recognin 2	23304	ENSG00000024048
ENSG00000024422	43.3623	30.9486	47.0738	30.6202	33.0704	35.4002	31.5268	0	EHD2	EH domain containing 2	30846	ENSG00000024422
ENSG00000024526	87.929	78.0443	107.328	91.8607	111.612	56.152	97.3218	113.794	DEPDC1	DEP domain containing 1	55635	ENSG00000024526
ENSG00000024862	28.9082	22.8751	20.7125	24.6937	14.4683	20.7518	30.156	26.5519	CCDC28A	coiled-coil domain containing 28A	25901	ENSG00000024862
ENSG00000025039	0	0	0	0	0	0	0	40.46	RRAGD	Ras related GTP binding D	58528	ENSG00000025039
ENSG00000025156	27.7037	28.2574	32.0102	40.4977	38.2376	26.8553	39.7512	53.1038	HSF2	heat shock transcription factor 2	3298	ENSG00000025156
ENSG00000025293	44.5668	52.4781	52.7227	59.265	54.7728	48.8278	34.2682	171.955	PHF20	PHD finger protein 20	51230	ENSG00000025293
ENSG00000025423	0	0	0.941477	0	0	0	1.37073	5.0575	HSD17B6	hydroxysteroid 17-beta dehydrogenase 6	8630	ENSG00000025423
ENSG00000025434	3.61352	4.03678	4.70738	0.987749	4.1338	6.10348	4.11219	10.115	NR1H3	nuclear receptor subfamily 1 group H member 3	10062	ENSG00000025434
ENSG00000025708	7.22704	2.69118	3.76591	7.90199	15.5017	62.2555	16.4488	31.6094	TYMP	thymidine phosphorylase	1890	ENSG00000025708
ENSG00000025770	30.1127	28.2574	20.7125	26.6692	35.1373	24.4139	16.4488	59.4257	NCAPH2	non-SMC condensin II complex subunit H2	29781	ENSG00000025770
ENSG00000025772	261.378	271.81	225.954	228.17	251.128	227.049	186.419	134.024	TOMM34	translocase of outer mitochondrial membrane 34	10953	ENSG00000025772
ENSG00000025796	238.492	226.059	250.433	222.244	248.028	280.76	261.809	173.219	SEC63	SEC63 homolog, protein translocation regulator	11231	ENSG00000025796
ENSG00000025800	181.881	199.148	189.237	158.04	199.456	190.429	171.341	164.369	KPNA6	karyopherin subunit alpha 6	23633	ENSG00000025800
ENSG00000026025	0	0	0	0	0	0	0	2624.84	VIM	vimentin	7431	ENSG00000026025
ENSG00000026103	10.8406	18.8383	18.8295	13.8285	58.9066	68.359	68.5365	165.633	FAS	Fas cell surface death receptor	355	ENSG00000026103
ENSG00000026297	32.5217	26.9118	32.9517	46.4242	38.2376	30.5174	35.639	29.0806	RNASET2	ribonuclease T2	8635	ENSG00000026297
ENSG00000026508	1406.86	1626.82	1500.71	1665.35	1153.33	1407.46	1505.06	820.58	CD44	CD44 molecule (Indian blood group)	960	ENSG00000026508
ENSG00000026559	1.20451	0	1.88295	9.87749	3.10035	0	2.74146	0	KCNG1	potassium voltage-gated channel modifier subfamily G member 1	3755	ENSG00000026559
ENSG00000026652	0	0	8.47329	7.90199	1.03345	0	9.59511	27.8163	AGPAT4	1-acylglycerol-3-phosphate O-acyltransferase 4	56895	ENSG00000026652
ENSG00000026751	0	1.34559	0	1.9755	2.0669	2.44139	0	0	SLAMF7	SLAM family member 7	57823	ENSG00000026751
ENSG00000026950	7.22704	5.38237	9.41477	5.9265	46.5052	43.945	38.3804	29.0806	BTN3A1	butyrophilin subfamily 3 member A1	11119	ENSG00000026950
ENSG00000027001	56.6118	67.2796	48.0153	63.216	50.639	34.1795	47.9755	30.345	MIPEP	mitochondrial intermediate peptidase	4285	ENSG00000027001
ENSG00000027075	40.9532	47.0957	40.4835	35.559	31.0035	31.7381	28.7853	1.26438	PRKCH	protein kinase C eta	5583	ENSG00000027075
ENSG00000027697	19.2721	22.8751	17.8881	22.7182	18.6021	21.9725	35.639	15.1725	IFNGR1	interferon gamma receptor 1	3459	ENSG00000027697
ENSG00000027847	14.4541	17.4927	25.4199	19.755	21.7024	28.076	15.078	22.7588	B4GALT7	beta-1,4-galactosyltransferase 7	11285	ENSG00000027847
ENSG00000027869	0	0	1.88295	3.951	1.03345	0	0	96.0926	SH2D2A	SH2 domain containing 2A	9047	ENSG00000027869
ENSG00000028116	60.2254	76.6987	80.967	97.7872	80.609	76.9038	72.6487	21.4944	VRK2	VRK serine/threonine kinase 2	7444	ENSG00000028116
ENSG00000028137	0	0	0.941477	4.93875	13.4348	9.76557	24.6731	97.3569	TNFRSF1B	TNF receptor superfamily member 1B	7133	ENSG00000028137
ENSG00000028203	89.1335	78.0443	108.27	94.8239	139.516	122.07	139.814	68.2763	VEZT	vezatin, adherens junctions transmembrane protein	55591	ENSG00000028203
ENSG00000028277	1.20451	0	2.82443	0	1.03345	1.2207	4.11219	6.32188	POU2F2	POU class 2 homeobox 2	5452	ENSG00000028277
ENSG00000028310	61.4299	60.5516	91.3232	69.1424	74.4083	65.9176	49.3463	98.6213	BRD9	bromodomain containing 9	65980	ENSG00000028310
ENSG00000028528	143.336	153.397	120.509	154.089	149.85	164.794	183.678	116.323	SNX1	sorting nexin 1	6642	ENSG00000028528
ENSG00000028839	14.4541	14.8015	16.9466	18.7672	12.4014	24.4139	17.8195	11.3794	TBPL1	TATA-box binding protein like 1	9519	ENSG00000028839
ENSG00000029153	50.5893	56.5149	73.4352	84.9464	95.0773	97.6557	167.229	34.1381	ARNTL2	aryl hydrocarbon receptor nuclear translocator like 2	56938	ENSG00000029153
ENSG00000029363	563.709	606.862	526.285	512.642	584.932	601.803	512.653	244.025	BCLAF1	BCL2 associated transcription factor 1	9774	ENSG00000029363
ENSG00000029364	128.882	119.758	107.328	101.738	111.612	97.6557	95.9511	266.783	SLC39A9	solute carrier family 39 member 9	55334	ENSG00000029364
ENSG00000029534	4.81803	9.41914	5.64886	9.87749	5.16724	0	0	1.26438	ANK1	ankyrin 1	286	ENSG00000029534
ENSG00000029639	65.0434	72.662	66.8448	70.1302	52.7059	58.5934	54.8292	69.5407	TFB1M	transcription factor B1, mitochondrial	51106	ENSG00000029639
ENSG00000029725	201.153	205.876	191.12	160.015	181.887	175.78	163.117	240.231	RABEP1	rabaptin, RAB GTPase binding effector protein 1	9135	ENSG00000029725
ENSG00000029993	125.269	115.721	103.562	102.726	97.1442	41.5037	47.9755	49.3107	HMGB3	high mobility group box 3	3149	ENSG00000029993
ENSG00000030066	75.884	64.5884	51.7812	68.1547	89.9101	70.8004	108.288	34.1381	NUP160	nucleoporin 160	23279	ENSG00000030066
ENSG00000030110	16.8631	20.1839	21.654	10.8652	70.2745	73.2417	50.717	13.9081	BAK1	BCL2 antagonist/killer 1	578	ENSG00000030110
ENSG00000030419	39.7487	53.8237	43.3079	48.3997	49.6055	26.8553	64.4243	1.26438	IKZF2	IKAROS family zinc finger 2	22807	ENSG00000030419
ENSG00000030582	220.425	226.059	209.949	251.876	182.92	233.153	201.497	311.036	GRN	granulin precursor	2896	ENSG00000030582
ENSG00000031003	30.1127	30.9486	41.425	44.4487	40.3045	36.6209	45.2341	37.9313	FAM13B	family with sequence similarity 13 member B	51306	ENSG00000031003
ENSG00000031081	1.20451	1.34559	5.64886	8.88974	1.03345	0	4.11219	54.3682	ARHGAP31	Rho GTPase activating protein 31	57514	ENSG00000031081
ENSG00000031691	43.3623	45.7501	57.4301	62.2282	39.2711	28.076	37.0097	48.0463	CENPQ	centromere protein Q	55166	ENSG00000031691
ENSG00000031698	128.882	224.714	184.529	195.574	133.315	256.346	163.117	299.657	SARS	seryl-tRNA synthetase	6301	ENSG00000031698
ENSG00000031823	33.7262	39.0222	39.542	41.4855	39.2711	39.0623	37.0097	39.1956	RANBP3	RAN binding protein 3	8498	ENSG00000031823
ENSG00000032219	186.699	228.751	217.481	194.587	215.991	159.911	153.522	264.255	ARID4A	AT-rich interaction domain 4A	5926	ENSG00000032219
ENSG00000032389	36.1352	43.0589	36.7176	54.3262	26.8697	35.4002	43.8633	31.6094	EIPR1	EARP complex and GARP complex interacting protein 1	7260	ENSG00000032389
ENSG00000032444	3.61352	4.03678	5.64886	3.951	7.23414	3.66209	4.11219	10.115	PNPLA6	patatin like phospholipase domain containing 6	10908	ENSG00000032444
ENSG00000032742	52.9983	59.206	32.9517	67.1669	57.8731	53.7106	41.1219	13.9081	IFT88	intraflagellar transport 88	8100	ENSG00000032742
ENSG00000033011	38.5442	25.5662	49.8983	60.2527	31.0035	35.4002	47.9755	22.7588	ALG1	ALG1, chitobiosyldiphosphodolichol beta-mannosyltransferase	56052	ENSG00000033011
ENSG00000033030	73.4749	87.4635	85.6744	90.8729	88.8766	87.8901	121.995	101.15	ZCCHC8	zinc finger CCHC-type containing 8	55596	ENSG00000033030
ENSG00000033050	38.5442	47.0957	45.1909	56.3017	51.6724	59.8141	46.6048	22.7588	ABCF2	ATP binding cassette subfamily F member 2	10061	ENSG00000033050
ENSG00000033100	42.1578	26.9118	37.6591	33.5835	37.2042	37.8416	41.1219	35.4025	CHPF2	chondroitin polymerizing factor 2	54480	ENSG00000033100
ENSG00000033122	42.1578	37.6766	45.1909	59.265	21.7024	15.869	31.5268	0	LRRC7	leucine rich repeat containing 7	57554	ENSG00000033122
ENSG00000033170	32.5217	28.2574	15.0636	8.88974	25.8362	26.8553	16.4488	120.116	FUT8	fucosyltransferase 8	2530	ENSG00000033170
ENSG00000033178	107.201	104.956	117.685	92.8484	265.596	229.491	196.014	93.5638	UBA6	ubiquitin like modifier activating enzyme 6	55236	ENSG00000033178
ENSG00000033327	14.4541	9.41914	22.5954	23.706	14.4683	9.76557	23.3024	91.0351	GAB2	GRB2 associated binding protein 2	9846	ENSG00000033327
ENSG00000033627	28.9082	37.6766	41.425	31.608	47.5387	13.4277	37.0097	63.2188	ATP6V0A1	ATPase H+ transporting V0 subunit a1	535	ENSG00000033627
ENSG00000033800	309.558	318.905	238.194	245.95	285.232	246.581	294.707	113.794	PIAS1	protein inhibitor of activated STAT 1	8554	ENSG00000033800
ENSG00000033867	116.837	90.1547	98.855	91.8607	108.512	117.187	84.9852	274.37	SLC4A7	solute carrier family 4 member 7	9497	ENSG00000033867
ENSG00000034152	155.381	113.03	93.2062	137.297	86.8097	129.394	145.297	101.15	MAP2K3	mitogen-activated protein kinase kinase 3	5606	ENSG00000034152
ENSG00000034239	2.40901	0	0.941477	2.96325	5.16724	0	1.37073	0	EFCAB1	EF-hand calcium binding domain 1	79645	ENSG00000034239
ENSG00000034510	396.283	356.582	451.909	498.813	541.527	532.223	664.804	542.417	TMSB10	thymosin beta 10	9168	ENSG00000034510
ENSG00000034533	9.63606	16.1471	18.8295	13.8285	16.5352	17.0897	17.8195	8.85063	ASTE1	asteroid homolog 1	28990	ENSG00000034533
ENSG00000034677	87.929	91.5003	109.211	83.9587	137.449	108.642	106.917	158.047	RNF19A	ring finger protein 19A, RBR E3 ubiquitin protein ligase	25897	ENSG00000034677
ENSG00000034693	22.8856	28.2574	26.3613	28.6447	34.1038	37.8416	31.5268	51.8394	PEX3	peroxisomal biogenesis factor 3	8504	ENSG00000034693
ENSG00000034713	98.7696	90.1547	93.2062	144.211	69.2411	76.9038	113.771	78.3913	GABARAPL2	GABA type A receptor associated protein like 2	11345	ENSG00000034713
ENSG00000035115	98.7696	129.177	122.392	142.236	108.512	98.8764	150.78	41.7244	SH3YL1	SH3 and SYLF domain containing 1	26751	ENSG00000035115
ENSG00000035141	140.927	137.25	148.753	158.04	135.382	162.353	121.995	89.7707	FAM136A	family with sequence similarity 136 member A	84908	ENSG00000035141
ENSG00000035403	336.058	325.633	313.512	275.582	320.369	316.16	270.034	78.3913	VCL	vinculin	7414	ENSG00000035403
ENSG00000035499	39.7487	32.2942	33.8932	47.412	43.4049	20.7518	80.873	27.8163	DEPDC1B	DEP domain containing 1B	55789	ENSG00000035499
ENSG00000035664	4.81803	4.03678	8.47329	3.951	9.30104	4.88278	4.11219	1.26438	DAPK2	death associated protein kinase 2	23604	ENSG00000035664
ENSG00000035681	104.792	87.4635	69.6693	114.579	74.4083	86.6694	121.995	101.15	NSMAF	neutral sphingomyelinase activation associated factor	8439	ENSG00000035681
ENSG00000035687	281.855	271.81	283.384	269.656	234.593	230.711	248.102	137.817	ADSS	adenylosuccinate synthase	159	ENSG00000035687
ENSG00000035862	127.678	119.758	142.163	167.917	132.281	85.4487	104.175	0	TIMP2	TIMP metallopeptidase inhibitor 2	7077	ENSG00000035862
ENSG00000035928	161.404	160.125	169.466	161.991	252.162	190.429	216.575	278.163	RFC1	replication factor C subunit 1	5981	ENSG00000035928
ENSG00000036054	78.293	67.2796	80.967	67.1669	53.7393	70.8004	71.2779	50.575	TBC1D23	TBC1 domain family member 23	55773	ENSG00000036054
ENSG00000036257	101.179	114.375	84.7329	106.677	97.1442	70.8004	105.546	99.8857	CUL3	cullin 3	8452	ENSG00000036257
ENSG00000036448	1.20451	2.69118	1.88295	0.987749	5.16724	1.2207	1.37073	5.0575	MYOM2	myomesin 2	9172	ENSG00000036448
ENSG00000036549	125.269	149.361	95.0891	96.7994	135.382	125.732	102.805	115.058	ZZZ3	zinc finger ZZ-type containing 3	26009	ENSG00000036549
ENSG00000036672	0	0	0	0.987749	0	1.2207	2.74146	0	USP2	ubiquitin specific peptidase 2	9099	ENSG00000036672
ENSG00000037042	19.2721	32.2942	29.1858	28.6447	24.8028	15.869	16.4488	26.5519	TUBG2	tubulin gamma 2	27175	ENSG00000037042
ENSG00000037241	49.3848	49.7869	45.1909	51.363	47.5387	53.7106	43.8633	10.115	RPL26L1	ribosomal protein L26 like 1	51121	ENSG00000037241
ENSG00000037474	161.404	145.324	109.211	171.868	127.114	164.794	316.639	91.0351	NSUN2	NOP2/Sun RNA methyltransferase family member 2	54888	ENSG00000037474
ENSG00000037637	14.4541	16.1471	11.2977	15.804	12.4014	12.207	10.9658	10.115	FBXO42	F-box protein 42	54455	ENSG00000037637
ENSG00000037749	25.2947	16.1471	10.3562	18.7672	15.5017	26.8553	23.3024	11.3794	MFAP3	microfibril associated protein 3	4238	ENSG00000037749
ENSG00000037757	59.0209	40.3678	37.6591	34.5712	43.4049	39.0623	46.6048	22.7588	MRI1	methylthioribose-1-phosphate isomerase 1	84245	ENSG00000037757
ENSG00000037897	69.8614	65.934	59.313	60.2527	74.4083	53.7106	35.639	10.115	METTL1	methyltransferase like 1	4234	ENSG00000037897
ENSG00000037965	13.2496	8.07355	13.1807	18.7672	10.3345	8.54487	15.078	0	HOXC8	homeobox C8	3224	ENSG00000037965
ENSG00000038002	18.0676	26.9118	32.9517	23.706	19.6355	17.0897	24.6731	101.15	AGA	aspartylglucosaminidase	175	ENSG00000038002
ENSG00000038210	15.6586	13.4559	19.771	20.7427	20.669	28.076	35.639	53.1038	PI4K2B	phosphatidylinositol 4-kinase type 2 beta	55300	ENSG00000038210
ENSG00000038219	224.038	289.302	270.204	271.631	289.366	339.353	220.687	592.992	BOD1L1	biorientation of chromosomes in cell division 1 like 1	259282	ENSG00000038219
ENSG00000038274	85.52	78.0443	94.1477	98.7749	112.646	95.2143	148.039	99.8857	MAT2B	methionine adenosyltransferase 2B	27430	ENSG00000038274
ENSG00000038358	1.20451	1.34559	0.941477	0	0	0	2.74146	0	EDC4	enhancer of mRNA decapping 4	23644	ENSG00000038358
ENSG00000038382	62.6344	61.8972	53.6642	50.3752	50.639	68.359	45.2341	166.898	TRIO	trio Rho guanine nucleotide exchange factor	7204	ENSG00000038382
ENSG00000038427	0	0	0	0	0	0	0	22.7588	VCAN	versican	1462	ENSG00000038427
ENSG00000038532	12.0451	8.07355	15.0636	11.853	11.3679	13.4277	19.1902	41.7244	CLEC16A	C-type lectin domain containing 16A	23274	ENSG00000038532
ENSG00000038945	0	0	0	0	0	0	0	15.1725	MSR1	macrophage scavenger receptor 1	4481	ENSG00000038945
ENSG00000039068	449.281	380.803	321.985	624.258	343.105	483.396	991.037	1.26438	CDH1	cadherin 1	999	ENSG00000039068
ENSG00000039123	113.224	153.397	150.636	161.991	142.616	124.511	132.961	130.231	MTREX	Mtr4 exosome RNA helicase	23517	ENSG00000039123
ENSG00000039139	10.8406	2.69118	0.941477	2.96325	3.10035	3.66209	2.74146	1.26438	DNAH5	dynein axonemal heavy chain 5	1767	ENSG00000039139
ENSG00000039319	89.1335	94.1914	113.919	93.8362	79.5756	74.4624	68.5365	40.46	ZFYVE16	zinc finger FYVE-type containing 16	9765	ENSG00000039319
ENSG00000039523	13.2496	17.4927	22.5954	24.6937	12.4014	10.9863	17.8195	0	RIPOR1	RHO family interacting cell polarization regulator 1	79567	ENSG00000039523
ENSG00000039560	68.6569	57.8605	68.7278	84.9464	60.9735	62.2555	89.0974	544.946	RAI14	retinoic acid induced 14	26064	ENSG00000039560
ENSG00000039600	0	0	0	0	0	1.2207	0	1.26438	SOX30	SRY-box 30	11063	ENSG00000039600
ENSG00000039650	13.2496	16.1471	19.771	13.8285	23.7693	21.9725	27.4146	22.7588	PNKP	polynucleotide kinase 3'-phosphatase	11284	ENSG00000039650
ENSG00000040199	24.0901	13.4559	25.4199	34.5712	19.6355	12.207	49.3463	13.9081	PHLPP2	PH domain and leucine rich repeat protein phosphatase 2	23035	ENSG00000040199
ENSG00000040275	179.472	143.978	224.071	200.513	146.75	123.29	169.97	65.7475	SPDL1	spindle apparatus coiled-coil protein 1	54908	ENSG00000040275
ENSG00000040341	152.972	135.905	225.954	190.636	152.95	115.966	169.97	517.13	STAU2	staufen double-stranded RNA binding protein 2	27067	ENSG00000040341
ENSG00000040487	4.81803	4.03678	6.59034	1.9755	3.10035	6.10348	5.48292	8.85063	PQLC2	PQ loop repeat containing 2	54896	ENSG00000040487
ENSG00000040531	6.02254	4.03678	5.64886	3.951	5.16724	3.66209	0	7.58625	CTNS	cystinosin, lysosomal cystine transporter	1497	ENSG00000040531
ENSG00000040608	56.6118	43.0589	79.084	103.714	25.8362	21.9725	65.795	1.26438	RTN4R	reticulon 4 receptor	65078	ENSG00000040608
ENSG00000040633	54.2028	63.2428	55.5471	55.314	55.8062	80.5659	52.0877	85.9775	PHF23	PHD finger protein 23	79142	ENSG00000040633
ENSG00000040933	13.2496	20.1839	10.3562	13.8285	15.5017	14.6483	21.9317	15.1725	INPP4A	inositol polyphosphate-4-phosphatase type I A	3631	ENSG00000040933
ENSG00000041353	83.111	104.956	102.621	140.26	184.987	218.505	319.38	0	RAB27B	RAB27B, member RAS oncogene family	5874	ENSG00000041353
ENSG00000041357	557.687	557.075	485.802	434.61	1121.29	1149.9	904.681	352.761	PSMA4	proteasome subunit alpha 4	5685	ENSG00000041357
ENSG00000041515	0	1.34559	0	0	0	1.2207	1.37073	1.26438	MYO16	myosin XVI	23026	ENSG00000041515
ENSG00000041802	162.608	184.346	138.397	124.456	197.389	200.194	149.41	72.0694	LSG1	large 60S subunit nuclear export GTPase 1	55341	ENSG00000041802
ENSG00000041880	4.81803	8.07355	8.47329	6.91424	23.7693	10.9863	26.0439	45.5175	PARP3	poly(ADP-ribose) polymerase family member 3	10039	ENSG00000041880
ENSG00000041982	22.8856	12.1103	11.2977	10.8652	19.6355	12.207	8.22438	0	TNC	tenascin C	3371	ENSG00000041982
ENSG00000041988	7.22704	8.07355	12.2392	3.951	13.4348	4.88278	9.59511	56.8969	THAP3	THAP domain containing 3	90326	ENSG00000041988
ENSG00000042062	0	0	0.941477	0.987749	0	0	0	0	RIPOR3	RIPOR family member 3	140876	ENSG00000042062
ENSG00000042088	80.702	64.5884	45.1909	51.363	67.1742	62.2555	31.5268	84.7132	TDP1	tyrosyl-DNA phosphodiesterase 1	55775	ENSG00000042088
ENSG00000042286	73.4749	67.2796	69.6693	59.265	72.3414	64.6969	74.0194	41.7244	AIFM2	apoptosis inducing factor, mitochondria associated 2	84883	ENSG00000042286
ENSG00000042317	8.43155	8.07355	8.47329	13.8285	9.30104	8.54487	4.11219	5.0575	SPATA7	spermatogenesis associated 7	55812	ENSG00000042317
ENSG00000042429	83.111	86.1179	83.7914	55.314	96.1107	83.0073	74.0194	54.3682	MED17	mediator complex subunit 17	9440	ENSG00000042429
ENSG00000042445	98.7696	95.537	106.387	122.481	99.2111	83.0073	105.546	147.932	RETSAT	retinol saturase	54884	ENSG00000042445
ENSG00000042493	145.745	119.758	216.54	238.048	132.281	168.456	216.575	89.7707	CAPG	capping actin protein, gelsolin like	822	ENSG00000042493
ENSG00000042753	108.406	104.956	101.679	120.505	109.546	93.9936	87.7267	78.3913	AP2S1	adaptor related protein complex 2 subunit sigma 1	1175	ENSG00000042753
ENSG00000042813	0	0	0	0	0	0	0	25.2875	ZPBP	zona pellucida binding protein	11055	ENSG00000042813
ENSG00000043039	7.22704	12.1103	9.41477	23.706	6.20069	10.9863	12.3366	0	BARX2	BARX homeobox 2	8538	ENSG00000043039
ENSG00000043093	90.338	71.3164	98.855	116.554	82.6759	80.5659	116.512	55.6325	DCUN1D1	defective in cullin neddylation 1 domain containing 1	54165	ENSG00000043093
ENSG00000043143	40.9532	21.5295	60.2545	60.2527	55.8062	53.7106	72.6487	29.0806	JADE2	jade family PHD finger 2	23338	ENSG00000043143
ENSG00000043355	7.22704	4.03678	23.5369	32.5957	4.1338	1.2207	26.0439	115.058	ZIC2	Zic family member 2	7546	ENSG00000043355
ENSG00000043462	0	0	0	0	0	0	0	17.7013	LCP2	lymphocyte cytosolic protein 2	3937	ENSG00000043462
ENSG00000043514	21.6811	37.6766	26.3613	23.706	25.8362	26.8553	28.7853	24.0231	TRIT1	tRNA isopentenyltransferase 1	54802	ENSG00000043514
ENSG00000043591	0	2.69118	2.82443	1.9755	1.03345	2.44139	1.37073	0	ADRB1	adrenoceptor beta 1	153	ENSG00000043591
ENSG00000044090	4.81803	4.03678	0	0.987749	1.03345	1.2207	0	5.0575	CUL7	cullin 7	9820	ENSG00000044090
ENSG00000044115	284.264	270.464	326.692	305.215	288.332	329.588	345.424	225.059	CTNNA1	catenin alpha 1	1495	ENSG00000044115
ENSG00000044446	14.4541	20.1839	27.3028	10.8652	18.6021	12.207	20.5609	12.6438	PHKA2	phosphorylase kinase regulatory subunit alpha 2	5256	ENSG00000044446
ENSG00000044459	7.22704	6.72796	2.82443	5.9265	9.30104	4.88278	8.22438	0	CNTLN	centlein	54875	ENSG00000044459
ENSG00000044574	1687.51	1629.51	1445.17	1282.1	1577.04	1352.53	1269.3	1045.64	HSPA5	heat shock protein family A (Hsp70) member 5	3309	ENSG00000044574
ENSG00000046604	377.011	372.729	341.756	296.325	428.881	367.429	272.775	0	DSG2	desmoglein 2	1829	ENSG00000046604
ENSG00000046647	12.0451	14.8015	14.1221	6.91424	19.6355	14.6483	8.22438	7.58625	GEMIN8	gem nuclear organelle associated protein 8	54960	ENSG00000046647
ENSG00000046651	152.972	189.728	147.812	160.015	132.281	190.429	175.453	101.15	OFD1	OFD1, centriole and centriolar satellite protein	8481	ENSG00000046651
ENSG00000047056	49.3848	53.8237	39.542	34.5712	34.1038	15.869	21.9317	30.345	WDR37	WD repeat domain 37	22884	ENSG00000047056
ENSG00000047188	107.201	102.265	89.4403	109.64	58.9066	84.228	108.288	58.1613	YTHDC2	YTH domain containing 2	64848	ENSG00000047188
ENSG00000047230	19.2721	30.9486	29.1858	15.804	24.8028	12.207	20.5609	0	CTPS2	CTP synthase 2	56474	ENSG00000047230
ENSG00000047249	216.811	156.089	191.12	206.44	163.285	157.47	206.98	84.7132	ATP6V1H	ATPase H+ transporting V1 subunit H	51606	ENSG00000047249
ENSG00000047315	128.882	107.647	91.3232	90.8729	103.345	115.966	163.117	187.128	POLR2B	RNA polymerase II subunit B	5431	ENSG00000047315
ENSG00000047346	30.1127	49.7869	39.542	40.4977	41.338	36.6209	52.0877	55.6325	FAM214A	family with sequence similarity 214 member A	56204	ENSG00000047346
ENSG00000047365	42.1578	37.6766	57.4301	51.363	55.8062	59.8141	82.2438	6.32188	ARAP2	ArfGAP with RhoGAP domain, ankyrin repeat and PH domain 2	116984	ENSG00000047365
ENSG00000047410	825.087	1034.76	1046.92	1008.49	903.234	969.232	847.111	992.535	TPR	translocated promoter region, nuclear basket protein	7175	ENSG00000047410
ENSG00000047578	15.6586	25.5662	24.4784	32.5957	25.8362	18.3104	39.7512	13.9081	KIAA0556	KIAA0556	23247	ENSG00000047578
ENSG00000047579	72.2704	44.4045	52.7227	37.5345	82.6759	64.6969	50.717	59.4257	DTNBP1	dystrobrevin binding protein 1	84062	ENSG00000047579
ENSG00000047597	9.63606	10.7647	16.9466	19.755	2.0669	3.66209	13.7073	0	XK	X-linked Kx blood group	7504	ENSG00000047597
ENSG00000047621	49.3848	48.4413	38.6005	53.3385	67.1742	68.359	54.8292	40.46	C12orf4	chromosome 12 open reading frame 4	57102	ENSG00000047621
ENSG00000047634	46.9758	39.0222	40.4835	57.2895	93.0104	72.021	134.331	0	SCML1	Scm polycomb group protein like 1	6322	ENSG00000047634
ENSG00000047644	37.3397	33.6398	58.3715	52.3507	35.1373	41.5037	56.1999	16.4369	WWC3	WWC family member 3	55841	ENSG00000047644
ENSG00000047849	89.1335	104.956	111.094	107.665	110.579	109.863	113.771	254.14	MAP4	microtubule associated protein 4	4134	ENSG00000047849
ENSG00000047932	125.269	135.905	176.998	167.917	134.348	115.966	101.434	125.173	GOPC	golgi associated PDZ and coiled-coil motif containing	57120	ENSG00000047932
ENSG00000048028	112.019	126.486	104.504	134.334	121.947	84.228	113.771	106.208	USP28	ubiquitin specific peptidase 28	57646	ENSG00000048028
ENSG00000048052	72.2704	53.8237	75.3181	93.8362	111.612	147.704	150.78	10.115	HDAC9	histone deacetylase 9	9734	ENSG00000048052
ENSG00000048140	36.1352	16.1471	26.3613	39.51	41.338	46.3864	43.8633	58.1613	TSPAN17	tetraspanin 17	26262	ENSG00000048140
ENSG00000048162	180.676	153.397	132.748	116.554	137.449	156.249	148.039	45.5175	NOP16	NOP16 nucleolar protein	51491	ENSG00000048162
ENSG00000048342	8.43155	6.72796	5.64886	7.90199	4.1338	4.88278	10.9658	0	CC2D2A	coiled-coil and C2 domain containing 2A	57545	ENSG00000048342
ENSG00000048392	15.6586	20.1839	13.1807	13.8285	17.5686	9.76557	16.4488	152.989	RRM2B	ribonucleotide reductase regulatory TP53 inducible subunit M2B	50484	ENSG00000048392
ENSG00000048405	61.4299	64.5884	55.5471	53.3385	58.9066	90.3315	54.8292	92.2994	ZNF800	zinc finger protein 800	168850	ENSG00000048405
ENSG00000048471	7.22704	17.4927	13.1807	14.8162	4.1338	7.32417	13.7073	10.115	SNX29	sorting nexin 29	92017	ENSG00000048471
ENSG00000048544	160.199	145.324	95.0891	81.9832	138.482	134.277	80.873	116.323	MRPS10	mitochondrial ribosomal protein S10	55173	ENSG00000048544
ENSG00000048649	278.241	331.016	346.463	349.663	320.369	360.105	307.043	317.358	RSF1	remodeling and spacing factor 1	51773	ENSG00000048649
ENSG00000048707	77.0885	91.5003	76.2596	76.0567	56.8397	85.4487	61.6828	50.575	VPS13D	vacuolar protein sorting 13 homolog D	55187	ENSG00000048707
ENSG00000048740	1.20451	0	0	0	0	1.2207	0	609.429	CELF2	CUGBP Elav-like family member 2	10659	ENSG00000048740
ENSG00000048828	1759.79	1630.86	1603.33	1799.68	1626.65	1629.63	1827.18	778.855	FAM120A	family with sequence similarity 120A	23196	ENSG00000048828
ENSG00000048991	78.293	94.1914	62.1375	54.3262	86.8097	68.359	74.0194	115.058	R3HDM1	R3H domain containing 1	23518	ENSG00000048991
ENSG00000049089	0	1.34559	0	0.987749	1.03345	0	0	55.6325	COL9A2	collagen type IX alpha 2 chain	1298	ENSG00000049089
ENSG00000049130	210.789	143.978	161.934	195.574	74.4083	96.435	119.253	0	KITLG	KIT ligand	4254	ENSG00000049130
ENSG00000049167	15.6586	10.7647	13.1807	19.755	13.4348	8.54487	10.9658	5.0575	ERCC8	ERCC excision repair 8, CSA ubiquitin ligase complex subunit	1161	ENSG00000049167
ENSG00000049192	6.02254	8.07355	2.82443	2.96325	19.6355	21.9725	9.59511	0	ADAMTS6	ADAM metallopeptidase with thrombospondin type 1 motif 6	11174	ENSG00000049192
ENSG00000049239	22.8856	26.9118	25.4199	19.755	21.7024	39.0623	27.4146	41.7244	H6PD	hexose-6-phosphate dehydrogenase/glucose 1-dehydrogenase	9563	ENSG00000049239
ENSG00000049245	103.588	113.03	118.626	101.738	139.516	139.159	137.073	30.345	VAMP3	vesicle associated membrane protein 3	9341	ENSG00000049245
ENSG00000049246	8.43155	4.03678	18.8295	10.8652	7.23414	6.10348	15.078	0	PER3	period circadian regulator 3	8863	ENSG00000049246
ENSG00000049249	0	0	0	0	0	0	0	3.79313	TNFRSF9	TNF receptor superfamily member 9	3604	ENSG00000049249
ENSG00000049283	43.3623	20.1839	32.9517	46.4242	21.7024	12.207	21.9317	0	EPN3	epsin 3	55040	ENSG00000049283
ENSG00000049323	1.20451	2.69118	4.70738	2.96325	3.10035	1.2207	1.37073	12.6438	LTBP1	latent transforming growth factor beta binding protein 1	4052	ENSG00000049323
ENSG00000049449	73.4749	57.8605	56.4886	72.1057	70.2745	95.2143	135.702	0	RCN1	reticulocalbin 1	5954	ENSG00000049449
ENSG00000049541	24.0901	39.0222	34.8346	39.51	41.338	18.3104	31.5268	13.9081	RFC2	replication factor C subunit 2	5982	ENSG00000049541
ENSG00000049618	143.336	165.508	202.417	202.489	146.75	180.663	208.351	216.208	ARID1B	AT-rich interaction domain 1B	57492	ENSG00000049618
ENSG00000049656	181.881	176.273	187.354	228.17	137.449	158.69	270.034	126.438	CLPTM1L	CLPTM1 like	81037	ENSG00000049656
ENSG00000049759	169.836	180.309	133.69	140.26	157.084	151.366	128.849	0	NEDD4L	neural precursor cell expressed, developmentally down-regulated 4-like, E3 ubiquitin protein ligase	23327	ENSG00000049759
ENSG00000049769	4.81803	1.34559	9.41477	13.8285	10.3345	3.66209	17.8195	20.23	PPP1R3F	protein phosphatase 1 regulatory subunit 3F	89801	ENSG00000049769
ENSG00000049860	77.0885	67.2796	80.967	104.701	60.9735	65.9176	152.151	30.345	HEXB	hexosaminidase subunit beta	3074	ENSG00000049860
ENSG00000049883	56.6118	21.5295	31.0687	35.559	23.7693	28.076	39.7512	39.1956	PTCD2	pentatricopeptide repeat domain 2	79810	ENSG00000049883
ENSG00000050130	51.7938	37.6766	28.2443	34.5712	43.4049	39.0623	56.1999	34.1381	JKAMP	JNK1/MAPK8 associated membrane protein	51528	ENSG00000050130
ENSG00000050165	25.2947	17.4927	11.2977	9.87749	44.4383	25.6346	10.9658	0	DKK3	dickkopf WNT signaling pathway inhibitor 3	27122	ENSG00000050165
ENSG00000050327	67.4524	68.6252	51.7812	59.265	75.4418	107.421	64.4243	0	ARHGEF5	Rho guanine nucleotide exchange factor 5	7984	ENSG00000050327
ENSG00000050344	22.8856	39.0222	33.8932	33.5835	43.4049	65.9176	65.795	63.2188	NFE2L3	nuclear factor, erythroid 2 like 3	9603	ENSG00000050344
ENSG00000050393	72.2704	65.934	67.7863	53.3385	53.7393	57.3727	50.717	144.139	MCUR1	mitochondrial calcium uniporter regulator 1	63933	ENSG00000050393
ENSG00000050405	613.094	511.325	514.988	470.169	691.377	624.996	663.433	259.197	LIMA1	LIM domain and actin binding 1	51474	ENSG00000050405
ENSG00000050426	42.1578	47.0957	65.9034	64.2037	59.94	52.4899	45.2341	111.265	LETMD1	LETM1 domain containing 1	25875	ENSG00000050426
ENSG00000050438	2.40901	1.34559	1.88295	0	2.0669	0	0	36.6669	SLC4A8	solute carrier family 4 member 8	9498	ENSG00000050438
ENSG00000050555	0	0	0	0	0	0	0	6.32188	LAMC3	laminin subunit gamma 3	10319	ENSG00000050555
ENSG00000050628	0	0	0	0	0	0	0	54.3682	PTGER3	prostaglandin E receptor 3	5733	ENSG00000050628
ENSG00000050748	39.7487	22.8751	44.2494	57.2895	15.5017	26.8553	68.5365	84.7132	MAPK9	mitogen-activated protein kinase 9	5601	ENSG00000050748
ENSG00000050820	26.4992	30.9486	27.3028	26.6692	47.5387	51.2692	45.2341	0	BCAR1	BCAR1, Cas family scaffold protein	9564	ENSG00000050820
ENSG00000051009	12.0451	14.8015	13.1807	13.8285	8.26759	8.54487	16.4488	11.3794	FAM160A2	family with sequence similarity 160 member A2	84067	ENSG00000051009
ENSG00000051108	69.8614	78.0443	112.036	160.015	71.308	74.4624	146.668	187.128	HERPUD1	homocysteine inducible ER protein with ubiquitin like domain 1	9709	ENSG00000051108
ENSG00000051128	105.997	114.375	96.9721	118.53	112.646	118.407	68.5365	3.79313	HOMER3	homer scaffold protein 3	9454	ENSG00000051128
ENSG00000051180	7.22704	2.69118	7.53181	3.951	16.5352	2.44139	6.85365	5.0575	RAD51	RAD51 recombinase	5888	ENSG00000051180
ENSG00000051341	93.9516	78.0443	118.626	80.0077	96.1107	62.2555	93.2096	40.46	POLQ	DNA polymerase theta	10721	ENSG00000051341
ENSG00000051382	85.52	69.9708	64.9619	70.1302	41.338	50.0485	64.4243	25.2875	PIK3CB	phosphatidylinositol-4,5-bisphosphate 3-kinase catalytic subunit beta	5291	ENSG00000051382
ENSG00000051523	7.22704	2.69118	3.76591	4.93875	6.20069	8.54487	8.22438	10.115	CYBA	cytochrome b-245 alpha chain	1535	ENSG00000051523
ENSG00000051596	2.40901	1.34559	0	9.87749	0	0	32.8975	1.26438	THOC3	THO complex 3	84321	ENSG00000051596
ENSG00000051620	267.401	263.736	287.15	293.362	288.332	346.678	281	25.2875	HEBP2	heme binding protein 2	23593	ENSG00000051620
ENSG00000051825	48.1803	24.2207	31.0687	35.559	40.3045	23.1932	32.8975	51.8394	MPHOSPH9	M-phase phosphoprotein 9	10198	ENSG00000051825
ENSG00000052126	148.154	149.361	102.621	106.677	158.118	125.732	106.917	161.84	PLEKHA5	pleckstrin homology domain containing A5	54477	ENSG00000052126
ENSG00000052344	24.0901	22.8751	28.2443	31.608	15.5017	15.869	28.7853	0	PRSS8	serine protease 8	5652	ENSG00000052344
ENSG00000052723	54.2028	60.5516	69.6693	62.2282	69.2411	57.3727	83.6145	78.3913	SIKE1	suppressor of IKBKE 1	80143	ENSG00000052723
ENSG00000052749	45.7713	80.7355	50.8397	55.314	47.5387	81.7866	56.1999	10.115	RRP12	ribosomal RNA processing 12 homolog	23223	ENSG00000052749
ENSG00000052795	21.6811	17.4927	15.0636	11.853	16.5352	6.10348	10.9658	177.013	FNIP2	folliculin interacting protein 2	57600	ENSG00000052795
ENSG00000052802	68.6569	78.0443	101.679	89.8852	40.3045	40.283	79.5023	101.15	MSMO1	methylsterol monooxygenase 1	6307	ENSG00000052802
ENSG00000052841	96.3606	102.265	61.196	79.0199	94.0439	98.8764	69.9072	96.0926	TTC17	tetratricopeptide repeat domain 17	55761	ENSG00000052841
ENSG00000053254	22.8856	17.4927	21.654	24.6937	25.8362	13.4277	19.1902	440.003	FOXN3	forkhead box N3	1112	ENSG00000053254
ENSG00000053371	43.3623	43.0589	49.8983	47.412	55.8062	32.9588	38.3804	55.6325	AKR7A2	aldo-keto reductase family 7 member A2	8574	ENSG00000053371
ENSG00000053372	137.314	168.199	141.221	104.701	163.285	223.387	124.736	61.9544	MRTO4	MRT4 homolog, ribosome maturation factor	51154	ENSG00000053372
ENSG00000053501	6.02254	5.38237	9.41477	5.9265	7.23414	8.54487	5.48292	6.32188	USE1	unconventional SNARE in the ER 1	55850	ENSG00000053501
ENSG00000053524	0	0	0	0	0	0	0	8.85063	MCF2L2	MCF.2 cell line derived transforming sequence-like 2	23101	ENSG00000053524
ENSG00000053747	242.106	318.905	230.662	264.717	277.998	324.705	259.068	0	LAMA3	laminin subunit alpha 3	3909	ENSG00000053747
ENSG00000053770	54.2028	71.3164	71.5522	76.0567	41.338	48.8278	63.0536	36.6669	AP5M1	adaptor related protein complex 5 subunit mu 1	55745	ENSG00000053770
ENSG00000053900	57.8163	34.9854	44.2494	43.461	54.7728	58.5934	50.717	50.575	ANAPC4	anaphase promoting complex subunit 4	29945	ENSG00000053900
ENSG00000054116	90.338	69.9708	107.328	63.216	74.4083	79.3452	74.0194	98.6213	TRAPPC3	trafficking protein particle complex 3	27095	ENSG00000054116
ENSG00000054118	367.375	320.251	375.649	315.092	427.848	463.864	313.897	486.785	THRAP3	thyroid hormone receptor associated protein 3	9967	ENSG00000054118
ENSG00000054148	26.4992	17.4927	33.8932	15.804	40.3045	24.4139	13.7073	61.9544	PHPT1	phosphohistidine phosphatase 1	29085	ENSG00000054148
ENSG00000054179	0	1.34559	2.82443	1.9755	0	1.2207	0	0	ENTPD2	ectonucleoside triphosphate diphosphohydrolase 2	954	ENSG00000054179
ENSG00000054219	3.61352	4.03678	14.1221	7.90199	6.20069	7.32417	24.6731	106.208	LY75	lymphocyte antigen 75	4065	ENSG00000054219
ENSG00000054267	301.127	345.817	430.255	447.45	410.279	346.678	475.643	471.612	ARID4B	AT-rich interaction domain 4B	51742	ENSG00000054267
ENSG00000054277	201.153	154.743	182.646	230.146	90.9435	83.0073	135.702	44.2532	OPN3	opsin 3	23596	ENSG00000054277
ENSG00000054282	104.792	111.684	131.807	119.518	115.746	117.187	146.668	98.6213	SDCCAG8	serologically defined colon cancer antigen 8	10806	ENSG00000054282
ENSG00000054392	3.61352	5.38237	1.88295	5.9265	2.0669	3.66209	1.37073	11.3794	HHAT	hedgehog acyltransferase	55733	ENSG00000054392
ENSG00000054523	118.042	87.4635	127.099	81.9832	99.2111	79.3452	72.6487	67.0119	KIF1B	kinesin family member 1B	23095	ENSG00000054523
ENSG00000054598	161.404	146.67	83.7914	68.1547	203.589	202.635	104.175	0	FOXC1	forkhead box C1	2296	ENSG00000054598
ENSG00000054611	37.3397	49.7869	27.3028	26.6692	51.6724	41.5037	16.4488	61.9544	TBC1D22A	TBC1 domain family member 22A	25771	ENSG00000054611
ENSG00000054654	579.368	765.642	563.003	438.561	1044.82	961.908	705.926	31.6094	SYNE2	spectrin repeat containing nuclear envelope protein 2	23224	ENSG00000054654
ENSG00000054690	14.4541	9.41914	7.53181	7.90199	16.5352	6.10348	5.48292	0	PLEKHH1	pleckstrin homology, MyTH4 and FERM domain containing H1	57475	ENSG00000054690
ENSG00000054793	28.9082	26.9118	33.8932	43.461	29.97	20.7518	20.5609	0	ATP9A	ATPase phospholipid transporting 9A (putative)	10079	ENSG00000054793
ENSG00000054965	7.22704	5.38237	9.41477	18.7672	10.3345	6.10348	21.9317	8.85063	FAM168A	family with sequence similarity 168 member A	23201	ENSG00000054965
ENSG00000054967	13.2496	14.8015	8.47329	7.90199	15.5017	15.869	8.22438	7.58625	RELT	RELT, TNF receptor	84957	ENSG00000054967
ENSG00000054983	3.61352	6.72796	3.76591	2.96325	0	0	1.37073	321.151	GALC	galactosylceramidase	2581	ENSG00000054983
ENSG00000055044	499.87	518.053	413.308	458.316	503.29	656.734	501.687	419.773	NOP58	NOP58 ribonucleoprotein	51602	ENSG00000055044
ENSG00000055070	59.0209	60.5516	71.5522	64.2037	80.609	65.9176	56.1999	106.208	SZRD1	SUZ RNA binding domain containing 1	26099	ENSG00000055070
ENSG00000055118	0	0	0.941477	0	0	0	0	0	KCNH2	potassium voltage-gated channel subfamily H member 2	3757	ENSG00000055118
ENSG00000055130	99.9741	118.412	127.099	114.579	110.579	113.525	100.063	101.15	CUL1	cullin 1	8454	ENSG00000055130
ENSG00000055147	40.9532	33.6398	48.9568	44.4487	46.5052	48.8278	38.3804	48.0463	FAM114A2	family with sequence similarity 114 member A2	10827	ENSG00000055147
ENSG00000055163	0	0	0	0.987749	0	0	0	108.736	CYFIP2	cytoplasmic FMR1 interacting protein 2	26999	ENSG00000055163
ENSG00000055208	59.0209	65.934	67.7863	83.9587	71.308	100.097	154.892	103.679	TAB2	TGF-beta activated kinase 1 (MAP3K7) binding protein 2	23118	ENSG00000055208
ENSG00000055211	107.201	122.449	132.748	139.273	129.181	114.745	117.883	106.208	GINM1	glycoprotein integral membrane 1	116254	ENSG00000055211
ENSG00000055332	252.947	270.464	261.73	272.619	550.828	565.182	511.282	0	EIF2AK2	eukaryotic translation initiation factor 2 alpha kinase 2	5610	ENSG00000055332
ENSG00000055483	56.6118	65.934	37.6591	46.4242	56.8397	48.8278	27.4146	128.966	USP36	ubiquitin specific peptidase 36	57602	ENSG00000055483
ENSG00000055609	155.381	115.721	195.827	194.587	145.716	114.745	132.961	283.22	KMT2C	lysine methyltransferase 2C	58508	ENSG00000055609
ENSG00000055732	0	0	0	0	0	2.44139	0	0	MCOLN3	mucolipin 3	55283	ENSG00000055732
ENSG00000055813	0	0	0	1.9755	0	0	1.37073	5.0575	CCDC85A	coiled-coil domain containing 85A	114800	ENSG00000055813
ENSG00000055917	140.927	152.052	144.987	164.954	156.051	125.732	159.005	184.599	PUM2	pumilio RNA binding family member 2	23369	ENSG00000055917
ENSG00000055950	120.451	108.993	112.036	95.8117	133.315	102.538	87.7267	93.5638	MRPL43	mitochondrial ribosomal protein L43	84545	ENSG00000055950
ENSG00000056050	54.2028	55.1693	76.2596	49.3875	55.8062	48.8278	58.9414	72.0694	HPF1	histone PARylation factor 1	54969	ENSG00000056050
ENSG00000056097	266.196	281.229	271.145	289.411	295.566	301.512	285.112	355.29	ZFR	zinc finger RNA binding protein	51663	ENSG00000056097
ENSG00000056277	15.6586	18.8383	18.8295	11.853	20.669	18.3104	15.078	34.1381	ZNF280C	zinc finger protein 280C	55609	ENSG00000056277
ENSG00000056487	0	0	0	0	2.0669	1.2207	0	1.26438	PHF21B	PHD finger protein 21B	112885	ENSG00000056487
ENSG00000056558	0	1.34559	0	1.9755	2.0669	1.2207	0	154.254	TRAF1	TNF receptor associated factor 1	7185	ENSG00000056558
ENSG00000056586	308.354	309.486	288.092	257.803	340.005	363.767	256.326	151.725	RC3H2	ring finger and CCCH-type domains 2	54542	ENSG00000056586
ENSG00000056972	40.9532	56.5149	54.6056	63.216	75.4418	64.6969	71.2779	0	TRAF3IP2	TRAF3 interacting protein 2	10758	ENSG00000056972
ENSG00000057019	922.653	888.091	372.825	421.769	654.173	618.893	337.199	0	DCBLD2	discoidin, CUB and LCCL domain containing 2	131566	ENSG00000057019
ENSG00000057149	1.20451	1.34559	2.82443	3.951	3.10035	2.44139	1.37073	0	SERPINB3	serpin family B member 3	6317	ENSG00000057149
ENSG00000057252	77.0885	76.6987	62.1375	63.216	125.047	102.538	108.288	27.8163	SOAT1	sterol O-acyltransferase 1	6646	ENSG00000057252
ENSG00000057294	79.4975	79.3899	49.8983	64.2037	75.4418	81.7866	69.9072	0	PKP2	plakophilin 2	5318	ENSG00000057294
ENSG00000057608	491.439	452.119	473.563	423.744	516.724	567.624	496.204	580.348	GDI2	GDP dissociation inhibitor 2	2665	ENSG00000057608
ENSG00000057657	1.20451	0	0.941477	6.91424	2.0669	15.869	5.48292	156.783	PRDM1	PR/SET domain 1	639	ENSG00000057657
ENSG00000057663	52.9983	65.934	57.4301	63.216	76.4752	69.5797	63.0536	40.46	ATG5	autophagy related 5	9474	ENSG00000057663
ENSG00000057704	48.1803	63.2428	35.7761	36.5467	56.8397	87.8901	69.9072	1.26438	TMCC3	transmembrane and coiled-coil domain family 3	57458	ENSG00000057704
ENSG00000057757	55.4073	55.1693	64.0204	55.314	59.94	52.4899	47.9755	31.6094	PITHD1	PITH domain containing 1	57095	ENSG00000057757
ENSG00000057935	61.4299	53.8237	68.7278	42.4732	58.9066	32.9588	39.7512	61.9544	MTA3	metastasis associated 1 family member 3	57504	ENSG00000057935
ENSG00000058056	36.1352	21.5295	29.1858	34.5712	15.5017	15.869	26.0439	79.6557	USP13	ubiquitin specific peptidase 13	8975	ENSG00000058056
ENSG00000058063	75.884	84.7723	89.4403	88.8974	56.8397	73.2417	69.9072	130.231	ATP11B	ATPase phospholipid transporting 11B (putative)	23200	ENSG00000058063
ENSG00000058085	480.598	539.582	932.062	1143.81	342.072	617.672	906.052	0	LAMC2	laminin subunit gamma 2	3918	ENSG00000058085
ENSG00000058091	19.2721	21.5295	29.1858	31.608	22.7359	9.76557	21.9317	0	CDK14	cyclin dependent kinase 14	5218	ENSG00000058091
ENSG00000058262	168.631	211.258	187.354	167.917	159.151	197.753	149.41	250.346	SEC61A1	Sec61 translocon alpha 1 subunit	29927	ENSG00000058262
ENSG00000058272	309.558	336.398	320.102	359.541	410.279	455.32	496.204	413.451	PPP1R12A	protein phosphatase 1 regulatory subunit 12A	4659	ENSG00000058272
ENSG00000058335	4.81803	4.03678	0	1.9755	4.1338	2.44139	4.11219	1.26438	RASGRF1	Ras protein specific guanine nucleotide releasing factor 1	5923	ENSG00000058335
ENSG00000058404	0	0	0	1.9755	1.03345	0	1.37073	0	CAMK2B	calcium/calmodulin dependent protein kinase II beta	816	ENSG00000058404
ENSG00000058453	6.02254	9.41914	15.0636	17.7795	7.23414	3.66209	9.59511	1.26438	CROCC	ciliary rootlet coiled-coil, rootletin	9696	ENSG00000058453
ENSG00000058600	36.1352	24.2207	32.0102	50.3752	31.0035	31.7381	45.2341	42.9888	POLR3E	RNA polymerase III subunit E	55718	ENSG00000058600
ENSG00000058668	156.586	211.258	292.799	269.656	114.713	134.277	165.858	128.966	ATP2B4	ATPase plasma membrane Ca2+ transporting 4	493	ENSG00000058668
ENSG00000058673	0	1.34559	1.88295	0.987749	1.03345	0	2.74146	1.26438	ZC3H11A	zinc finger CCCH-type containing 11A	9877	ENSG00000058673
ENSG00000058729	27.7037	36.331	28.2443	30.6202	27.9031	28.076	39.7512	27.8163	RIOK2	RIO kinase 2	55781	ENSG00000058729
ENSG00000058799	27.7037	40.3678	24.4784	27.657	44.4383	47.6071	37.0097	12.6438	YIPF1	Yip1 domain family member 1	54432	ENSG00000058799
ENSG00000058804	252.947	219.331	176.998	168.905	151.917	173.339	154.892	106.208	NDC1	NDC1 transmembrane nucleoporin	55706	ENSG00000058804
ENSG00000058866	2.40901	0	1.88295	3.951	8.26759	6.10348	8.22438	0	DGKG	diacylglycerol kinase gamma	1608	ENSG00000058866
ENSG00000059122	0	2.69118	10.3562	8.88974	7.23414	6.10348	5.48292	20.23	FLYWCH1	FLYWCH-type zinc finger 1	84256	ENSG00000059122
ENSG00000059145	14.4541	9.41914	19.771	19.755	12.4014	8.54487	12.3366	44.2532	UNKL	unkempt family like zinc finger	64718	ENSG00000059145
ENSG00000059377	0	0	0	0	0	0	0	22.7588	TBXAS1	thromboxane A synthase 1	6916	ENSG00000059377
ENSG00000059378	13.2496	17.4927	18.8295	13.8285	54.7728	93.9936	67.1657	29.0806	PARP12	poly(ADP-ribose) polymerase family member 12	64761	ENSG00000059378
ENSG00000059573	55.4073	37.6766	44.2494	76.0567	33.0704	39.0623	78.1316	24.0231	ALDH18A1	aldehyde dehydrogenase 18 family member A1	5832	ENSG00000059573
ENSG00000059588	43.3623	60.5516	44.2494	52.3507	40.3045	47.6071	60.3121	54.3682	TARBP1	TAR (HIV-1) RNA binding protein 1	6894	ENSG00000059588
ENSG00000059691	14.4541	12.1103	9.41477	15.804	12.4014	13.4277	9.59511	17.7013	GATB	glutamyl-tRNA amidotransferase subunit B	5188	ENSG00000059691
ENSG00000059728	34.9307	36.331	33.8932	30.6202	59.94	39.0623	56.1999	22.7588	MXD1	MAX dimerization protein 1	4084	ENSG00000059728
ENSG00000059758	40.9532	32.2942	36.7176	46.4242	46.5052	52.4899	56.1999	65.7475	CDK17	cyclin dependent kinase 17	5128	ENSG00000059758
ENSG00000059769	120.451	129.177	94.1477	85.9342	100.245	128.173	90.4681	140.346	DNAJC25	DnaJ heat shock protein family (Hsp40) member C25	548645	ENSG00000059769
ENSG00000059804	4.81803	5.38237	0	0.987749	14.4683	18.3104	2.74146	295.864	SLC2A3	solute carrier family 2 member 3	6515	ENSG00000059804
ENSG00000060069	21.6811	13.4559	23.5369	21.7305	13.4348	31.7381	26.0439	7.58625	CTDP1	CTD phosphatase subunit 1	9150	ENSG00000060069
ENSG00000060138	613.094	649.921	621.375	638.086	688.277	775.142	693.589	469.083	YBX3	Y-box binding protein 3	8531	ENSG00000060138
ENSG00000060140	4.81803	1.34559	0.941477	2.96325	1.03345	2.44139	5.48292	0	STYK1	serine/threonine/tyrosine kinase 1	55359	ENSG00000060140
ENSG00000060237	231.265	266.427	307.863	287.435	208.757	198.973	278.258	265.519	WNK1	WNK lysine deficient protein kinase 1	65125	ENSG00000060237
ENSG00000060339	634.775	655.303	592.189	559.066	653.14	548.092	529.102	632.188	CCAR1	cell division cycle and apoptosis regulator 1	55749	ENSG00000060339
ENSG00000060491	50.5893	49.7869	32.0102	34.5712	107.479	128.173	91.8389	24.0231	OGFR	opioid growth factor receptor	11054	ENSG00000060491
ENSG00000060558	27.7037	33.6398	37.6591	29.6325	43.4049	79.3452	47.9755	26.5519	GNA15	G protein subunit alpha 15	2769	ENSG00000060558
ENSG00000060566	0	0	0	0	0	0	0	154.254	CREB3L3	cAMP responsive element binding protein 3 like 3	84699	ENSG00000060566
ENSG00000060642	18.0676	21.5295	25.4199	32.5957	24.8028	29.2967	20.5609	18.9656	PIGV	phosphatidylinositol glycan anchor biosynthesis class V	55650	ENSG00000060642
ENSG00000060656	54.2028	65.934	87.5573	111.616	49.6055	65.9176	68.5365	0	PTPRU	protein tyrosine phosphatase, receptor type U	10076	ENSG00000060656
ENSG00000060688	28.9082	28.2574	16.9466	31.608	25.8362	18.3104	12.3366	15.1725	SNRNP40	small nuclear ribonucleoprotein U5 subunit 40	9410	ENSG00000060688
ENSG00000060749	313.172	335.052	303.155	264.717	293.499	257.567	290.595	134.024	QSER1	glutamine and serine rich 1	79832	ENSG00000060749
ENSG00000060762	67.4524	69.9708	61.196	84.9464	64.0738	61.0348	65.795	83.4488	MPC1	mitochondrial pyruvate carrier 1	51660	ENSG00000060762
ENSG00000060971	36.1352	33.6398	33.8932	32.5957	44.4383	29.2967	35.639	36.6669	ACAA1	acetyl-CoA acyltransferase 1	30	ENSG00000060971
ENSG00000060982	144.541	142.633	83.7914	97.7872	131.248	148.925	126.107	1081.04	BCAT1	branched chain amino acid transaminase 1	586	ENSG00000060982
ENSG00000061273	193.926	217.986	215.598	243.974	187.054	203.856	179.566	386.899	HDAC7	histone deacetylase 7	51564	ENSG00000061273
ENSG00000061337	0	0	0.941477	0	0	0	5.48292	0	LZTS1	leucine zipper tumor suppressor 1	11178	ENSG00000061337
ENSG00000061656	0	2.69118	0	0	0	0	0	0	SPAG4	sperm associated antigen 4	6676	ENSG00000061656
ENSG00000061676	168.631	176.273	153.461	178.783	146.75	172.118	228.912	26.5519	NCKAP1	NCK associated protein 1	10787	ENSG00000061676
ENSG00000061794	287.877	301.413	266.438	254.839	280.065	234.374	230.283	287.013	MRPS35	mitochondrial ribosomal protein S35	60488	ENSG00000061794
ENSG00000061936	96.3606	122.449	133.69	139.273	118.847	148.925	112.4	131.495	SFSWAP	splicing factor SWAP	6433	ENSG00000061936
ENSG00000061938	12.0451	17.4927	29.1858	19.755	18.6021	24.4139	28.7853	17.7013	TNK2	tyrosine kinase non receptor 2	10188	ENSG00000061938
ENSG00000061987	37.3397	43.0589	35.7761	37.5345	40.3045	40.283	49.3463	42.9888	MON2	MON2 homolog, regulator of endosome-to-Golgi trafficking	23041	ENSG00000061987
ENSG00000062038	556.482	472.303	466.972	523.507	549.795	534.665	593.526	0	CDH3	cadherin 3	1001	ENSG00000062038
ENSG00000062194	199.948	183.001	213.715	246.937	282.132	235.594	309.785	341.381	GPBP1	GC-rich promoter binding protein 1	65056	ENSG00000062194
ENSG00000062282	1.20451	0	3.76591	3.951	0	1.2207	1.37073	34.1381	DGAT2	diacylglycerol O-acyltransferase 2	84649	ENSG00000062282
ENSG00000062370	9.63606	5.38237	5.64886	4.93875	8.26759	7.32417	4.11219	0	ZNF112	zinc finger protein 112	7771	ENSG00000062370
ENSG00000062485	109.61	82.0811	86.6158	103.714	107.479	91.5522	95.9511	104.943	CS	citrate synthase	1431	ENSG00000062485
ENSG00000062582	0	0	0.941477	0.987749	0	1.2207	0	0	MRPS24	mitochondrial ribosomal protein S24	64951	ENSG00000062582
ENSG00000062598	30.1127	30.9486	30.1273	38.5222	40.3045	25.6346	37.0097	49.3107	ELMO2	engulfment and cell motility 2	63916	ENSG00000062598
ENSG00000062650	296.309	244.898	257.023	289.411	320.369	313.719	261.809	261.726	WAPL	WAPL cohesin release factor	23063	ENSG00000062650
ENSG00000062716	293.9	283.92	228.779	198.538	441.283	471.189	570.223	495.635	VMP1	vacuole membrane protein 1	81671	ENSG00000062716
ENSG00000062725	92.7471	91.5003	107.328	112.603	94.0439	81.7866	138.444	179.541	APPBP2	amyloid beta precursor protein binding protein 2	10513	ENSG00000062725
ENSG00000062822	2.40901	12.1103	6.59034	6.91424	8.26759	6.10348	5.48292	10.115	POLD1	DNA polymerase delta 1, catalytic subunit	5424	ENSG00000062822
ENSG00000063046	127.678	130.522	117.685	103.714	127.114	101.318	112.4	212.415	EIF4B	eukaryotic translation initiation factor 4B	1975	ENSG00000063046
ENSG00000063127	0	1.34559	1.88295	0	1.03345	2.44139	1.37073	3.79313	SLC6A16	solute carrier family 6 member 16	28968	ENSG00000063127
ENSG00000063169	7.22704	5.38237	9.41477	8.88974	6.20069	9.76557	8.22438	5.0575	BICRA	BRD4 interacting chromatin remodeling complex associated protein	29998	ENSG00000063169
ENSG00000063176	14.4541	14.8015	6.59034	14.8162	12.4014	12.207	4.11219	30.345	SPHK2	sphingosine kinase 2	56848	ENSG00000063176
ENSG00000063177	569.732	711.818	695.751	775.383	593.2	749.507	734.711	1164.49	RPL18	ribosomal protein L18	6141	ENSG00000063177
ENSG00000063180	1.20451	5.38237	11.2977	13.8285	7.23414	20.7518	16.4488	24.0231	CA11	carbonic anhydrase 11	770	ENSG00000063180
ENSG00000063241	10.8406	12.1103	20.7125	38.5222	10.3345	8.54487	27.4146	15.1725	ISOC2	isochorismatase domain containing 2	79763	ENSG00000063241
ENSG00000063244	230.061	261.045	260.789	316.08	207.723	214.842	252.214	259.197	U2AF2	U2 small nuclear RNA auxiliary factor 2	11338	ENSG00000063244
ENSG00000063245	45.7713	41.7134	101.679	93.8362	53.7393	56.152	95.9511	24.0231	EPN1	epsin 1	29924	ENSG00000063245
ENSG00000063322	37.3397	47.0957	30.1273	39.51	42.3714	47.6071	50.717	58.1613	MED29	mediator complex subunit 29	55588	ENSG00000063322
ENSG00000063438	0	0	1.88295	1.9755	0	2.44139	0	68.2763	AHRR	aryl-hydrocarbon receptor repressor	57491	ENSG00000063438
ENSG00000063587	14.4541	10.7647	16.0051	19.755	9.30104	13.4277	16.4488	37.9313	ZNF275	zinc finger protein 275	10838	ENSG00000063587
ENSG00000063601	93.9516	82.0811	69.6693	48.3997	108.512	78.1245	64.4243	45.5175	MTMR1	myotubularin related protein 1	8776	ENSG00000063601
ENSG00000063660	78.293	83.4267	118.626	112.603	86.8097	97.6557	109.658	6.32188	GPC1	glypican 1	2817	ENSG00000063660
ENSG00000063761	4.81803	14.8015	6.59034	5.9265	8.26759	8.54487	5.48292	1.26438	ADCK1	aarF domain containing kinase 1	57143	ENSG00000063761
ENSG00000063854	28.9082	24.2207	65.9034	50.3752	32.0369	15.869	47.9755	69.5407	HAGH	hydroxyacylglutathione hydrolase	3029	ENSG00000063854
ENSG00000063978	33.7262	32.2942	39.542	36.5467	43.4049	40.283	37.0097	59.4257	RNF4	ring finger protein 4	6047	ENSG00000063978
ENSG00000064012	49.3848	52.4781	70.6107	69.1424	195.322	278.319	278.258	53.1038	CASP8	caspase 8	841	ENSG00000064012
ENSG00000064042	54.2028	53.8237	36.7176	34.5712	47.5387	21.9725	31.5268	0	LIMCH1	LIM and calponin homology domains 1	22998	ENSG00000064042
ENSG00000064102	151.768	139.942	101.679	129.395	165.352	158.69	130.219	83.4488	INTS13	integrator complex subunit 13	55726	ENSG00000064102
ENSG00000064115	80.702	75.3532	83.7914	122.481	80.609	46.3864	137.073	102.414	TM7SF3	transmembrane 7 superfamily member 3	51768	ENSG00000064115
ENSG00000064195	18.0676	8.07355	34.8346	47.412	9.30104	8.54487	32.8975	0	DLX3	distal-less homeobox 3	1747	ENSG00000064195
ENSG00000064199	21.6811	21.5295	37.6591	24.6937	32.0369	28.076	24.6731	7.58625	SPA17	sperm autoantigenic protein 17	53340	ENSG00000064199
ENSG00000064205	0	0	0.941477	0	0	0	1.37073	1.26438	WISP2	WNT1 inducible signaling pathway protein 2	8839	ENSG00000064205
ENSG00000064225	22.8856	9.41914	11.2977	11.853	8.26759	6.10348	2.74146	0	ST3GAL6	ST3 beta-galactoside alpha-2,3-sialyltransferase 6	10402	ENSG00000064225
ENSG00000064270	8.43155	13.4559	19.771	22.7182	8.26759	4.88278	21.9317	0	ATP2C2	ATPase secretory pathway Ca2+ transporting 2	9914	ENSG00000064270
ENSG00000064300	0	2.69118	1.88295	0	3.10035	1.2207	0	1.26438	NGFR	nerve growth factor receptor	4804	ENSG00000064300
ENSG00000064309	1.20451	0	0.941477	0.987749	0	1.2207	0	6.32188	CDON	cell adhesion associated, oncogene regulated	50937	ENSG00000064309
ENSG00000064313	46.9758	80.7355	72.4937	71.1179	70.2745	70.8004	80.873	72.0694	TAF2	TATA-box binding protein associated factor 2	6873	ENSG00000064313
ENSG00000064393	7.22704	18.8383	17.8881	26.6692	9.30104	9.76557	34.2682	625.866	HIPK2	homeodomain interacting protein kinase 2	28996	ENSG00000064393
ENSG00000064419	148.154	127.831	154.402	163.966	132.281	137.939	150.78	209.886	TNPO3	transportin 3	23534	ENSG00000064419
ENSG00000064490	10.8406	6.72796	6.59034	4.93875	14.4683	7.32417	16.4488	20.23	RFXANK	regulatory factor X associated ankyrin containing protein	8625	ENSG00000064490
ENSG00000064545	45.7713	39.0222	34.8346	25.6815	29.97	29.2967	26.0439	78.3913	TMEM161A	transmembrane protein 161A	54929	ENSG00000064545
ENSG00000064547	14.4541	17.4927	13.1807	10.8652	14.4683	9.76557	13.7073	13.9081	LPAR2	lysophosphatidic acid receptor 2	9170	ENSG00000064547
ENSG00000064601	93.9516	79.3899	66.8448	64.2037	80.609	68.359	60.3121	25.2875	CTSA	cathepsin A	5476	ENSG00000064601
ENSG00000064607	51.7938	67.2796	42.3664	28.6447	47.5387	45.1657	34.2682	357.818	SUGP2	SURP and G-patch domain containing 2	10147	ENSG00000064607
ENSG00000064651	387.851	360.619	283.384	300.276	208.757	152.587	145.297	104.943	SLC12A2	solute carrier family 12 member 2	6558	ENSG00000064651
ENSG00000064652	18.0676	24.2207	29.1858	33.5835	22.7359	26.8553	34.2682	20.23	SNX24	sorting nexin 24	28966	ENSG00000064652
ENSG00000064655	1.20451	0	0.941477	0.987749	0	0	1.37073	0	EYA2	EYA transcriptional coactivator and phosphatase 2	2139	ENSG00000064655
ENSG00000064666	165.017	135.905	131.807	117.542	140.549	169.677	93.2096	85.9775	CNN2	calponin 2	1265	ENSG00000064666
ENSG00000064687	2.40901	4.03678	4.70738	3.951	2.0669	0	1.37073	5.0575	ABCA7	ATP binding cassette subfamily A member 7	10347	ENSG00000064687
ENSG00000064703	48.1803	76.6987	33.8932	40.4977	52.7059	67.1383	42.4926	41.7244	DDX20	DEAD-box helicase 20	11218	ENSG00000064703
ENSG00000064726	54.2028	52.4781	38.6005	34.5712	37.2042	68.359	34.2682	26.5519	BTBD1	BTB domain containing 1	53339	ENSG00000064726
ENSG00000064763	4.81803	2.69118	0	1.9755	3.10035	4.88278	5.48292	0	FAR2	fatty acyl-CoA reductase 2	55711	ENSG00000064763
ENSG00000064787	0	2.69118	1.88295	0	2.0669	0	0	1.26438	BCAS1	breast carcinoma amplified sequence 1	8537	ENSG00000064787
ENSG00000064932	36.1352	49.7869	45.1909	29.6325	76.4752	131.835	97.3218	63.2188	SBNO2	strawberry notch homolog 2	22904	ENSG00000064932
ENSG00000064933	52.9983	61.8972	44.2494	59.265	52.7059	54.9313	47.9755	60.69	PMS1	PMS1 homolog 1, mismatch repair system component	5378	ENSG00000064933
ENSG00000064961	16.8631	20.1839	16.9466	8.88974	15.5017	20.7518	17.8195	30.345	HMG20B	high mobility group 20B	10362	ENSG00000064961
ENSG00000064995	68.6569	56.5149	38.6005	39.51	67.1742	59.8141	26.0439	84.7132	TAF11	TATA-box binding protein associated factor 11	6882	ENSG00000064995
ENSG00000064999	45.7713	51.1325	20.7125	18.7672	40.3045	50.0485	19.1902	26.5519	ANKS1A	ankyrin repeat and sterile alpha motif domain containing 1A	23294	ENSG00000064999
ENSG00000065000	226.447	258.354	243.842	207.427	325.536	302.733	233.024	211.151	AP3D1	adaptor related protein complex 3 subunit delta 1	8943	ENSG00000065000
ENSG00000065029	2.40901	5.38237	8.47329	8.88974	4.1338	6.10348	1.37073	22.7588	ZNF76	zinc finger protein 76	7629	ENSG00000065029
ENSG00000065054	3.61352	5.38237	11.2977	9.87749	2.0669	8.54487	0	0	SLC9A3R2	SLC9A3 regulator 2	9351	ENSG00000065054
ENSG00000065057	22.8856	25.5662	25.4199	27.657	12.4014	14.6483	21.9317	18.9656	NTHL1	nth like DNA glycosylase 1	4913	ENSG00000065057
ENSG00000065060	34.9307	40.3678	21.654	17.7795	36.1707	67.1383	38.3804	73.3338	UHRF1BP1	UHRF1 binding protein 1	54887	ENSG00000065060
ENSG00000065135	285.468	211.258	220.306	194.587	241.827	283.201	242.619	252.875	GNAI3	G protein subunit alpha i3	2773	ENSG00000065135
ENSG00000065150	311.967	308.141	236.311	229.158	294.533	275.877	291.965	462.762	IPO5	importin 5	3843	ENSG00000065150
ENSG00000065154	160.199	142.633	125.216	195.574	130.215	109.863	254.956	53.1038	OAT	ornithine aminotransferase	4942	ENSG00000065154
ENSG00000065183	210.789	207.221	144.046	120.505	250.095	263.67	178.195	134.024	WDR3	WD repeat domain 3	10885	ENSG00000065183
ENSG00000065243	250.537	247.589	209.008	198.538	251.128	266.112	200.127	127.702	PKN2	protein kinase N2	5586	ENSG00000065243
ENSG00000065268	49.3848	65.934	61.196	69.1424	77.5087	48.8278	67.1657	60.69	WDR18	WD repeat domain 18	57418	ENSG00000065268
ENSG00000065308	22.8856	18.8383	15.0636	16.7917	19.6355	10.9863	19.1902	5.0575	TRAM2	translocation associated membrane protein 2	9697	ENSG00000065308
ENSG00000065328	179.472	129.177	173.232	165.942	169.486	87.8901	123.366	45.5175	MCM10	minichromosome maintenance 10 replication initiation factor	55388	ENSG00000065328
ENSG00000065357	56.6118	71.3164	111.094	132.358	57.8731	46.3864	89.0974	44.2532	DGKA	diacylglycerol kinase alpha	1606	ENSG00000065357
ENSG00000065361	34.9307	26.9118	78.1426	70.1302	29.97	21.9725	45.2341	0	ERBB3	erb-b2 receptor tyrosine kinase 3	2065	ENSG00000065361
ENSG00000065413	0	0	0	0.987749	1.03345	0	0	208.622	ANKRD44	ankyrin repeat domain 44	91526	ENSG00000065413
ENSG00000065427	401.101	426.553	435.904	412.879	639.705	712.886	699.072	424.83	KARS	lysyl-tRNA synthetase	3735	ENSG00000065427
ENSG00000065457	79.4975	87.4635	80.967	82.9709	83.7094	78.1245	79.5023	34.1381	ADAT1	adenosine deaminase, tRNA specific 1	23536	ENSG00000065457
ENSG00000065485	21.6811	26.9118	16.0051	27.657	14.4683	25.6346	24.6731	16.4369	PDIA5	protein disulfide isomerase family A member 5	10954	ENSG00000065485
ENSG00000065491	19.2721	14.8015	10.3562	4.93875	13.4348	12.207	10.9658	27.8163	TBC1D22B	TBC1 domain family member 22B	55633	ENSG00000065491
ENSG00000065518	240.901	173.581	243.842	267.68	223.225	212.401	249.473	246.553	NDUFB4	NADH:ubiquinone oxidoreductase subunit B4	4710	ENSG00000065518
ENSG00000065526	197.539	207.221	173.232	163.966	196.355	218.505	143.927	115.058	SPEN	spen family transcriptional repressor	23013	ENSG00000065526
ENSG00000065534	16.8631	18.8383	11.2977	6.91424	31.0035	10.9863	4.11219	0	MYLK	myosin light chain kinase	4638	ENSG00000065534
ENSG00000065548	826.292	929.804	726.82	731.922	808.157	930.17	667.545	775.062	ZC3H15	zinc finger CCCH-type containing 15	55854	ENSG00000065548
ENSG00000065559	113.224	121.103	101.679	86.9219	111.612	87.8901	98.6925	112.529	MAP2K4	mitogen-activated protein kinase kinase 4	6416	ENSG00000065559
ENSG00000065600	10.8406	16.1471	13.1807	14.8162	10.3345	23.1932	12.3366	27.8163	TMEM206	transmembrane protein 206	55248	ENSG00000065600
ENSG00000065613	661.274	815.429	687.278	748.714	718.247	828.852	708.667	214.944	SLK	STE20 like kinase	9748	ENSG00000065613
ENSG00000065615	62.6344	52.4781	33.8932	38.5222	44.4383	51.2692	30.156	88.5063	CYB5R4	cytochrome b5 reductase 4	51167	ENSG00000065615
ENSG00000065618	472.167	631.083	903.818	935.399	454.718	638.424	829.291	0	COL17A1	collagen type XVII alpha 1 chain	1308	ENSG00000065618
ENSG00000065621	48.1803	47.0957	42.3664	48.3997	43.4049	41.5037	57.5706	1.26438	GSTO2	glutathione S-transferase omega 2	119391	ENSG00000065621
ENSG00000065665	2.40901	1.34559	5.64886	4.93875	5.16724	2.44139	1.37073	12.6438	SEC61A2	Sec61 translocon alpha 2 subunit	55176	ENSG00000065665
ENSG00000065675	0	2.69118	0	0	3.10035	3.66209	0	3.79313	PRKCQ	protein kinase C theta	5588	ENSG00000065675
ENSG00000065717	3.61352	0	1.88295	0.987749	6.20069	0	2.74146	5.0575	TLE2	transducin like enhancer of split 2	7089	ENSG00000065717
ENSG00000065802	31.3172	26.9118	20.7125	23.706	24.8028	24.4139	20.5609	64.4832	ASB1	ankyrin repeat and SOCS box containing 1	51665	ENSG00000065802
ENSG00000065809	109.61	92.8458	85.6744	80.0077	90.9435	87.8901	83.6145	510.808	FAM107B	family with sequence similarity 107 member B	83641	ENSG00000065809
ENSG00000065833	114.428	91.5003	70.6107	55.314	79.5756	50.0485	60.3121	0	ME1	malic enzyme 1	4199	ENSG00000065833
ENSG00000065882	1.20451	1.34559	4.70738	5.9265	11.3679	15.869	31.5268	29.0806	TBC1D1	TBC1 domain family member 1	23216	ENSG00000065882
ENSG00000065883	107.201	106.302	107.328	112.603	132.281	113.525	132.961	51.8394	CDK13	cyclin dependent kinase 13	8621	ENSG00000065883
ENSG00000065911	190.312	266.427	235.369	265.705	186.021	317.381	355.019	858.511	MTHFD2	methylenetetrahydrofolate dehydrogenase (NADP+ dependent) 2, methenyltetrahydrofolate cyclohydrolase	10797	ENSG00000065911
ENSG00000065923	28.9082	34.9854	19.771	15.804	68.2076	50.0485	32.8975	130.231	SLC9A7	solute carrier family 9 member A7	84679	ENSG00000065923
ENSG00000065970	90.338	76.6987	80.0255	92.8484	50.639	57.3727	71.2779	61.9544	FOXJ2	forkhead box J2	55810	ENSG00000065970
ENSG00000065978	514.325	559.766	495.217	408.928	624.203	440.671	375.58	874.948	YBX1	Y-box binding protein 1	4904	ENSG00000065978
ENSG00000065989	2.40901	0	0.941477	1.9755	0	1.2207	0	30.345	PDE4A	phosphodiesterase 4A	5141	ENSG00000065989
ENSG00000066027	120.451	166.853	169.466	176.807	108.512	98.8764	150.78	122.644	PPP2R5A	protein phosphatase 2 regulatory subunit B'alpha	5525	ENSG00000066027
ENSG00000066044	93.9516	65.934	87.5573	81.9832	88.8766	65.9176	72.6487	125.173	ELAVL1	ELAV like RNA binding protein 1	1994	ENSG00000066044
ENSG00000066084	56.6118	63.2428	57.4301	60.2527	42.3714	40.283	58.9414	67.0119	DIP2B	disco interacting protein 2 homolog B	57609	ENSG00000066084
ENSG00000066117	20.4766	25.5662	32.0102	25.6815	19.6355	28.076	24.6731	50.575	SMARCD1	SWI/SNF related, matrix associated, actin dependent regulator of chromatin, subfamily d, member 1	6602	ENSG00000066117
ENSG00000066135	89.1335	75.3532	105.445	97.7872	85.7763	100.097	89.0974	127.702	KDM4A	lysine demethylase 4A	9682	ENSG00000066135
ENSG00000066136	13.2496	17.4927	33.8932	31.608	26.8697	28.076	34.2682	13.9081	NFYC	nuclear transcription factor Y subunit gamma	4802	ENSG00000066136
ENSG00000066185	0	0	0	0	0	0	0	1.26438	ZMYND12	zinc finger MYND-type containing 12	84217	ENSG00000066185
ENSG00000066248	12.0451	10.7647	8.47329	11.853	5.16724	8.54487	10.9658	0	NGEF	neuronal guanine nucleotide exchange factor	25791	ENSG00000066248
ENSG00000066279	821.474	757.568	933.945	920.582	837.094	579.83	959.511	462.762	ASPM	abnormal spindle microtubule assembly	259266	ENSG00000066279
ENSG00000066322	34.9307	44.4045	53.6642	54.3262	47.5387	64.6969	42.4926	65.7475	ELOVL1	ELOVL fatty acid elongase 1	64834	ENSG00000066322
ENSG00000066379	56.6118	57.8605	49.8983	42.4732	62.0069	89.1108	39.7512	36.6669	ZNRD1	zinc ribbon domain containing 1	30834	ENSG00000066379
ENSG00000066382	26.4992	24.2207	23.5369	28.6447	8.26759	12.207	9.59511	0	MPPED2	metallophosphoesterase domain containing 2	744	ENSG00000066382
ENSG00000066422	128.882	134.559	100.738	100.75	138.482	155.028	105.546	106.208	ZBTB11	zinc finger and BTB domain containing 11	27107	ENSG00000066422
ENSG00000066427	43.3623	56.5149	47.0738	53.3385	49.6055	42.7244	43.8633	102.414	ATXN3	ataxin 3	4287	ENSG00000066427
ENSG00000066455	44.5668	44.4045	45.1909	41.4855	46.5052	51.2692	28.7853	78.3913	GOLGA5	golgin A5	9950	ENSG00000066455
ENSG00000066468	28.9082	34.9854	9.41477	17.7795	8.26759	3.66209	15.078	0	FGFR2	fibroblast growth factor receptor 2	2263	ENSG00000066468
ENSG00000066557	44.5668	39.0222	43.3079	59.265	42.3714	34.1795	45.2341	56.8969	LRRC40	leucine rich repeat containing 40	55631	ENSG00000066557
ENSG00000066583	57.8163	36.331	39.542	79.0199	21.7024	26.8553	128.849	55.6325	ISOC1	isochorismatase domain containing 1	51015	ENSG00000066583
ENSG00000066629	0	0	2.82443	1.9755	0	0	1.37073	1.26438	EML1	echinoderm microtubule associated protein like 1	2009	ENSG00000066629
ENSG00000066651	85.52	76.6987	65.9034	49.3875	73.3749	86.6694	54.8292	29.0806	TRMT11	tRNA methyltransferase 11 homolog	60487	ENSG00000066651
ENSG00000066654	132.496	127.831	161.934	158.04	139.516	140.38	168.6	198.507	THUMPD1	THUMP domain containing 1	55623	ENSG00000066654
ENSG00000066697	95.1561	88.8091	86.6158	88.8974	82.6759	72.021	71.2779	46.7819	MSANTD3	Myb/SANT DNA binding domain containing 3	91283	ENSG00000066697
ENSG00000066735	2.40901	2.69118	7.53181	5.9265	2.0669	0	2.74146	0	KIF26A	kinesin family member 26A	26153	ENSG00000066735
ENSG00000066739	38.5442	39.0222	24.4784	36.5467	38.2376	35.4002	28.7853	17.7013	ATG2B	autophagy related 2B	55102	ENSG00000066739
ENSG00000066777	104.792	75.3532	110.153	110.628	96.1107	75.6831	94.5803	101.15	ARFGEF1	ADP ribosylation factor guanine nucleotide exchange factor 1	10565	ENSG00000066777
ENSG00000066813	0	0	0	0	0	0	0	12.6438	ACSM2B	acyl-CoA synthetase medium chain family member 2B	348158	ENSG00000066813
ENSG00000066827	13.2496	18.8383	16.0051	10.8652	15.5017	21.9725	8.22438	16.4369	ZFAT	zinc finger and AT-hook domain containing	57623	ENSG00000066827
ENSG00000066855	50.5893	36.331	33.8932	22.7182	22.7359	32.9588	37.0097	18.9656	MTFR1	mitochondrial fission regulator 1	9650	ENSG00000066855
ENSG00000066923	0	0	0	0	0	0	0	77.1269	STAG3	stromal antigen 3	10734	ENSG00000066923
ENSG00000066926	49.3848	25.5662	28.2443	31.608	49.6055	32.9588	23.3024	34.1381	FECH	ferrochelatase	2235	ENSG00000066926
ENSG00000066933	69.8614	71.3164	72.4937	63.216	72.3414	81.7866	75.3901	61.9544	MYO9A	myosin IXA	4649	ENSG00000066933
ENSG00000067048	0	0	0	0	0	0	0	922.994	DDX3Y	DEAD-box helicase 3 Y-linked	8653	ENSG00000067048
ENSG00000067057	126.473	111.684	127.099	121.493	178.787	205.077	141.185	142.874	PFKP	phosphofructokinase, platelet	5214	ENSG00000067057
ENSG00000067064	73.4749	103.611	120.509	154.089	62.0069	47.6071	130.219	96.0926	IDI1	isopentenyl-diphosphate delta isomerase 1	3422	ENSG00000067064
ENSG00000067066	102.383	143.978	127.099	123.469	497.089	855.708	686.735	118.851	SP100	SP100 nuclear antigen	6672	ENSG00000067066
ENSG00000067082	157.79	195.111	129.924	97.7872	337.938	479.733	281	427.359	KLF6	Kruppel like factor 6	1316	ENSG00000067082
ENSG00000067113	12.0451	6.72796	17.8881	34.5712	4.1338	2.44139	24.6731	44.2532	PLPP1	phospholipid phosphatase 1	8611	ENSG00000067113
ENSG00000067141	1.20451	4.03678	5.64886	6.91424	1.03345	1.2207	4.11219	22.7588	NEO1	neogenin 1	4756	ENSG00000067141
ENSG00000067167	196.335	177.618	111.094	148.162	178.787	189.208	231.653	201.036	TRAM1	translocation associated membrane protein 1	23471	ENSG00000067167
ENSG00000067177	16.8631	25.5662	34.8346	23.706	25.8362	39.0623	42.4926	0	PHKA1	phosphorylase kinase regulatory subunit alpha 1	5255	ENSG00000067177
ENSG00000067182	97.5651	122.449	114.86	101.738	177.753	202.635	117.883	17.7013	TNFRSF1A	TNF receptor superfamily member 1A	7132	ENSG00000067182
ENSG00000067191	2.40901	5.38237	9.41477	3.951	3.10035	4.88278	9.59511	18.9656	CACNB1	calcium voltage-gated channel auxiliary subunit beta 1	782	ENSG00000067191
ENSG00000067208	99.9741	131.868	101.679	110.628	120.914	124.511	93.2096	327.473	EVI5	ecotropic viral integration site 5	7813	ENSG00000067208
ENSG00000067221	15.6586	13.4559	10.3562	7.90199	27.9031	31.7381	13.7073	12.6438	STOML1	stomatin like 1	9399	ENSG00000067221
ENSG00000067225	902.176	1022.65	829.441	836.624	891.866	1081.54	729.228	826.902	PKM	pyruvate kinase M1/2	5315	ENSG00000067225
ENSG00000067248	224.038	236.824	228.779	215.329	244.927	206.298	191.902	160.576	DHX29	DExH-box helicase 29	54505	ENSG00000067248
ENSG00000067334	237.288	265.082	209.949	200.513	235.626	281.981	235.765	193.449	DNTTIP2	deoxynucleotidyltransferase terminal interacting protein 2	30836	ENSG00000067334
ENSG00000067365	4.81803	6.72796	2.82443	7.90199	7.23414	7.32417	9.59511	13.9081	METTL22	methyltransferase like 22	79091	ENSG00000067365
ENSG00000067369	155.381	168.199	153.461	123.469	222.192	201.415	167.229	177.013	TP53BP1	tumor protein p53 binding protein 1	7158	ENSG00000067369
ENSG00000067445	0	0	0	0	0	0	0	0	TRO	trophinin	7216	ENSG00000067445
ENSG00000067533	237.288	277.192	204.3	266.692	260.429	310.057	275.517	61.9544	RRP15	ribosomal RNA processing 15 homolog	51018	ENSG00000067533
ENSG00000067560	291.491	248.935	250.433	252.864	265.596	264.891	308.414	458.968	RHOA	ras homolog family member A	387	ENSG00000067560
ENSG00000067596	37.3397	47.0957	45.1909	60.2527	62.0069	63.4762	69.9072	46.7819	DHX8	DEAH-box helicase 8	1659	ENSG00000067596
ENSG00000067601	1.20451	1.34559	1.88295	1.9755	2.0669	1.2207	0	0	PMS2P4	PMS1 homolog 2, mismatch repair system component pseudogene 4	5382	ENSG00000067601
ENSG00000067606	16.8631	29.603	22.5954	6.91424	20.669	17.0897	5.48292	3.79313	PRKCZ	protein kinase C zeta	5590	ENSG00000067606
ENSG00000067646	0	0	0	0	0	0	0	51.8394	ZFY	zinc finger protein Y-linked	7544	ENSG00000067646
ENSG00000067704	169.836	180.309	185.471	195.574	166.385	191.649	290.595	126.438	IARS2	isoleucyl-tRNA synthetase 2, mitochondrial	55699	ENSG00000067704
ENSG00000067715	1.20451	0	14.1221	19.755	1.03345	1.2207	21.9317	0	SYT1	synaptotagmin 1	6857	ENSG00000067715
ENSG00000067798	37.3397	39.0222	44.2494	56.3017	26.8697	36.6209	49.3463	35.4025	NAV3	neuron navigator 3	89795	ENSG00000067798
ENSG00000067829	20.4766	10.7647	10.3562	8.88974	12.4014	14.6483	10.9658	17.7013	IDH3G	isocitrate dehydrogenase 3 (NAD(+)) gamma	3421	ENSG00000067829
ENSG00000067836	36.1352	24.2207	37.6591	45.4365	29.97	26.8553	26.0439	2.52875	ROGDI	rogdi homolog	79641	ENSG00000067836
ENSG00000067900	456.508	530.163	454.733	522.519	530.159	540.768	467.419	596.785	ROCK1	Rho associated coiled-coil containing protein kinase 1	6093	ENSG00000067900
ENSG00000067955	142.132	142.633	152.519	174.832	146.75	147.704	174.083	74.5982	CBFB	core-binding factor subunit beta	865	ENSG00000067955
ENSG00000067992	6.02254	0	8.47329	12.8407	9.30104	2.44139	6.85365	85.9775	PDK3	pyruvate dehydrogenase kinase 3	5165	ENSG00000067992
ENSG00000068001	4.81803	10.7647	4.70738	6.91424	7.23414	9.76557	9.59511	3.79313	HYAL2	hyaluronidase 2	8692	ENSG00000068001
ENSG00000068024	4.81803	10.7647	8.47329	6.91424	12.4014	15.869	13.7073	3.79313	HDAC4	histone deacetylase 4	9759	ENSG00000068024
ENSG00000068028	22.8856	16.1471	18.8295	16.7917	10.3345	10.9863	6.85365	98.6213	RASSF1	Ras association domain family member 1	11186	ENSG00000068028
ENSG00000068078	13.2496	14.8015	38.6005	28.6447	15.5017	18.3104	23.3024	0	FGFR3	fibroblast growth factor receptor 3	2261	ENSG00000068078
ENSG00000068079	2.40901	4.03678	2.82443	6.91424	54.7728	107.421	69.9072	2.52875	IFI35	interferon induced protein 35	3430	ENSG00000068079
ENSG00000068097	42.1578	34.9854	45.1909	33.5835	38.2376	46.3864	41.1219	135.288	HEATR6	HEAT repeat containing 6	63897	ENSG00000068097
ENSG00000068120	62.6344	69.9708	52.7227	40.4977	59.94	58.5934	38.3804	40.46	COASY	Coenzyme A synthase	80347	ENSG00000068120
ENSG00000068137	21.6811	29.603	31.0687	36.5467	20.669	15.869	34.2682	8.85063	PLEKHH3	pleckstrin homology, MyTH4 and FERM domain containing H3	79990	ENSG00000068137
ENSG00000068305	113.224	150.706	150.636	146.187	107.479	130.614	180.936	44.2532	MEF2A	myocyte enhancer factor 2A	4205	ENSG00000068305
ENSG00000068308	46.9758	37.6766	58.3715	50.3752	57.8731	53.7106	49.3463	77.1269	OTUD5	OTU deubiquitinase 5	55593	ENSG00000068308
ENSG00000068323	171.04	177.618	159.11	179.77	143.649	179.442	134.331	283.22	TFE3	transcription factor binding to IGHM enhancer 3	7030	ENSG00000068323
ENSG00000068354	7.22704	8.07355	5.64886	3.951	7.23414	7.32417	10.9658	13.9081	TBC1D25	TBC1 domain family member 25	4943	ENSG00000068354
ENSG00000068366	97.5651	91.5003	78.1426	68.1547	93.0104	108.642	94.5803	279.427	ACSL4	acyl-CoA synthetase long chain family member 4	2182	ENSG00000068366
ENSG00000068383	51.7938	56.5149	61.196	49.3875	20.669	37.8416	16.4488	0	INPP5A	inositol polyphosphate-5-phosphatase A	3632	ENSG00000068383
ENSG00000068394	7.22704	12.1103	20.7125	13.8285	22.7359	19.5311	9.59511	11.3794	GPKOW	G-patch domain and KOW motifs	27238	ENSG00000068394
ENSG00000068400	83.111	84.7723	90.3818	95.8117	108.512	91.5522	78.1316	134.024	GRIPAP1	GRIP1 associated protein 1	56850	ENSG00000068400
ENSG00000068438	71.0659	68.6252	51.7812	71.1179	50.639	68.359	56.1999	34.1381	FTSJ1	FtsJ RNA methyltransferase homolog 1	24140	ENSG00000068438
ENSG00000068489	216.811	177.618	226.896	186.685	211.857	120.849	142.556	289.542	PRR11	proline rich 11	55771	ENSG00000068489
ENSG00000068615	14.4541	9.41914	17.8881	21.7305	8.26759	9.76557	5.48292	0	REEP1	receptor accessory protein 1	65055	ENSG00000068615
ENSG00000068650	72.2704	36.331	64.9619	44.4487	57.8731	42.7244	21.9317	41.7244	ATP11A	ATPase phospholipid transporting 11A	23250	ENSG00000068650
ENSG00000068654	51.7938	55.1693	49.8983	49.3875	40.3045	42.7244	57.5706	27.8163	POLR1A	RNA polymerase I subunit A	25885	ENSG00000068654
ENSG00000068697	833.519	697.017	815.319	930.46	739.949	677.486	1129.48	347.703	LAPTM4A	lysosomal protein transmembrane 4 alpha	9741	ENSG00000068697
ENSG00000068724	34.9307	20.1839	33.8932	40.4977	26.8697	30.5174	34.2682	50.575	TTC7A	tetratricopeptide repeat domain 7A	57217	ENSG00000068724
ENSG00000068745	31.3172	44.4045	32.0102	48.3997	43.4049	32.9588	30.156	102.414	IP6K2	inositol hexakisphosphate kinase 2	51447	ENSG00000068745
ENSG00000068784	40.9532	51.1325	47.0738	39.51	50.639	47.6071	47.9755	32.8738	SRBD1	S1 RNA binding domain 1	55133	ENSG00000068784
ENSG00000068796	236.083	238.17	259.848	284.472	305.901	369.871	389.287	671.384	KIF2A	kinesin family member 2A	3796	ENSG00000068796
ENSG00000068831	0	0	0	0	1.03345	0	1.37073	5.0575	RASGRP2	RAS guanyl releasing protein 2	10235	ENSG00000068831
ENSG00000068878	238.492	219.331	257.023	219.28	220.125	214.842	254.956	233.91	PSME4	proteasome activator subunit 4	23198	ENSG00000068878
ENSG00000068885	38.5442	36.331	48.0153	48.3997	28.9366	26.8553	46.6048	21.4944	IFT80	intraflagellar transport 80	57560	ENSG00000068885
ENSG00000068903	7.22704	8.07355	11.2977	3.951	6.20069	10.9863	9.59511	13.9081	SIRT2	sirtuin 2	22933	ENSG00000068903
ENSG00000068912	90.338	103.611	110.153	106.677	79.5756	90.3315	97.3218	391.956	ERLEC1	endoplasmic reticulum lectin 1	27248	ENSG00000068912
ENSG00000068971	4.81803	10.7647	4.70738	7.90199	13.4348	17.0897	8.22438	26.5519	PPP2R5B	protein phosphatase 2 regulatory subunit B'beta	5526	ENSG00000068971
ENSG00000069011	83.111	86.1179	85.6744	103.714	57.8731	89.1108	57.5706	0	PITX1	paired like homeodomain 1	5307	ENSG00000069011
ENSG00000069020	114.428	99.5738	118.626	92.8484	113.679	89.1108	121.995	261.726	MAST4	microtubule associated serine/threonine kinase family member 4	375449	ENSG00000069020
ENSG00000069248	148.154	154.743	160.992	162.979	139.516	122.07	141.185	67.0119	NUP133	nucleoporin 133	55746	ENSG00000069248
ENSG00000069275	2022.37	2013.01	2383.82	2085.14	2280.82	1760.24	2049.24	1485.64	NUCKS1	nuclear casein kinase and cyclin dependent kinase substrate 1	64710	ENSG00000069275
ENSG00000069329	452.895	427.898	429.313	424.732	462.985	447.995	474.272	130.231	VPS35	VPS35, retromer complex component	55737	ENSG00000069329
ENSG00000069345	178.267	220.677	215.598	204.464	263.529	343.016	305.673	58.1613	DNAJA2	DnaJ heat shock protein family (Hsp40) member A2	10294	ENSG00000069345
ENSG00000069399	13.2496	36.331	18.8295	18.7672	31.0035	75.6831	24.6731	55.6325	BCL3	B cell CLL/lymphoma 3	602	ENSG00000069399
ENSG00000069424	1.20451	1.34559	2.82443	7.90199	2.0669	1.2207	5.48292	74.5982	KCNAB2	potassium voltage-gated channel subfamily A regulatory beta subunit 2	8514	ENSG00000069424
ENSG00000069493	6.02254	2.69118	13.1807	10.8652	4.1338	4.88278	6.85365	408.393	CLEC2D	C-type lectin domain family 2 member D	29121	ENSG00000069493
ENSG00000069509	73.4749	57.8605	58.3715	56.3017	57.8731	59.8141	50.717	59.4257	FUNDC1	FUN14 domain containing 1	139341	ENSG00000069509
ENSG00000069535	0	0	0	0	0	0	0	1.26438	MAOB	monoamine oxidase B	4129	ENSG00000069535
ENSG00000069667	13.2496	14.8015	11.2977	7.90199	12.4014	15.869	5.48292	0	RORA	RAR related orphan receptor A	6095	ENSG00000069667
ENSG00000069696	0	0	0.941477	0.987749	1.03345	0	0	2.52875	DRD4	dopamine receptor D4	1815	ENSG00000069696
ENSG00000069702	21.6811	10.7647	4.70738	6.91424	17.5686	14.6483	13.7073	48.0463	TGFBR3	transforming growth factor beta receptor 3	7049	ENSG00000069702
ENSG00000069764	1.20451	2.69118	0.941477	1.9755	0	0	0	0	PLA2G10	phospholipase A2 group X	8399	ENSG00000069764
ENSG00000069812	60.2254	78.0443	65.9034	73.0934	75.4418	95.2143	69.9072	1.26438	HES2	hes family bHLH transcription factor 2	54626	ENSG00000069812
ENSG00000069849	1051.53	1123.57	992.316	1092.45	731.682	701.9	833.404	467.819	ATP1B3	ATPase Na+/K+ transporting subunit beta 3	483	ENSG00000069849
ENSG00000069869	199.948	246.243	179.822	214.342	189.121	219.725	219.317	31.6094	NEDD4	neural precursor cell expressed, developmentally down-regulated 4, E3 ubiquitin protein ligase	4734	ENSG00000069869
ENSG00000069943	21.6811	29.603	19.771	31.608	21.7024	26.8553	26.0439	20.23	PIGB	phosphatidylinositol glycan anchor biosynthesis class B	9488	ENSG00000069943
ENSG00000069956	154.177	200.493	182.646	169.893	177.753	184.325	153.522	204.829	MAPK6	mitogen-activated protein kinase 6	5597	ENSG00000069956
ENSG00000069966	39.7487	34.9854	54.6056	56.3017	35.1373	28.076	57.5706	44.2532	GNB5	G protein subunit beta 5	10681	ENSG00000069966
ENSG00000069974	38.5442	24.2207	24.4784	37.5345	71.308	50.0485	56.1999	44.2532	RAB27A	RAB27A, member RAS oncogene family	5873	ENSG00000069974
ENSG00000069998	12.0451	14.8015	19.771	29.6325	12.4014	23.1932	47.9755	16.4369	HDHD5	haloacid dehalogenase like hydrolase domain containing 5	27440	ENSG00000069998
ENSG00000070010	134.905	118.412	239.135	220.268	167.419	128.173	208.351	144.139	UFD1	ubiquitin recognition factor in ER associated degradation 1	7353	ENSG00000070010
ENSG00000070018	50.5893	41.7134	42.3664	35.559	42.3714	25.6346	43.8633	0	LRP6	LDL receptor related protein 6	4040	ENSG00000070018
ENSG00000070047	78.293	86.1179	100.738	80.9954	104.378	108.642	91.8389	72.0694	PHRF1	PHD and ring finger domains 1	57661	ENSG00000070047
ENSG00000070061	39.7487	61.8972	57.4301	61.2405	65.1073	63.4762	41.1219	32.8738	ELP1	elongator complex protein 1	8518	ENSG00000070061
ENSG00000070081	108.406	80.7355	131.807	107.665	120.914	83.0073	128.849	328.738	NUCB2	nucleobindin 2	4925	ENSG00000070081
ENSG00000070087	8.43155	4.03678	2.82443	3.951	1.03345	2.44139	4.11219	30.345	PFN2	profilin 2	5217	ENSG00000070087
ENSG00000070159	74.6794	75.3532	59.313	63.216	44.4383	65.9176	63.0536	48.0463	PTPN3	protein tyrosine phosphatase, non-receptor type 3	5774	ENSG00000070159
ENSG00000070182	0	1.34559	0	0.987749	1.03345	1.2207	0	0	SPTB	spectrin beta, erythrocytic	6710	ENSG00000070182
ENSG00000070190	37.3397	37.6766	29.1858	24.6937	72.3414	52.4899	56.1999	0	DAPP1	dual adaptor of phosphotyrosine and 3-phosphoinositides 1	27071	ENSG00000070190
ENSG00000070214	240.901	205.876	243.842	284.472	249.061	190.429	357.76	37.9313	SLC44A1	solute carrier family 44 member 1	23446	ENSG00000070214
ENSG00000070269	44.5668	43.0589	37.6591	29.6325	38.2376	51.2692	35.639	15.1725	TMEM260	transmembrane protein 260	54916	ENSG00000070269
ENSG00000070366	37.3397	32.2942	39.542	36.5467	38.2376	36.6209	26.0439	44.2532	SMG6	SMG6, nonsense mediated mRNA decay factor	23293	ENSG00000070366
ENSG00000070367	127.678	134.559	101.679	92.8484	142.616	152.587	108.288	178.277	EXOC5	exocyst complex component 5	10640	ENSG00000070367
ENSG00000070371	0	0	0	1.9755	0	0	1.37073	1.26438	CLTCL1	clathrin heavy chain like 1	8218	ENSG00000070371
ENSG00000070404	10.8406	12.1103	16.9466	12.8407	14.4683	15.869	16.4488	2.52875	FSTL3	follistatin like 3	10272	ENSG00000070404
ENSG00000070413	93.9516	106.302	131.807	124.456	106.445	81.7866	149.41	21.4944	DGCR2	DiGeorge syndrome critical region gene 2	9993	ENSG00000070413
ENSG00000070423	60.2254	61.8972	67.7863	68.1547	58.9066	65.9176	72.6487	50.575	RNF126	ring finger protein 126	55658	ENSG00000070423
ENSG00000070444	22.8856	34.9854	29.1858	36.5467	22.7359	37.8416	20.5609	69.5407	MNT	MAX network transcriptional repressor	4335	ENSG00000070444
ENSG00000070476	78.293	84.7723	62.1375	73.0934	65.1073	73.2417	67.1657	36.6669	ZXDC	ZXD family zinc finger C	79364	ENSG00000070476
ENSG00000070495	26.4992	25.5662	29.1858	24.6937	32.0369	28.076	20.5609	68.2763	JMJD6	jumonji domain containing 6, arginine demethylase and lysine hydroxylase	23210	ENSG00000070495
ENSG00000070501	46.9758	52.4781	32.0102	27.657	56.8397	61.0348	42.4926	64.4832	POLB	DNA polymerase beta	5423	ENSG00000070501
ENSG00000070526	7.22704	2.69118	6.59034	7.90199	9.30104	6.10348	12.3366	0	ST6GALNAC1	ST6 N-acetylgalactosaminide alpha-2,6-sialyltransferase 1	55808	ENSG00000070526
ENSG00000070540	1.20451	6.72796	5.64886	8.88974	0	0	5.48292	58.1613	WIPI1	WD repeat domain, phosphoinositide interacting 1	55062	ENSG00000070540
ENSG00000070610	12.0451	9.41914	12.2392	10.8652	9.30104	3.66209	17.8195	16.4369	GBA2	glucosylceramidase beta 2	57704	ENSG00000070610
ENSG00000070614	120.451	138.596	133.69	112.603	128.148	106.201	104.175	0	NDST1	N-deacetylase and N-sulfotransferase 1	3340	ENSG00000070614
ENSG00000070669	2.40901	2.69118	1.88295	4.93875	3.10035	7.32417	5.48292	3.79313	ASNS	asparagine synthetase (glutamine-hydrolyzing)	440	ENSG00000070669
ENSG00000070718	105.997	113.03	91.3232	62.2282	80.609	87.8901	79.5023	118.851	AP3M2	adaptor related protein complex 3 subunit mu 2	10947	ENSG00000070718
ENSG00000070756	2515.01	2543.17	2173.87	2532.59	2496.81	2829.57	2790.81	4317.84	PABPC1	poly(A) binding protein cytoplasmic 1	26986	ENSG00000070756
ENSG00000070759	3.61352	4.03678	8.47329	7.90199	8.26759	13.4277	4.11219	5.0575	TESK2	testis associated actin remodelling kinase 2	10420	ENSG00000070759
ENSG00000070761	56.6118	61.8972	55.5471	77.0444	47.5387	45.1657	82.2438	102.414	CFAP20	cilia and flagella associated protein 20	29105	ENSG00000070761
ENSG00000070770	303.536	277.192	276.794	290.398	232.526	286.863	304.302	218.737	CSNK2A2	casein kinase 2 alpha 2	1459	ENSG00000070770
ENSG00000070778	9.63606	10.7647	11.2977	15.804	7.23414	17.0897	12.3366	0	PTPN21	protein tyrosine phosphatase, non-receptor type 21	11099	ENSG00000070778
ENSG00000070785	34.9307	34.9854	44.2494	56.3017	46.5052	52.4899	37.0097	44.2532	EIF2B3	eukaryotic translation initiation factor 2B subunit gamma	8891	ENSG00000070785
ENSG00000070808	4.81803	6.72796	7.53181	8.88974	7.23414	7.32417	15.078	0	CAMK2A	calcium/calmodulin dependent protein kinase II alpha	815	ENSG00000070808
ENSG00000070814	137.314	130.522	161.934	162.979	121.947	118.407	179.566	89.7707	TCOF1	treacle ribosome biogenesis factor 1	6949	ENSG00000070814
ENSG00000070831	1.20451	1.34559	2.82443	1.9755	2.0669	1.2207	2.74146	5.0575	CDC42	cell division cycle 42	998	ENSG00000070831
ENSG00000070882	108.406	125.14	105.445	133.346	89.9101	115.966	128.849	140.346	OSBPL3	oxysterol binding protein like 3	26031	ENSG00000070882
ENSG00000070915	0	0	0	0	0	1.2207	0	0	SLC12A3	solute carrier family 12 member 3	6559	ENSG00000070915
ENSG00000070950	45.7713	49.7869	46.1324	27.657	39.2711	51.2692	43.8633	55.6325	RAD18	RAD18, E3 ubiquitin protein ligase	56852	ENSG00000070950
ENSG00000070961	211.993	226.059	119.568	124.456	168.452	118.407	93.2096	85.9775	ATP2B1	ATPase plasma membrane Ca2+ transporting 1	490	ENSG00000070961
ENSG00000071051	31.3172	39.0222	46.1324	34.5712	39.2711	31.7381	50.717	46.7819	NCK2	NCK adaptor protein 2	8440	ENSG00000071051
ENSG00000071054	243.31	235.479	187.354	159.028	227.359	223.387	185.048	276.898	MAP4K4	mitogen-activated protein kinase kinase kinase kinase 4	9448	ENSG00000071054
ENSG00000071073	2.40901	4.03678	2.82443	1.9755	2.0669	0	1.37073	8.85063	MGAT4A	alpha-1,3-mannosyl-glycoprotein 4-beta-N-acetylglucosaminyltransferase A	11320	ENSG00000071073
ENSG00000071082	1612.84	1804.44	1624.05	1685.1	1815.77	1940.91	1720.27	2829.67	RPL31	ribosomal protein L31	6160	ENSG00000071082
ENSG00000071127	140.927	138.596	112.977	124.456	115.746	159.911	132.961	242.76	WDR1	WD repeat domain 1	9948	ENSG00000071127
ENSG00000071189	63.8389	103.611	104.504	98.7749	62.0069	62.2555	78.1316	22.7588	SNX13	sorting nexin 13	23161	ENSG00000071189
ENSG00000071205	42.1578	57.8605	34.8346	30.6202	57.8731	42.7244	49.3463	226.323	ARHGAP10	Rho GTPase activating protein 10	79658	ENSG00000071205
ENSG00000071242	7.22704	6.72796	20.7125	11.853	11.3679	15.869	13.7073	0	RPS6KA2	ribosomal protein S6 kinase A2	6196	ENSG00000071242
ENSG00000071243	72.2704	68.6252	64.0204	58.2772	67.1742	68.359	67.1657	80.92	ING3	inhibitor of growth family member 3	54556	ENSG00000071243
ENSG00000071246	0	0	0	0	0	0	0	24.0231	VASH1	vasohibin 1	22846	ENSG00000071246
ENSG00000071282	0	0	3.76591	0.987749	0	0	0	0	LMCD1	LIM and cysteine rich domains 1	29995	ENSG00000071282
ENSG00000071462	33.7262	30.9486	33.8932	57.2895	35.1373	36.6209	47.9755	65.7475	BUD23	BUD23, rRNA methyltransferase and ribosome maturation factor	114049	ENSG00000071462
ENSG00000071537	185.494	172.236	145.929	144.211	165.352	136.718	123.366	714.372	SEL1L	SEL1L, ERAD E3 ligase adaptor subunit	6400	ENSG00000071537
ENSG00000071539	54.2028	30.9486	53.6642	62.2282	55.8062	36.6209	52.0877	22.7588	TRIP13	thyroid hormone receptor interactor 13	9319	ENSG00000071539
ENSG00000071553	75.884	71.3164	81.9085	60.2527	57.8731	61.0348	61.6828	61.9544	ATP6AP1	ATPase H+ transporting accessory protein 1	537	ENSG00000071553
ENSG00000071564	108.406	111.684	107.328	140.26	126.081	107.421	104.175	150.461	TCF3	transcription factor 3	6929	ENSG00000071564
ENSG00000071575	25.2947	21.5295	16.0051	16.7917	59.94	47.6071	31.5268	0	TRIB2	tribbles pseudokinase 2	28951	ENSG00000071575
ENSG00000071626	209.584	215.295	218.423	164.954	229.426	205.077	186.419	206.093	DAZAP1	DAZ associated protein 1	26528	ENSG00000071626
ENSG00000071655	45.7713	39.0222	47.0738	55.314	32.0369	42.7244	20.5609	39.1956	MBD3	methyl-CpG binding domain protein 3	53615	ENSG00000071655
ENSG00000071794	16.8631	16.1471	6.59034	20.7427	16.5352	8.54487	10.9658	262.99	HLTF	helicase like transcription factor	6596	ENSG00000071794
ENSG00000071859	14.4541	16.1471	8.47329	13.8285	13.4348	12.207	5.48292	15.1725	FAM50A	family with sequence similarity 50 member A	9130	ENSG00000071859
ENSG00000071889	15.6586	17.4927	16.9466	17.7795	16.5352	12.207	15.078	18.9656	FAM3A	family with sequence similarity 3 member A	60343	ENSG00000071889
ENSG00000071894	15.6586	13.4559	17.8881	10.8652	14.4683	14.6483	8.22438	21.4944	CPSF1	cleavage and polyadenylation specific factor 1	29894	ENSG00000071894
ENSG00000071909	0	0	0	0	0	1.2207	1.37073	63.2188	MYO3B	myosin IIIB	140469	ENSG00000071909
ENSG00000071967	16.8631	12.1103	15.0636	11.853	13.4348	7.32417	9.59511	0	CYBRD1	cytochrome b reductase 1	79901	ENSG00000071967
ENSG00000071994	165.017	187.037	187.354	167.917	176.72	201.415	185.048	152.989	PDCD2	programmed cell death 2	5134	ENSG00000071994
ENSG00000072041	0	1.34559	0	0	1.03345	0	0	0	SLC6A15	solute carrier family 6 member 15	55117	ENSG00000072041
ENSG00000072042	315.581	336.398	260.789	252.864	290.399	323.484	271.404	357.818	RDH11	retinol dehydrogenase 11	51109	ENSG00000072042
ENSG00000072062	31.3172	20.1839	26.3613	31.608	33.0704	13.4277	17.8195	17.7013	PRKACA	protein kinase cAMP-activated catalytic subunit alpha	5566	ENSG00000072062
ENSG00000072071	1.20451	4.03678	4.70738	5.9265	3.10035	1.2207	6.85365	18.9656	ADGRL1	adhesion G protein-coupled receptor L1	22859	ENSG00000072071
ENSG00000072110	616.708	573.222	444.377	483.997	709.979	792.232	559.258	245.289	ACTN1	actinin alpha 1	87	ENSG00000072110
ENSG00000072121	20.4766	10.7647	8.47329	6.91424	28.9366	24.4139	13.7073	10.115	ZFYVE26	zinc finger FYVE-type containing 26	23503	ENSG00000072121
ENSG00000072133	0	0	1.88295	1.9755	3.10035	0	2.74146	0	RPS6KA6	ribosomal protein S6 kinase A6	27330	ENSG00000072133
ENSG00000072134	84.3155	82.0811	87.5573	72.1057	77.5087	95.2143	89.0974	69.5407	EPN2	epsin 2	22905	ENSG00000072134
ENSG00000072135	24.0901	26.9118	24.4784	27.657	21.7024	25.6346	21.9317	92.2994	PTPN18	protein tyrosine phosphatase, non-receptor type 18	26469	ENSG00000072135
ENSG00000072182	0	0	0	0	0	0	0	15.1725	ASIC4	acid sensing ion channel subunit family member 4	55515	ENSG00000072182
ENSG00000072195	7.22704	8.07355	7.53181	9.87749	5.16724	7.32417	4.11219	0	SPEG	SPEG complex locus	10290	ENSG00000072195
ENSG00000072201	1.20451	1.34559	2.82443	5.9265	2.0669	4.88278	10.9658	0	LNX1	ligand of numb-protein X 1	84708	ENSG00000072201
ENSG00000072210	244.515	289.302	307.863	275.582	259.396	179.442	250.843	48.0463	ALDH3A2	aldehyde dehydrogenase 3 family member A2	224	ENSG00000072210
ENSG00000072274	543.233	458.847	231.603	220.268	336.904	235.594	67.1657	261.726	TFRC	transferrin receptor	7037	ENSG00000072274
ENSG00000072310	50.5893	51.1325	58.3715	63.216	26.8697	57.3727	75.3901	26.5519	SREBF1	sterol regulatory element binding transcription factor 1	6720	ENSG00000072310
ENSG00000072364	95.1561	100.919	112.977	131.371	104.378	117.187	169.97	94.8282	AFF4	AF4/FMR2 family member 4	27125	ENSG00000072364
ENSG00000072401	65.0434	78.0443	74.3766	96.7994	54.7728	87.8901	83.6145	31.6094	UBE2D1	ubiquitin conjugating enzyme E2 D1	7321	ENSG00000072401
ENSG00000072415	191.517	170.89	139.339	98.7749	167.419	129.394	87.7267	40.46	MPP5	membrane palmitoylated protein 5	64398	ENSG00000072415
ENSG00000072422	0	1.34559	0.941477	3.951	2.0669	1.2207	1.37073	0	RHOBTB1	Rho related BTB domain containing 1	9886	ENSG00000072422
ENSG00000072501	467.349	462.884	477.329	429.671	509.49	465.085	449.599	455.175	SMC1A	structural maintenance of chromosomes 1A	8243	ENSG00000072501
ENSG00000072506	72.2704	52.4781	62.1375	48.3997	71.308	59.8141	43.8633	69.5407	HSD17B10	hydroxysteroid 17-beta dehydrogenase 10	3028	ENSG00000072506
ENSG00000072518	84.3155	78.0443	89.4403	85.9342	80.609	113.525	69.9072	16.4369	MARK2	microtubule affinity regulating kinase 2	2011	ENSG00000072518
ENSG00000072571	154.177	149.361	333.283	280.521	193.255	107.421	283.741	249.082	HMMR	hyaluronan mediated motility receptor	3161	ENSG00000072571
ENSG00000072609	25.2947	26.9118	26.3613	33.5835	19.6355	31.7381	19.1902	0	CHFR	checkpoint with forkhead and ring finger domains	55743	ENSG00000072609
ENSG00000072657	3.61352	0	1.88295	0.987749	3.10035	3.66209	2.74146	0	TRHDE	thyrotropin releasing hormone degrading enzyme	29953	ENSG00000072657
ENSG00000072682	43.3623	25.5662	48.0153	34.5712	63.0404	43.945	46.6048	99.8857	P4HA2	prolyl 4-hydroxylase subunit alpha 2	8974	ENSG00000072682
ENSG00000072736	33.7262	28.2574	25.4199	23.706	18.6021	19.5311	23.3024	13.9081	NFATC3	nuclear factor of activated T cells 3	4775	ENSG00000072736
ENSG00000072756	66.2479	48.4413	43.3079	57.2895	40.3045	69.5797	50.717	45.5175	TRNT1	tRNA nucleotidyl transferase 1	51095	ENSG00000072756
ENSG00000072778	79.4975	82.0811	93.2062	75.0689	63.0404	84.228	76.7609	397.014	ACADVL	acyl-CoA dehydrogenase very long chain	37	ENSG00000072778
ENSG00000072786	22.8856	24.2207	26.3613	42.4732	26.8697	53.7106	50.717	48.0463	STK10	serine/threonine kinase 10	6793	ENSG00000072786
ENSG00000072803	45.7713	53.8237	64.9619	55.314	49.6055	36.6209	68.5365	32.8738	FBXW11	F-box and WD repeat domain containing 11	23291	ENSG00000072803
ENSG00000072818	2.40901	0	0	3.951	0	1.2207	0	146.668	ACAP1	ArfGAP with coiled-coil, ankyrin repeat and PH domains 1	9744	ENSG00000072818
ENSG00000072840	15.6586	9.41914	13.1807	10.8652	7.23414	3.66209	5.48292	1.26438	EVC	EvC ciliary complex subunit 1	2121	ENSG00000072840
ENSG00000072849	69.8614	88.8091	66.8448	66.1792	82.6759	73.2417	50.717	93.5638	DERL2	derlin 2	51009	ENSG00000072849
ENSG00000072858	0	0	0.941477	0	1.03345	3.66209	2.74146	0	SIDT1	SID1 transmembrane family member 1	54847	ENSG00000072858
ENSG00000072864	61.4299	74.0076	100.738	81.9832	67.1742	61.0348	72.6487	51.8394	NDE1	nudE neurodevelopment protein 1	54820	ENSG00000072864
ENSG00000072952	1.20451	1.34559	0	0.987749	1.03345	0	0	0	MRVI1	murine retrovirus integration site 1 homolog	10335	ENSG00000072952
ENSG00000072954	16.8631	5.38237	13.1807	3.951	5.16724	6.10348	4.11219	2.52875	TMEM38A	transmembrane protein 38A	79041	ENSG00000072954
ENSG00000072958	13.2496	14.8015	17.8881	7.90199	20.669	23.1932	12.3366	40.46	AP1M1	adaptor related protein complex 1 subunit mu 1	8907	ENSG00000072958
ENSG00000073008	60.2254	79.3899	43.3079	37.5345	89.9101	111.083	65.795	29.0806	PVR	poliovirus receptor	5817	ENSG00000073008
ENSG00000073050	8.43155	8.07355	16.9466	8.88974	7.23414	13.4277	6.85365	21.4944	XRCC1	X-ray repair cross complementing 1	7515	ENSG00000073050
ENSG00000073060	21.6811	22.8751	27.3028	20.7427	23.7693	13.4277	21.9317	25.2875	SCARB1	scavenger receptor class B member 1	949	ENSG00000073060
ENSG00000073067	0	0	0	0	0	2.44139	0	0	CYP2W1	cytochrome P450 family 2 subfamily W member 1	54905	ENSG00000073067
ENSG00000073111	72.2704	68.6252	73.4352	118.53	64.0738	30.5174	128.849	51.8394	MCM2	minichromosome maintenance complex component 2	4171	ENSG00000073111
ENSG00000073150	1.20451	0	0.941477	2.96325	1.03345	0	1.37073	31.6094	PANX2	pannexin 2	56666	ENSG00000073150
ENSG00000073169	9.63606	8.07355	10.3562	8.88974	13.4348	14.6483	2.74146	8.85063	SELENOO	selenoprotein O	83642	ENSG00000073169
ENSG00000073282	75.884	69.9708	78.1426	92.8484	69.2411	133.056	152.151	39.1956	TP63	tumor protein p63	8626	ENSG00000073282
ENSG00000073331	1.20451	6.72796	6.59034	10.8652	13.4348	28.076	31.5268	3.79313	ALPK1	alpha kinase 1	80216	ENSG00000073331
ENSG00000073350	119.246	99.5738	142.163	162.979	88.8766	106.201	132.961	3.79313	LLGL2	LLGL2, scribble cell polarity complex component	3993	ENSG00000073350
ENSG00000073417	45.7713	53.8237	24.4784	27.657	35.1373	28.076	13.7073	54.3682	PDE8A	phosphodiesterase 8A	5151	ENSG00000073417
ENSG00000073464	8.43155	2.69118	2.82443	0	3.10035	2.44139	1.37073	0	CLCN4	chloride voltage-gated channel 4	1183	ENSG00000073464
ENSG00000073536	21.6811	26.9118	16.0051	14.8162	27.9031	30.5174	10.9658	29.0806	NLE1	notchless homolog 1	54475	ENSG00000073536
ENSG00000073578	67.4524	45.7501	76.2596	57.2895	101.278	64.6969	98.6925	45.5175	SDHA	succinate dehydrogenase complex flavoprotein subunit A	6389	ENSG00000073578
ENSG00000073584	48.1803	48.4413	34.8346	26.6692	38.2376	53.7106	31.5268	42.9888	SMARCE1	SWI/SNF related, matrix associated, actin dependent regulator of chromatin, subfamily e, member 1	6605	ENSG00000073584
ENSG00000073605	3.61352	10.7647	0.941477	4.93875	21.7024	30.5174	19.1902	137.817	GSDMB	gasdermin B	55876	ENSG00000073605
ENSG00000073614	260.174	355.236	303.155	288.423	275.931	313.719	294.707	314.83	KDM5A	lysine demethylase 5A	5927	ENSG00000073614
ENSG00000073670	0	0	1.88295	0	1.03345	0	1.37073	2.52875	ADAM11	ADAM metallopeptidase domain 11	4185	ENSG00000073670
ENSG00000073711	22.8856	34.9854	40.4835	38.5222	31.0035	12.207	21.9317	1.26438	PPP2R3A	protein phosphatase 2 regulatory subunit B''alpha	5523	ENSG00000073711
ENSG00000073712	14.4541	6.72796	11.2977	9.87749	13.4348	14.6483	15.078	87.2419	FERMT2	fermitin family member 2	10979	ENSG00000073712
ENSG00000073734	0	0	0	0	0	0	0	0	ABCB11	ATP binding cassette subfamily B member 11	8647	ENSG00000073734
ENSG00000073737	2.40901	0	3.76591	2.96325	3.10035	0	0	0	DHRS9	dehydrogenase/reductase 9	10170	ENSG00000073737
ENSG00000073756	33.7262	63.2428	59.313	62.2282	45.4718	100.097	141.185	237.703	PTGS2	prostaglandin-endoperoxide synthase 2	5743	ENSG00000073756
ENSG00000073792	261.378	279.883	291.858	273.607	362.741	426.023	339.941	0	IGF2BP2	insulin like growth factor 2 mRNA binding protein 2	10644	ENSG00000073792
ENSG00000073803	183.085	220.677	170.407	162.979	220.125	228.27	139.814	88.5063	MAP3K13	mitogen-activated protein kinase kinase kinase 13	9175	ENSG00000073803
ENSG00000073849	18.0676	14.8015	22.5954	18.7672	19.6355	14.6483	28.7853	0	ST6GAL1	ST6 beta-galactoside alpha-2,6-sialyltransferase 1	6480	ENSG00000073849
ENSG00000073861	0	0	0	0	1.03345	3.66209	5.48292	0	TBX21	T-box 21	30009	ENSG00000073861
ENSG00000073905	0	0	0	0.987749	0	0	0	0	NA	NA	NA	ENSG00000073905
ENSG00000073910	0	1.34559	0.941477	0.987749	1.03345	0	0	5.0575	FRY	FRY microtubule binding protein	10129	ENSG00000073910
ENSG00000073921	219.22	219.331	178.881	175.819	223.225	228.27	191.902	91.0351	PICALM	phosphatidylinositol binding clathrin assembly protein	8301	ENSG00000073921
ENSG00000073969	33.7262	28.2574	28.2443	33.5835	45.4718	40.283	39.7512	45.5175	NSF	N-ethylmaleimide sensitive factor, vesicle fusing ATPase	4905	ENSG00000073969
ENSG00000074047	1.20451	0	4.70738	0.987749	1.03345	2.44139	8.22438	0	GLI2	GLI family zinc finger 2	2736	ENSG00000074047
ENSG00000074054	32.5217	24.2207	34.8346	31.608	40.3045	15.869	19.1902	53.1038	CLASP1	cytoplasmic linker associated protein 1	23332	ENSG00000074054
ENSG00000074071	101.179	82.0811	122.392	108.652	71.308	81.7866	90.4681	46.7819	MRPS34	mitochondrial ribosomal protein S34	65993	ENSG00000074071
ENSG00000074181	7.22704	5.38237	4.70738	5.9265	2.0669	4.88278	8.22438	0	NOTCH3	notch 3	4854	ENSG00000074181
ENSG00000074201	148.154	131.868	124.275	143.224	145.716	139.159	183.678	106.208	CLNS1A	chloride nucleotide-sensitive channel 1A	1207	ENSG00000074201
ENSG00000074211	30.1127	47.0957	86.6158	87.9097	10.3345	19.5311	47.9755	0	PPP2R2C	protein phosphatase 2 regulatory subunit Bgamma	5522	ENSG00000074211
ENSG00000074219	24.0901	12.1103	32.9517	28.6447	12.4014	4.88278	16.4488	0	TEAD2	TEA domain transcription factor 2	8463	ENSG00000074219
ENSG00000074266	103.588	96.8826	85.6744	114.579	97.1442	67.1383	123.366	77.1269	EED	embryonic ectoderm development	8726	ENSG00000074266
ENSG00000074319	77.0885	113.03	104.504	93.8362	103.345	135.497	139.814	98.6213	TSG101	tumor susceptibility 101	7251	ENSG00000074319
ENSG00000074356	191.517	193.765	166.641	161.003	175.686	174.559	119.253	261.726	NCBP3	nuclear cap binding subunit 3	55421	ENSG00000074356
ENSG00000074370	0	0	0	0	0	0	0	16.4369	ATP2A3	ATPase sarcoplasmic/endoplasmic reticulum Ca2+ transporting 3	489	ENSG00000074370
ENSG00000074410	1.20451	1.34559	1.88295	0.987749	0	0	1.37073	0	CA12	carbonic anhydrase 12	771	ENSG00000074410
ENSG00000074416	8.43155	5.38237	8.47329	9.87749	6.20069	1.2207	5.48292	0	MGLL	monoglyceride lipase	11343	ENSG00000074416
ENSG00000074527	22.8856	18.8383	11.2977	16.7917	34.1038	21.9725	23.3024	0	NTN4	netrin 4	59277	ENSG00000074527
ENSG00000074582	33.7262	45.7501	26.3613	31.608	54.7728	43.945	24.6731	25.2875	BCS1L	BCS1 homolog, ubiquinol-cytochrome c reductase complex chaperone	617	ENSG00000074582
ENSG00000074590	22.8856	22.8751	10.3562	14.8162	21.7024	9.76557	9.59511	0	NUAK1	NUAK family kinase 1	9891	ENSG00000074590
ENSG00000074603	154.177	143.978	110.153	129.395	151.917	133.056	127.478	130.231	DPP8	dipeptidyl peptidase 8	54878	ENSG00000074603
ENSG00000074621	13.2496	28.2574	22.5954	24.6937	17.5686	20.7518	12.3366	10.115	SLC24A1	solute carrier family 24 member 1	9187	ENSG00000074621
ENSG00000074657	50.5893	41.7134	40.4835	46.4242	31.0035	34.1795	26.0439	0	ZNF532	zinc finger protein 532	55205	ENSG00000074657
ENSG00000074660	1.20451	0	0.941477	0.987749	0	2.44139	2.74146	0	SCARF1	scavenger receptor class F member 1	8578	ENSG00000074660
ENSG00000074695	297.513	263.736	237.252	270.643	355.506	256.346	331.717	675.177	LMAN1	lectin, mannose binding 1	3998	ENSG00000074695
ENSG00000074696	483.007	430.589	374.708	333.859	417.513	327.146	349.536	169.426	HACD3	3-hydroxyacyl-CoA dehydratase 3	51495	ENSG00000074696
ENSG00000074706	0	0	0	0	0	0	0	77.1269	IPCEF1	interaction protein for cytohesin exchange factors 1	26034	ENSG00000074706
ENSG00000074755	49.3848	32.2942	49.8983	48.3997	37.2042	29.2967	32.8975	91.0351	ZZEF1	zinc finger ZZ-type and EF-hand domain containing 1	23140	ENSG00000074755
ENSG00000074800	835.928	840.995	810.611	664.755	1216.37	1307.37	870.413	1976.22	ENO1	enolase 1	2023	ENSG00000074800
ENSG00000074842	48.1803	43.0589	44.2494	50.3752	73.3749	68.359	56.1999	111.265	MYDGF	myeloid derived growth factor	56005	ENSG00000074842
ENSG00000074855	2.40901	0	4.70738	7.90199	1.03345	0	4.11219	8.85063	ANO8	anoctamin 8	57719	ENSG00000074855
ENSG00000074935	22.8856	14.8015	19.771	21.7305	18.6021	19.5311	37.0097	13.9081	TUBE1	tubulin epsilon 1	51175	ENSG00000074935
ENSG00000074964	28.9082	40.3678	45.1909	34.5712	31.0035	31.7381	34.2682	2.52875	ARHGEF10L	Rho guanine nucleotide exchange factor 10 like	55160	ENSG00000074964
ENSG00000074966	1.20451	0	0	1.9755	1.03345	0	1.37073	1.26438	TXK	TXK tyrosine kinase	7294	ENSG00000074966
ENSG00000075043	0	0	0	0	0	0	0	5.0575	KCNQ2	potassium voltage-gated channel subfamily Q member 2	3785	ENSG00000075043
ENSG00000075073	0	0	0	0	0	0	0	0	TACR2	tachykinin receptor 2	6865	ENSG00000075073
ENSG00000075089	85.52	87.4635	96.9721	74.0812	79.5756	92.7729	97.3218	174.484	ACTR6	ARP6 actin related protein 6 homolog	64431	ENSG00000075089
ENSG00000075131	79.4975	52.4781	64.9619	46.4242	80.609	65.9176	35.639	36.6669	TIPIN	TIMELESS interacting protein	54962	ENSG00000075131
ENSG00000075142	108.406	119.758	102.621	89.8852	102.311	100.097	121.995	110.001	SRI	sorcin	6717	ENSG00000075142
ENSG00000075151	145.745	131.868	146.87	170.881	155.017	173.339	175.453	125.173	EIF4G3	eukaryotic translation initiation factor 4 gamma 3	8672	ENSG00000075151
ENSG00000075188	91.5425	63.2428	88.4988	145.199	64.0738	62.2555	171.341	45.5175	NUP37	nucleoporin 37	79023	ENSG00000075188
ENSG00000075213	366.17	352.545	289.975	247.925	284.198	261.229	196.014	0	SEMA3A	semaphorin 3A	10371	ENSG00000075213
ENSG00000075218	57.8163	75.3532	49.8983	52.3507	77.5087	46.3864	39.7512	98.6213	GTSE1	G2 and S-phase expressed 1	51512	ENSG00000075218
ENSG00000075223	25.2947	26.9118	69.6693	51.363	27.9031	21.9725	57.5706	1.26438	SEMA3C	semaphorin 3C	10512	ENSG00000075223
ENSG00000075234	3.61352	2.69118	1.88295	1.9755	7.23414	6.10348	4.11219	21.4944	TTC38	tetratricopeptide repeat domain 38	55020	ENSG00000075234
ENSG00000075239	48.1803	47.0957	56.4886	51.363	50.639	51.2692	69.9072	156.783	ACAT1	acetyl-CoA acetyltransferase 1	38	ENSG00000075239
ENSG00000075240	0	1.34559	0	0.987749	0	2.44139	2.74146	0	GRAMD4	GRAM domain containing 4	23151	ENSG00000075240
ENSG00000075275	18.0676	14.8015	14.1221	20.7427	21.7024	20.7518	24.6731	1.26438	CELSR1	cadherin EGF LAG seven-pass G-type receptor 1	9620	ENSG00000075275
ENSG00000075292	245.719	266.427	269.262	232.121	240.794	225.829	209.722	213.679	ZNF638	zinc finger protein 638	27332	ENSG00000075292
ENSG00000075303	22.8856	29.603	31.0687	38.5222	21.7024	12.207	52.0877	22.7588	SLC25A40	solute carrier family 25 member 40	55972	ENSG00000075303
ENSG00000075336	109.61	75.3532	73.4352	70.1302	50.639	42.7244	57.5706	24.0231	TIMM21	translocase of inner mitochondrial membrane 21	29090	ENSG00000075336
ENSG00000075340	0	0	0	0	0	0	0	68.2763	ADD2	adducin 2	119	ENSG00000075340
ENSG00000075391	230.061	215.295	223.13	255.827	249.061	283.201	219.317	0	RASAL2	RAS protein activator like 2	9462	ENSG00000075391
ENSG00000075399	2.40901	1.34559	8.47329	3.951	5.16724	7.32417	6.85365	0	VPS9D1	VPS9 domain containing 1	9605	ENSG00000075399
ENSG00000075407	124.064	118.412	105.445	100.75	88.8766	113.525	83.6145	213.679	ZNF37A	zinc finger protein 37A	7587	ENSG00000075407
ENSG00000075413	208.38	197.802	144.987	146.187	153.984	285.643	143.927	125.173	MARK3	microtubule affinity regulating kinase 3	4140	ENSG00000075413
ENSG00000075415	819.065	781.789	847.329	800.077	792.655	675.045	829.291	857.247	SLC25A3	solute carrier family 25 member 3	5250	ENSG00000075415
ENSG00000075420	108.406	118.412	140.28	105.689	117.813	107.421	121.995	192.185	FNDC3B	fibronectin type III domain containing 3B	64778	ENSG00000075420
ENSG00000075426	65.0434	75.3532	142.163	123.469	86.8097	95.2143	138.444	5.0575	FOSL2	FOS like 2, AP-1 transcription factor subunit	2355	ENSG00000075426
ENSG00000075461	45.7713	29.603	78.1426	84.9464	22.7359	12.207	54.8292	0	CACNG4	calcium voltage-gated channel auxiliary subunit gamma 4	27092	ENSG00000075461
ENSG00000075539	91.5425	103.611	102.621	87.9097	111.612	93.9936	75.3901	134.024	FRYL	FRY like transcription coactivator	285527	ENSG00000075539
ENSG00000075568	45.7713	40.3678	46.1324	37.5345	51.6724	39.0623	45.2341	46.7819	TMEM131	transmembrane protein 131	23505	ENSG00000075568
ENSG00000075618	486.621	476.34	517.812	504.74	426.814	549.313	564.741	254.14	FSCN1	fascin actin-bundling protein 1	6624	ENSG00000075618
ENSG00000075624	414.35	348.508	418.016	553.14	374.109	450.437	741.565	252.875	ACTB	actin beta	60	ENSG00000075624
ENSG00000075643	108.406	90.1547	117.685	137.297	125.047	147.704	152.151	1.26438	MOCOS	molybdenum cofactor sulfurase	55034	ENSG00000075643
ENSG00000075651	39.7487	61.8972	51.7812	46.4242	26.8697	25.6346	27.4146	0	PLD1	phospholipase D1	5337	ENSG00000075651
ENSG00000075702	0	2.69118	1.88295	0.987749	2.0669	1.2207	1.37073	1.26438	WDR62	WD repeat domain 62	284403	ENSG00000075702
ENSG00000075711	462.531	444.045	363.41	317.068	310.035	307.615	220.687	122.644	DLG1	discs large MAGUK scaffold protein 1	1739	ENSG00000075711
ENSG00000075785	363.761	376.766	379.415	358.553	392.711	438.23	363.243	289.542	RAB7A	RAB7A, member RAS oncogene family	7879	ENSG00000075785
ENSG00000075790	101.179	125.14	119.568	139.273	193.255	205.077	161.746	99.8857	BCAP29	B cell receptor associated protein 29	55973	ENSG00000075790
ENSG00000075826	3.61352	4.03678	6.59034	3.951	5.16724	4.88278	2.74146	49.3107	SEC31B	SEC31 homolog B, COPII coat complex component	25956	ENSG00000075826
ENSG00000075856	122.86	107.647	101.679	104.701	121.947	111.083	115.141	131.495	SART3	spliceosome associated factor 3, U4/U6 recycling protein	9733	ENSG00000075856
ENSG00000075884	0	0	0	0	0	0	0	44.2532	ARHGAP15	Rho GTPase activating protein 15	55843	ENSG00000075884
ENSG00000075914	38.5442	56.5149	56.4886	60.2527	42.3714	39.0623	56.1999	78.3913	EXOSC7	exosome component 7	23016	ENSG00000075914
ENSG00000075945	38.5442	45.7501	68.7278	76.0567	34.1038	57.3727	50.717	56.8969	KIFAP3	kinesin associated protein 3	22920	ENSG00000075945
ENSG00000075975	6.02254	4.03678	4.70738	4.93875	4.1338	4.88278	8.22438	30.345	MKRN2	makorin ring finger protein 2	23609	ENSG00000075975
ENSG00000076003	121.655	153.397	140.28	149.15	115.746	101.318	117.883	188.392	MCM6	minichromosome maintenance complex component 6	4175	ENSG00000076003
ENSG00000076043	122.86	131.868	146.87	119.518	145.716	168.456	134.331	125.173	REXO2	RNA exonuclease 2	25996	ENSG00000076043
ENSG00000076053	24.0901	32.2942	44.2494	38.5222	54.7728	15.869	31.5268	41.7244	RBM7	RNA binding motif protein 7	10179	ENSG00000076053
ENSG00000076067	48.1803	32.2942	29.1858	43.461	48.5721	31.7381	39.7512	10.115	RBMS2	RNA binding motif single stranded interacting protein 2	5939	ENSG00000076067
ENSG00000076108	105.997	113.03	161.934	138.285	177.753	168.456	205.609	307.243	BAZ2A	bromodomain adjacent to zinc finger domain 2A	11176	ENSG00000076108
ENSG00000076201	24.0901	28.2574	31.0687	22.7182	31.0035	34.1795	21.9317	39.1956	PTPN23	protein tyrosine phosphatase, non-receptor type 23	25930	ENSG00000076201
ENSG00000076242	34.9307	25.5662	46.1324	35.559	36.1707	21.9725	38.3804	72.0694	MLH1	mutL homolog 1	4292	ENSG00000076242
ENSG00000076248	142.132	137.25	138.397	134.334	80.609	52.4899	95.9511	110.001	UNG	uracil DNA glycosylase	7374	ENSG00000076248
ENSG00000076258	0	1.34559	0.941477	1.9755	1.03345	1.2207	0	0	FMO4	flavin containing monooxygenase 4	2329	ENSG00000076258
ENSG00000076321	44.5668	68.6252	76.2596	81.9832	80.609	50.0485	90.4681	58.1613	KLHL20	kelch like family member 20	27252	ENSG00000076321
ENSG00000076351	24.0901	10.7647	16.9466	16.7917	15.5017	9.76557	31.5268	6.32188	SLC46A1	solute carrier family 46 member 1	113235	ENSG00000076351
ENSG00000076356	137.314	150.706	176.056	161.991	127.114	131.835	227.541	0	PLXNA2	plexin A2	5362	ENSG00000076356
ENSG00000076382	28.9082	32.2942	23.5369	28.6447	33.0704	12.207	19.1902	46.7819	SPAG5	sperm associated antigen 5	10615	ENSG00000076382
ENSG00000076513	55.4073	43.0589	60.2545	49.3875	60.9735	56.152	45.2341	74.5982	ANKRD13A	ankyrin repeat domain 13A	88455	ENSG00000076513
ENSG00000076554	92.7471	94.1914	112.036	129.395	125.047	101.318	112.4	92.2994	TPD52	tumor protein D52	7163	ENSG00000076554
ENSG00000076555	2.40901	1.34559	10.3562	7.90199	3.10035	0	2.74146	11.3794	ACACB	acetyl-CoA carboxylase beta	32	ENSG00000076555
ENSG00000076604	36.1352	37.6766	28.2443	24.6937	29.97	47.6071	35.639	13.9081	TRAF4	TNF receptor associated factor 4	9618	ENSG00000076604
ENSG00000076641	6.02254	8.07355	24.4784	30.6202	6.20069	8.54487	24.6731	326.209	PAG1	phosphoprotein membrane anchor with glycosphingolipid microdomains 1	55824	ENSG00000076641
ENSG00000076650	15.6586	17.4927	22.5954	20.7427	22.7359	24.4139	13.7073	34.1381	GPATCH1	G-patch domain containing 1	55094	ENSG00000076650
ENSG00000076662	9.63606	9.41914	7.53181	7.90199	10.3345	3.66209	6.85365	101.15	ICAM3	intercellular adhesion molecule 3	3385	ENSG00000076662
ENSG00000076685	234.879	232.787	189.237	209.403	210.824	266.112	216.575	46.7819	NT5C2	5'-nucleotidase, cytosolic II	22978	ENSG00000076685
ENSG00000076706	1.20451	0	1.88295	0	1.03345	1.2207	0	2.52875	MCAM	melanoma cell adhesion molecule	4162	ENSG00000076706
ENSG00000076770	81.9065	86.1179	67.7863	82.9709	66.1407	42.7244	32.8975	0	MBNL3	muscleblind like splicing regulator 3	55796	ENSG00000076770
ENSG00000076826	8.43155	6.72796	1.88295	3.951	2.0669	2.44139	5.48292	0	CAMSAP3	calmodulin regulated spectrin associated protein family member 3	57662	ENSG00000076826
ENSG00000076864	2.40901	13.4559	9.41477	9.87749	4.1338	6.10348	4.11219	2.52875	RAP1GAP	RAP1 GTPase activating protein	5909	ENSG00000076864
ENSG00000076924	1.20451	0	0	0	0	0	0	0	XAB2	XPA binding protein 2	56949	ENSG00000076924
ENSG00000076928	8.43155	2.69118	6.59034	5.9265	7.23414	8.54487	9.59511	11.3794	ARHGEF1	Rho guanine nucleotide exchange factor 1	9138	ENSG00000076928
ENSG00000076944	7.22704	8.07355	4.70738	0.987749	1.03345	4.88278	1.37073	6.32188	STXBP2	syntaxin binding protein 2	6813	ENSG00000076944
ENSG00000076984	57.8163	49.7869	56.4886	56.3017	35.1373	53.7106	41.1219	40.46	MAP2K7	mitogen-activated protein kinase kinase 7	5609	ENSG00000076984
ENSG00000077044	38.5442	49.7869	32.9517	45.4365	43.4049	43.945	19.1902	69.5407	DGKD	diacylglycerol kinase delta	8527	ENSG00000077044
ENSG00000077097	186.699	207.221	260.789	205.452	224.258	158.69	186.419	380.577	TOP2B	DNA topoisomerase II beta	7155	ENSG00000077097
ENSG00000077147	466.144	562.457	498.041	540.299	450.584	524.899	533.214	388.163	TM9SF3	transmembrane 9 superfamily member 3	56889	ENSG00000077147
ENSG00000077150	7.22704	9.41914	11.2977	7.90199	3.10035	13.4277	13.7073	68.2763	NFKB2	nuclear factor kappa B subunit 2	4791	ENSG00000077150
ENSG00000077152	87.929	59.206	65.9034	82.9709	64.0738	35.4002	83.6145	30.345	UBE2T	ubiquitin conjugating enzyme E2 T	29089	ENSG00000077152
ENSG00000077157	74.6794	87.4635	73.4352	91.8607	120.914	91.5522	80.873	60.69	PPP1R12B	protein phosphatase 1 regulatory subunit 12B	4660	ENSG00000077157
ENSG00000077232	202.357	187.037	169.466	185.697	171.553	191.649	179.566	125.173	DNAJC10	DnaJ heat shock protein family (Hsp40) member C10	54431	ENSG00000077232
ENSG00000077235	54.2028	20.1839	52.7227	47.412	32.0369	23.1932	39.7512	32.8738	GTF3C1	general transcription factor IIIC subunit 1	2975	ENSG00000077235
ENSG00000077238	91.5425	90.1547	113.919	105.689	112.646	118.407	135.702	104.943	IL4R	interleukin 4 receptor	3566	ENSG00000077238
ENSG00000077254	183.085	170.89	176.998	163.966	261.463	236.815	220.687	142.874	USP33	ubiquitin specific peptidase 33	23032	ENSG00000077254
ENSG00000077264	0	0	0	0.987749	0	0	0	73.3338	PAK3	p21 (RAC1) activated kinase 3	5063	ENSG00000077264
ENSG00000077312	65.0434	56.5149	61.196	58.2772	62.0069	34.1795	56.1999	103.679	SNRPA	small nuclear ribonucleoprotein polypeptide A	6626	ENSG00000077312
ENSG00000077348	9.63606	6.72796	11.2977	10.8652	7.23414	7.32417	10.9658	26.5519	EXOSC5	exosome component 5	56915	ENSG00000077348
ENSG00000077380	303.536	309.486	294.682	260.766	387.543	314.94	274.146	163.104	DYNC1I2	dynein cytoplasmic 1 intermediate chain 2	1781	ENSG00000077380
ENSG00000077454	1.20451	1.34559	0.941477	0	0	0	0	0	LRCH4	leucine rich repeats and calponin homology domain containing 4	4034	ENSG00000077454
ENSG00000077458	68.6569	64.5884	82.8499	81.9832	77.5087	57.3727	63.0536	74.5982	FAM76B	family with sequence similarity 76 member B	143684	ENSG00000077458
ENSG00000077463	19.2721	22.8751	30.1273	28.6447	20.669	20.7518	26.0439	34.1381	SIRT6	sirtuin 6	51548	ENSG00000077463
ENSG00000077514	107.201	103.611	113.919	92.8484	119.88	72.021	93.2096	51.8394	POLD3	DNA polymerase delta 3, accessory subunit	10714	ENSG00000077514
ENSG00000077549	187.903	173.581	168.524	204.464	172.586	170.897	209.722	121.38	CAPZB	capping actin protein of muscle Z-line subunit beta	832	ENSG00000077549
ENSG00000077585	6.02254	10.7647	15.0636	19.755	11.3679	1.2207	13.7073	5.0575	GPR137B	G protein-coupled receptor 137B	7107	ENSG00000077585
ENSG00000077616	0	0	0	0	0	0	0	70.805	NAALAD2	N-acetylated alpha-linked acidic dipeptidase 2	10003	ENSG00000077616
ENSG00000077684	25.2947	28.2574	32.0102	29.6325	22.7359	14.6483	26.0439	78.3913	JADE1	jade family PHD finger 1	79960	ENSG00000077684
ENSG00000077713	59.0209	60.5516	35.7761	54.3262	44.4383	62.2555	50.717	36.6669	SLC25A43	solute carrier family 25 member 43	203427	ENSG00000077713
ENSG00000077721	107.201	84.7723	90.3818	131.371	89.9101	93.9936	145.297	108.736	UBE2A	ubiquitin conjugating enzyme E2 A	7319	ENSG00000077721
ENSG00000077782	1.20451	0	0	0	0	0	0	0	FGFR1	fibroblast growth factor receptor 1	2260	ENSG00000077782
ENSG00000077935	0	1.34559	0.941477	0.987749	1.03345	0	0	2.52875	SMC1B	structural maintenance of chromosomes 1B	27127	ENSG00000077935
ENSG00000077942	57.8163	47.0957	60.2545	44.4487	77.5087	46.3864	43.8633	0	FBLN1	fibulin 1	2192	ENSG00000077942
ENSG00000078018	32.5217	25.5662	46.1324	43.461	86.8097	53.7106	80.873	0	MAP2	microtubule associated protein 2	4133	ENSG00000078018
ENSG00000078043	40.9532	29.603	41.425	40.4977	38.2376	31.7381	41.1219	0	PIAS2	protein inhibitor of activated STAT 2	9063	ENSG00000078043
ENSG00000078061	15.6586	12.1103	19.771	20.7427	17.5686	21.9725	13.7073	12.6438	ARAF	A-Raf proto-oncogene, serine/threonine kinase	369	ENSG00000078061
ENSG00000078070	33.7262	45.7501	40.4835	45.4365	31.0035	31.7381	31.5268	46.7819	MCCC1	methylcrotonoyl-CoA carboxylase 1	56922	ENSG00000078070
ENSG00000078081	1.20451	0	0.941477	1.9755	7.23414	13.4277	15.078	0	LAMP3	lysosomal associated membrane protein 3	27074	ENSG00000078081
ENSG00000078114	33.7262	34.9854	36.7176	46.4242	27.9031	42.7244	41.1219	0	NEBL	nebulette	10529	ENSG00000078114
ENSG00000078124	75.884	61.8972	85.6744	83.9587	97.1442	62.2555	90.4681	53.1038	ACER3	alkaline ceramidase 3	55331	ENSG00000078124
ENSG00000078140	224.038	173.581	195.827	189.648	186.021	173.339	182.307	260.461	UBE2K	ubiquitin conjugating enzyme E2 K	3093	ENSG00000078140
ENSG00000078142	128.882	154.743	135.573	157.052	146.75	187.987	137.073	97.3569	PIK3C3	phosphatidylinositol 3-kinase catalytic subunit type 3	5289	ENSG00000078142
ENSG00000078177	21.6811	37.6766	33.8932	34.5712	17.5686	31.7381	21.9317	115.058	N4BP2	NEDD4 binding protein 2	55728	ENSG00000078177
ENSG00000078237	15.6586	18.8383	13.1807	10.8652	23.7693	14.6483	21.9317	32.8738	TIGAR	TP53 induced glycolysis regulatory phosphatase	57103	ENSG00000078237
ENSG00000078246	67.4524	55.1693	95.0891	87.9097	69.2411	58.5934	47.9755	108.736	TULP3	tubby like protein 3	7289	ENSG00000078246
ENSG00000078269	127.678	176.273	128.041	112.603	179.82	235.594	152.151	0	SYNJ2	synaptojanin 2	8871	ENSG00000078269
ENSG00000078304	274.628	271.81	273.97	268.668	257.329	184.325	241.248	429.888	PPP2R5C	protein phosphatase 2 regulatory subunit B'gamma	5527	ENSG00000078304
ENSG00000078319	2.40901	1.34559	0.941477	0	0	1.2207	0	6.32188	NA	NA	NA	ENSG00000078319
ENSG00000078369	278.241	224.714	262.672	249.901	275.931	268.553	278.258	367.933	GNB1	G protein subunit beta 1	2782	ENSG00000078369
ENSG00000078399	269.81	277.192	307.863	304.227	261.463	288.084	349.536	2.52875	HOXA9	homeobox A9	3205	ENSG00000078399
ENSG00000078401	6.02254	10.7647	4.70738	2.96325	14.4683	14.6483	5.48292	0	EDN1	endothelin 1	1906	ENSG00000078401
ENSG00000078403	116.837	117.067	93.2062	101.738	79.5756	96.435	100.063	121.38	MLLT10	MLLT10, histone lysine methyltransferase DOT1L cofactor	8028	ENSG00000078403
ENSG00000078487	8.43155	10.7647	18.8295	26.6692	6.20069	9.76557	9.59511	49.3107	ZCWPW1	zinc finger CW-type and PWWP domain containing 1	55063	ENSG00000078487
ENSG00000078596	0	0	0	0	0	0	0	140.346	ITM2A	integral membrane protein 2A	9452	ENSG00000078596
ENSG00000078618	267.401	306.795	267.379	271.631	321.403	352.781	275.517	452.647	NRDC	nardilysin convertase	4898	ENSG00000078618
ENSG00000078668	193.926	178.964	175.115	180.758	176.72	139.159	150.78	195.978	VDAC3	voltage dependent anion channel 3	7419	ENSG00000078668
ENSG00000078674	266.196	310.832	266.438	269.656	324.503	290.526	274.146	434.945	PCM1	pericentriolar material 1	5108	ENSG00000078674
ENSG00000078687	4.81803	1.34559	4.70738	5.9265	6.20069	1.2207	5.48292	30.345	TNRC6C	trinucleotide repeat containing 6C	57690	ENSG00000078687
ENSG00000078699	25.2947	25.5662	21.654	24.6937	26.8697	19.5311	17.8195	63.2188	CBFA2T2	CBFA2/RUNX1 translocation partner 2	9139	ENSG00000078699
ENSG00000078747	98.7696	153.397	80.967	68.1547	121.947	130.614	69.9072	67.0119	ITCH	itchy E3 ubiquitin protein ligase	83737	ENSG00000078747
ENSG00000078804	3.61352	1.34559	0	2.96325	0	0	0	7.58625	TP53INP2	tumor protein p53 inducible nuclear protein 2	58476	ENSG00000078804
ENSG00000078808	61.4299	60.5516	92.2647	99.7627	103.345	74.4624	90.4681	178.277	SDF4	stromal cell derived factor 4	51150	ENSG00000078808
ENSG00000078814	0	0	0	0	0	0	0	0	MYH7B	myosin heavy chain 7B	57644	ENSG00000078814
ENSG00000078900	3.61352	1.34559	5.64886	11.853	1.03345	2.44139	5.48292	0	TP73	tumor protein p73	7161	ENSG00000078900
ENSG00000078902	56.6118	61.8972	46.1324	52.3507	49.6055	45.1657	46.6048	39.1956	TOLLIP	toll interacting protein	54472	ENSG00000078902
ENSG00000078967	15.6586	14.8015	10.3562	5.9265	8.26759	4.88278	6.85365	12.6438	UBE2D4	ubiquitin conjugating enzyme E2 D4 (putative)	51619	ENSG00000078967
ENSG00000079134	44.5668	34.9854	42.3664	51.363	32.0369	39.0623	43.8633	49.3107	THOC1	THO complex 1	9984	ENSG00000079134
ENSG00000079150	1.20451	0	0	0	1.03345	0	1.37073	0	FKBP7	FK506 binding protein 7	51661	ENSG00000079150
ENSG00000079156	0	1.34559	0	1.9755	1.03345	2.44139	1.37073	21.4944	OSBPL6	oxysterol binding protein like 6	114880	ENSG00000079156
ENSG00000079215	48.1803	45.7501	82.8499	80.9954	78.5421	53.7106	89.0974	0	SLC1A3	solute carrier family 1 member 3	6507	ENSG00000079215
ENSG00000079246	749.203	726.62	692.927	649.939	714.113	665.279	626.423	916.672	XRCC5	X-ray repair cross complementing 5	7520	ENSG00000079246
ENSG00000079257	9.63606	10.7647	6.59034	15.804	13.4348	9.76557	10.9658	0	LXN	latexin	56925	ENSG00000079257
ENSG00000079277	65.0434	53.8237	73.4352	76.0567	63.0404	64.6969	67.1657	32.8738	MKNK1	MAP kinase interacting serine/threonine kinase 1	8569	ENSG00000079277
ENSG00000079308	2.40901	0	8.47329	0.987749	1.03345	1.2207	1.37073	0	TNS1	tensin 1	7145	ENSG00000079308
ENSG00000079313	7.22704	6.72796	5.64886	3.951	1.03345	9.76557	1.37073	6.32188	REXO1	RNA exonuclease 1 homolog	57455	ENSG00000079313
ENSG00000079332	228.856	257.008	231.603	249.901	269.73	297.85	308.414	158.047	SAR1A	secretion associated Ras related GTPase 1A	56681	ENSG00000079332
ENSG00000079335	6.02254	4.03678	2.82443	10.8652	1.03345	0	6.85365	8.85063	CDC14A	cell division cycle 14A	8556	ENSG00000079335
ENSG00000079337	2.40901	0	2.82443	0	2.0669	0	1.37073	5.0575	RAPGEF3	Rap guanine nucleotide exchange factor 3	10411	ENSG00000079337
ENSG00000079385	2.40901	2.69118	0.941477	1.9755	4.1338	7.32417	19.1902	1.26438	CEACAM1	carcinoembryonic antigen related cell adhesion molecule 1	634	ENSG00000079385
ENSG00000079387	80.702	75.3532	74.3766	68.1547	69.2411	45.1657	93.2096	103.679	SENP1	SUMO specific peptidase 1	29843	ENSG00000079387
ENSG00000079432	7.22704	5.38237	10.3562	11.853	10.3345	8.54487	6.85365	39.1956	CIC	capicua transcriptional repressor	23152	ENSG00000079432
ENSG00000079435	1.20451	4.03678	0.941477	0.987749	1.03345	0	2.74146	3.79313	LIPE	lipase E, hormone sensitive type	3991	ENSG00000079435
ENSG00000079459	184.29	156.089	192.061	216.317	149.85	129.394	124.736	321.151	FDFT1	farnesyl-diphosphate farnesyltransferase 1	2222	ENSG00000079459
ENSG00000079462	32.5217	10.7647	21.654	24.6937	19.6355	24.4139	8.22438	44.2532	PAFAH1B3	platelet activating factor acetylhydrolase 1b catalytic subunit 3	5050	ENSG00000079462
ENSG00000079482	14.4541	12.1103	13.1807	13.8285	12.4014	9.76557	4.11219	0	OPHN1	oligophrenin 1	4983	ENSG00000079482
ENSG00000079616	55.4073	40.3678	64.0204	57.2895	62.0069	34.1795	60.3121	34.1381	KIF22	kinesin family member 22	3835	ENSG00000079616
ENSG00000079691	42.1578	44.4045	37.6591	33.5835	52.7059	41.5037	47.9755	1.26438	CARMIL1	capping protein regulator and myosin 1 linker 1	55604	ENSG00000079691
ENSG00000079739	21.6811	26.9118	25.4199	31.608	18.6021	29.2967	28.7853	73.3338	PGM1	phosphoglucomutase 1	5236	ENSG00000079739
ENSG00000079785	443.259	492.487	514.988	453.377	517.758	454.099	493.463	285.749	DDX1	DEAD-box helicase 1	1653	ENSG00000079785
ENSG00000079805	63.8389	79.3899	59.313	69.1424	79.5756	79.3452	60.3121	111.265	DNM2	dynamin 2	1785	ENSG00000079805
ENSG00000079819	104.792	95.537	117.685	104.701	149.85	108.642	152.151	35.4025	EPB41L2	erythrocyte membrane protein band 4.1 like 2	2037	ENSG00000079819
ENSG00000079950	61.4299	78.0443	86.6158	86.9219	66.1407	78.1245	108.288	29.0806	STX7	syntaxin 7	8417	ENSG00000079950
ENSG00000079974	136.109	137.25	109.211	93.8362	113.679	101.318	105.546	87.2419	RABL2B	RAB, member of RAS oncogene family like 2B	11158	ENSG00000079974
ENSG00000079999	62.6344	55.1693	69.6693	54.3262	56.8397	57.3727	56.1999	92.2994	KEAP1	kelch like ECH associated protein 1	9817	ENSG00000079999
ENSG00000080007	4.81803	5.38237	2.82443	7.90199	2.0669	4.88278	4.11219	0	DDX43	DEAD-box helicase 43	55510	ENSG00000080007
ENSG00000080189	56.6118	57.8605	45.1909	43.461	53.7393	50.0485	39.7512	34.1381	SLC35C2	solute carrier family 35 member C2	51006	ENSG00000080189
ENSG00000080200	119.246	131.868	131.807	124.456	122.98	106.201	97.3218	117.587	CRYBG3	crystallin beta-gamma domain containing 3	131544	ENSG00000080200
ENSG00000080298	9.63606	8.07355	6.59034	3.951	9.30104	15.869	12.3366	18.9656	RFX3	regulatory factor X3	5991	ENSG00000080298
ENSG00000080345	405.919	431.935	366.234	354.602	484.688	517.575	435.892	317.358	RIF1	replication timing regulatory factor 1	55183	ENSG00000080345
ENSG00000080371	131.291	143.978	179.822	210.391	141.583	142.821	219.317	193.449	RAB21	RAB21, member RAS oncogene family	23011	ENSG00000080371
ENSG00000080503	124.064	176.273	157.227	157.052	141.583	109.863	98.6925	178.277	SMARCA2	SWI/SNF related, matrix associated, actin dependent regulator of chromatin, subfamily a, member 2	6595	ENSG00000080503
ENSG00000080546	9.63606	13.4559	18.8295	10.8652	14.4683	8.54487	8.22438	44.2532	SESN1	sestrin 1	27244	ENSG00000080546
ENSG00000080561	7.22704	6.72796	5.64886	3.951	8.26759	23.1932	6.85365	0	MID2	midline 2	11043	ENSG00000080561
ENSG00000080573	0	0	6.59034	0.987749	0	0	4.11219	0	COL5A3	collagen type V alpha 3 chain	50509	ENSG00000080573
ENSG00000080603	9.63606	9.41914	9.41477	7.90199	4.1338	6.10348	21.9317	3.79313	SRCAP	Snf2 related CREBBP activator protein	10847	ENSG00000080603
ENSG00000080608	286.673	286.611	245.725	203.476	319.336	394.285	272.775	154.254	PUM3	pumilio RNA binding family member 3	9933	ENSG00000080608
ENSG00000080802	44.5668	41.7134	38.6005	41.4855	49.6055	37.8416	47.9755	31.6094	CNOT4	CCR4-NOT transcription complex subunit 4	4850	ENSG00000080802
ENSG00000080815	103.588	95.537	80.967	70.1302	83.7094	125.732	80.873	60.69	PSEN1	presenilin 1	5663	ENSG00000080815
ENSG00000080819	21.6811	12.1103	17.8881	25.6815	13.4348	24.4139	21.9317	26.5519	CPOX	coproporphyrinogen oxidase	1371	ENSG00000080819
ENSG00000080822	32.5217	24.2207	29.1858	51.363	20.669	30.5174	60.3121	79.6557	CLDND1	claudin domain containing 1	56650	ENSG00000080822
ENSG00000080823	36.1352	32.2942	16.0051	19.755	23.7693	14.6483	10.9658	0	MOK	MOK protein kinase	5891	ENSG00000080823
ENSG00000080824	5973.15	5759.13	4587.82	4193.98	7096.69	5590.79	4378.11	5258.54	HSP90AA1	heat shock protein 90 alpha family class A member 1	3320	ENSG00000080824
ENSG00000080839	68.6569	78.0443	71.5522	62.2282	70.2745	63.4762	49.3463	48.0463	RBL1	RB transcriptional corepressor like 1	5933	ENSG00000080839
ENSG00000080845	24.0901	22.8751	41.425	33.5835	57.8731	67.1383	42.4926	41.7244	DLGAP4	DLG associated protein 4	22839	ENSG00000080845
ENSG00000080854	0	0	0	0.987749	0	0	0	0	IGSF9B	immunoglobulin superfamily member 9B	22997	ENSG00000080854
ENSG00000080947	4.81803	2.69118	4.70738	1.9755	3.10035	7.32417	1.37073	10.115	CROCCP3	ciliary rootlet coiled-coil, rootletin pseudogene 3	114819	ENSG00000080947
ENSG00000080986	172.245	117.067	144.046	131.371	160.185	80.5659	128.849	128.966	NDC80	NDC80, kinetochore complex component	10403	ENSG00000080986
ENSG00000081014	54.2028	44.4045	38.6005	52.3507	53.7393	67.1383	61.6828	27.8163	AP4E1	adaptor related protein complex 4 subunit epsilon 1	23431	ENSG00000081014
ENSG00000081019	22.8856	22.8751	20.7125	25.6815	21.7024	28.076	28.7853	31.6094	RSBN1	round spermatid basic protein 1	54665	ENSG00000081019
ENSG00000081026	28.9082	25.5662	41.425	46.4242	44.4383	15.869	32.8975	46.7819	MAGI3	membrane associated guanylate kinase, WW and PDZ domain containing 3	260425	ENSG00000081026
ENSG00000081052	0	0	0.941477	0	1.03345	0	0	0	COL4A4	collagen type IV alpha 4 chain	1286	ENSG00000081052
ENSG00000081059	0	0	0	0	1.03345	0	0	0	TCF7	transcription factor 7	6932	ENSG00000081059
ENSG00000081087	24.0901	28.2574	24.4784	21.7305	26.8697	47.6071	31.5268	11.3794	OSTM1	osteoclastogenesis associated transmembrane protein 1	28962	ENSG00000081087
ENSG00000081154	174.654	145.324	126.158	144.211	183.954	179.442	180.936	190.921	PCNP	PEST proteolytic signal containing nuclear protein	57092	ENSG00000081154
ENSG00000081177	7.22704	5.38237	5.64886	0.987749	9.30104	9.76557	12.3366	6.32188	EXD2	exonuclease 3'-5' domain containing 2	55218	ENSG00000081177
ENSG00000081181	1.20451	2.69118	0	0	4.1338	0	0	18.9656	ARG2	arginase 2	384	ENSG00000081181
ENSG00000081189	6.02254	8.07355	55.5471	53.3385	19.6355	10.9863	42.4926	0	MEF2C	myocyte enhancer factor 2C	4208	ENSG00000081189
ENSG00000081237	0	0	0	0	0	0	0	31.6094	PTPRC	protein tyrosine phosphatase, receptor type C	5788	ENSG00000081237
ENSG00000081277	307.149	331.016	370.942	289.411	363.774	334.471	387.916	0	PKP1	plakophilin 1	5317	ENSG00000081277
ENSG00000081307	154.177	164.162	119.568	128.407	163.285	152.587	141.185	132.759	UBA5	ubiquitin like modifier activating enzyme 5	79876	ENSG00000081307
ENSG00000081320	43.3623	28.2574	49.8983	43.461	46.5052	51.2692	58.9414	397.014	STK17B	serine/threonine kinase 17b	9262	ENSG00000081320
ENSG00000081377	33.7262	56.5149	60.2545	47.412	45.4718	52.4899	37.0097	0	CDC14B	cell division cycle 14B	8555	ENSG00000081377
ENSG00000081386	21.6811	26.9118	18.8295	16.7917	28.9366	24.4139	16.4488	7.58625	ZNF510	zinc finger protein 510	22869	ENSG00000081386
ENSG00000081665	7.22704	4.03678	9.41477	4.93875	7.23414	4.88278	4.11219	42.9888	ZNF506	zinc finger protein 506	440515	ENSG00000081665
ENSG00000081692	33.7262	44.4045	30.1273	22.7182	38.2376	58.5934	30.156	12.6438	JMJD4	jumonji domain containing 4	65094	ENSG00000081692
ENSG00000081721	45.7713	29.603	48.9568	46.4242	39.2711	41.5037	54.8292	15.1725	DUSP12	dual specificity phosphatase 12	11266	ENSG00000081721
ENSG00000081760	91.5425	65.934	97.9136	112.603	80.609	72.021	69.9072	75.8625	AACS	acetoacetyl-CoA synthetase	65985	ENSG00000081760
ENSG00000081791	108.406	107.647	87.5573	95.8117	96.1107	69.5797	58.9414	182.07	DELE1	DAP3 binding cell death enhancer 1	9812	ENSG00000081791
ENSG00000081803	2.40901	1.34559	7.53181	7.90199	3.10035	10.9863	23.3024	0	CADPS2	calcium dependent secretion activator 2	93664	ENSG00000081803
ENSG00000081870	81.9065	41.7134	48.9568	61.2405	79.5756	50.0485	50.717	51.8394	HSPB11	heat shock protein family B (small) member 11	51668	ENSG00000081870
ENSG00000081913	101.179	99.5738	82.8499	72.1057	113.679	70.8004	63.0536	37.9313	PHLPP1	PH domain and leucine rich repeat protein phosphatase 1	23239	ENSG00000081913
ENSG00000081923	63.8389	78.0443	84.7329	79.0199	68.2076	68.359	78.1316	0	ATP8B1	ATPase phospholipid transporting 8B1	5205	ENSG00000081923
ENSG00000082014	4.81803	6.72796	2.82443	0.987749	1.03345	1.2207	4.11219	3.79313	SMARCD3	SWI/SNF related, matrix associated, actin dependent regulator of chromatin, subfamily d, member 3	6604	ENSG00000082014
ENSG00000082068	56.6118	65.934	63.0789	61.2405	51.6724	48.8278	67.1657	45.5175	WDR70	WD repeat domain 70	55100	ENSG00000082068
ENSG00000082074	105.997	172.236	54.6056	38.5222	261.463	373.533	163.117	0	FYB1	FYN binding protein 1	2533	ENSG00000082074
ENSG00000082146	10.8406	8.07355	18.8295	17.7795	18.6021	17.0897	17.8195	26.5519	STRADB	STE20-related kinase adaptor beta	55437	ENSG00000082146
ENSG00000082153	242.106	259.699	222.188	183.721	360.674	380.857	215.205	137.817	BZW1	basic leucine zipper and W2 domains 1	9689	ENSG00000082153
ENSG00000082196	1.20451	0	0	0	0	1.2207	0	1.26438	C1QTNF3	C1q and TNF related 3	114899	ENSG00000082196
ENSG00000082212	120.451	117.067	149.695	144.211	141.583	134.277	216.575	144.139	ME2	malic enzyme 2	4200	ENSG00000082212
ENSG00000082213	51.7938	52.4781	33.8932	36.5467	55.8062	53.7106	46.6048	46.7819	C5orf22	chromosome 5 open reading frame 22	55322	ENSG00000082213
ENSG00000082258	66.2479	65.934	55.5471	51.363	52.7059	69.5797	75.3901	54.3682	CCNT2	cyclin T2	905	ENSG00000082258
ENSG00000082269	48.1803	36.331	41.425	45.4365	58.9066	45.1657	54.8292	12.6438	FAM135A	family with sequence similarity 135 member A	57579	ENSG00000082269
ENSG00000082438	121.655	152.052	179.822	171.868	160.185	168.456	153.522	0	COBLL1	cordon-bleu WH2 repeat protein like 1	22837	ENSG00000082438
ENSG00000082458	69.8614	44.4045	88.4988	86.9219	67.1742	53.7106	101.434	20.23	DLG3	discs large MAGUK scaffold protein 3	1741	ENSG00000082458
ENSG00000082482	0	0	0	0	1.03345	0	0	1.26438	KCNK2	potassium two pore domain channel subfamily K member 2	3776	ENSG00000082482
ENSG00000082497	98.7696	75.3532	76.2596	92.8484	49.6055	36.6209	58.9414	0	SERTAD4	SERTA domain containing 4	56256	ENSG00000082497
ENSG00000082512	13.2496	9.41914	13.1807	17.7795	18.6021	21.9725	12.3366	0	TRAF5	TNF receptor associated factor 5	7188	ENSG00000082512
ENSG00000082515	84.3155	52.4781	74.3766	99.7627	77.5087	70.8004	100.063	73.3338	MRPL22	mitochondrial ribosomal protein L22	29093	ENSG00000082515
ENSG00000082516	85.52	90.1547	55.5471	62.2282	60.9735	85.4487	47.9755	55.6325	GEMIN5	gem nuclear organelle associated protein 5	25929	ENSG00000082516
ENSG00000082641	133.7	154.743	162.875	164.954	153.984	200.194	196.014	225.059	NFE2L1	nuclear factor, erythroid 2 like 1	4779	ENSG00000082641
ENSG00000082701	113.224	121.103	123.333	132.358	83.7094	114.745	119.253	73.3338	GSK3B	glycogen synthase kinase 3 beta	2932	ENSG00000082701
ENSG00000082781	179.472	156.089	140.28	98.7749	195.322	150.146	106.917	5.0575	ITGB5	integrin subunit beta 5	3693	ENSG00000082781
ENSG00000082805	83.111	94.1914	118.626	111.616	74.4083	74.4624	90.4681	79.6557	ERC1	ELKS/RAB6-interacting/CAST family member 1	23085	ENSG00000082805
ENSG00000082898	286.673	291.993	305.038	320.031	323.47	291.746	356.39	348.968	XPO1	exportin 1	7514	ENSG00000082898
ENSG00000082996	54.2028	98.2282	68.7278	88.8974	94.0439	87.8901	123.366	37.9313	RNF13	ring finger protein 13	11342	ENSG00000082996
ENSG00000083093	40.9532	24.2207	35.7761	38.5222	50.639	40.283	68.5365	16.4369	PALB2	partner and localizer of BRCA2	79728	ENSG00000083093
ENSG00000083097	21.6811	26.9118	20.7125	20.7427	17.5686	23.1932	8.22438	24.0231	DOP1A	DOP1 leucine zipper like protein A	23033	ENSG00000083097
ENSG00000083099	138.518	157.434	72.4937	69.1424	159.151	152.587	71.2779	93.5638	LYRM2	LYR motif containing 2	57226	ENSG00000083099
ENSG00000083123	9.63606	20.1839	9.41477	18.7672	11.3679	13.4277	12.3366	39.1956	BCKDHB	branched chain keto acid dehydrogenase E1 subunit beta	594	ENSG00000083123
ENSG00000083168	169.836	150.706	129.924	153.101	161.218	145.263	161.746	173.219	KAT6A	lysine acetyltransferase 6A	7994	ENSG00000083168
ENSG00000083223	179.472	191.074	176.056	153.101	187.054	192.87	165.858	101.15	TUT7	terminal uridylyl transferase 7	79670	ENSG00000083223
ENSG00000083290	21.6811	24.2207	28.2443	34.5712	17.5686	17.0897	21.9317	0	ULK2	unc-51 like autophagy activating kinase 2	9706	ENSG00000083290
ENSG00000083307	97.5651	90.1547	59.313	66.1792	78.5421	74.4624	63.0536	0	GRHL2	grainyhead like transcription factor 2	79977	ENSG00000083307
ENSG00000083312	599.845	601.48	588.423	600.552	652.106	589.596	546.921	519.658	TNPO1	transportin 1	3842	ENSG00000083312
ENSG00000083444	22.8856	18.8383	23.5369	8.88974	17.5686	15.869	9.59511	39.1956	PLOD1	procollagen-lysine,2-oxoglutarate 5-dioxygenase 1	5351	ENSG00000083444
ENSG00000083454	6.02254	13.4559	10.3562	6.91424	12.4014	15.869	6.85365	0	P2RX5	purinergic receptor P2X 5	5026	ENSG00000083454
ENSG00000083457	33.7262	40.3678	37.6591	37.5345	37.2042	20.7518	27.4146	17.7013	ITGAE	integrin subunit alpha E	3682	ENSG00000083457
ENSG00000083520	169.836	188.383	138.397	155.077	167.419	183.104	119.253	220.001	DIS3	DIS3 homolog, exosome endoribonuclease and 3'-5' exoribonuclease	22894	ENSG00000083520
ENSG00000083535	55.4073	63.2428	52.7227	36.5467	47.5387	73.2417	42.4926	56.8969	PIBF1	progesterone immunomodulatory binding factor 1	10464	ENSG00000083535
ENSG00000083544	36.1352	37.6766	37.6591	39.51	34.1038	25.6346	37.0097	39.1956	TDRD3	tudor domain containing 3	81550	ENSG00000083544
ENSG00000083635	78.293	63.2428	45.1909	53.3385	71.308	72.021	53.4585	26.5519	NUFIP1	nuclear FMR1 interacting protein 1	26747	ENSG00000083635
ENSG00000083642	225.243	228.751	219.364	204.464	209.79	184.325	231.653	479.198	PDS5B	PDS5 cohesin associated factor B	23047	ENSG00000083642
ENSG00000083720	34.9307	48.4413	40.4835	31.608	38.2376	20.7518	37.0097	68.2763	OXCT1	3-oxoacid CoA-transferase 1	5019	ENSG00000083720
ENSG00000083750	10.8406	14.8015	6.59034	6.91424	5.16724	12.207	6.85365	0	RRAGB	Ras related GTP binding B	10325	ENSG00000083750
ENSG00000083799	57.8163	37.6766	81.9085	81.9832	94.0439	108.642	153.522	177.013	CYLD	CYLD lysine 63 deubiquitinase	1540	ENSG00000083799
ENSG00000083807	7.22704	6.72796	8.47329	6.91424	7.23414	3.66209	2.74146	30.345	SLC27A5	solute carrier family 27 member 5	10998	ENSG00000083807
ENSG00000083812	10.8406	6.72796	13.1807	8.88974	3.10035	3.66209	8.22438	2.52875	ZNF324	zinc finger protein 324	25799	ENSG00000083812
ENSG00000083817	1.20451	2.69118	2.82443	1.9755	1.03345	1.2207	0	0	ZNF416	zinc finger protein 416	55659	ENSG00000083817
ENSG00000083828	6.02254	4.03678	10.3562	5.9265	4.1338	8.54487	9.59511	0	ZNF586	zinc finger protein 586	54807	ENSG00000083828
ENSG00000083838	3.61352	1.34559	6.59034	7.90199	5.16724	8.54487	5.48292	1.26438	ZNF446	zinc finger protein 446	55663	ENSG00000083838
ENSG00000083844	28.9082	33.6398	39.542	41.4855	24.8028	46.3864	42.4926	0	ZNF264	zinc finger protein 264	9422	ENSG00000083844
ENSG00000083845	511.916	641.847	895.344	849.464	622.136	584.713	771.721	1269.43	RPS5	ribosomal protein S5	6193	ENSG00000083845
ENSG00000083857	77.0885	76.6987	62.1375	60.2527	68.2076	74.4624	76.7609	42.9888	FAT1	FAT atypical cadherin 1	2195	ENSG00000083857
ENSG00000083896	174.654	164.162	193.003	155.077	175.686	196.532	127.478	163.104	YTHDC1	YTH domain containing 1	91746	ENSG00000083896
ENSG00000083937	227.652	277.192	233.486	251.876	181.887	266.112	198.756	112.529	CHMP2B	charged multivesicular body protein 2B	25978	ENSG00000083937
ENSG00000084070	24.0901	17.4927	16.9466	14.8162	20.669	14.6483	10.9658	228.852	SMAP2	small ArfGAP2	64744	ENSG00000084070
ENSG00000084072	45.7713	40.3678	30.1273	33.5835	28.9366	35.4002	27.4146	36.6669	PPIE	peptidylprolyl isomerase E	10450	ENSG00000084072
ENSG00000084073	91.5425	110.339	94.1477	96.7994	103.345	101.318	117.883	32.8738	ZMPSTE24	zinc metallopeptidase STE24	10269	ENSG00000084073
ENSG00000084090	289.082	271.81	301.273	229.158	314.168	269.774	283.741	214.944	STARD7	StAR related lipid transfer domain containing 7	56910	ENSG00000084090
ENSG00000084092	26.4992	22.8751	24.4784	32.5957	34.1038	30.5174	34.2682	74.5982	NOA1	nitric oxide associated 1	84273	ENSG00000084092
ENSG00000084093	163.813	200.493	193.003	189.648	151.917	209.96	143.927	300.921	REST	RE1 silencing transcription factor	5978	ENSG00000084093
ENSG00000084110	0	0	1.88295	0	2.0669	0	0	0	HAL	histidine ammonia-lyase	3034	ENSG00000084110
ENSG00000084112	75.884	72.662	70.6107	89.8852	82.6759	90.3315	84.9852	78.3913	SSH1	slingshot protein phosphatase 1	54434	ENSG00000084112
ENSG00000084207	1449.02	1352.32	1491.3	1478.66	1372.42	1173.09	1450.23	0	GSTP1	glutathione S-transferase pi 1	2950	ENSG00000084207
ENSG00000084234	1217.76	1231.22	1111.88	900.827	1163.66	1007.07	910.164	372.991	APLP2	amyloid beta precursor like protein 2	334	ENSG00000084234
ENSG00000084444	16.8631	24.2207	17.8881	24.6937	18.6021	17.0897	24.6731	7.58625	FAM234B	family with sequence similarity 234 member B	57613	ENSG00000084444
ENSG00000084463	252.947	240.861	274.911	231.133	275.931	214.842	245.361	293.335	WBP11	WW domain binding protein 11	51729	ENSG00000084463
ENSG00000084623	193.926	184.346	149.695	184.709	181.887	187.987	167.229	204.829	EIF3I	eukaryotic translation initiation factor 3 subunit I	8668	ENSG00000084623
ENSG00000084636	3.61352	1.34559	5.64886	3.951	3.10035	4.88278	2.74146	0	COL16A1	collagen type XVI alpha 1 chain	1307	ENSG00000084636
ENSG00000084652	69.8614	61.8972	59.313	38.5222	65.1073	84.228	42.4926	63.2188	TXLNA	taxilin alpha	200081	ENSG00000084652
ENSG00000084676	15.6586	8.07355	30.1273	27.657	19.6355	17.0897	46.6048	64.4832	NCOA1	nuclear receptor coactivator 1	8648	ENSG00000084676
ENSG00000084693	34.9307	44.4045	48.0153	34.5712	33.0704	29.2967	32.8975	79.6557	AGBL5	ATP/GTP binding protein like 5	60509	ENSG00000084693
ENSG00000084710	0	0	4.70738	3.951	0	0	0	0	EFR3B	EFR3 homolog B	22979	ENSG00000084710
ENSG00000084731	0	0	5.64886	8.88974	2.0669	3.66209	8.22438	1.26438	KIF3C	kinesin family member 3C	3797	ENSG00000084731
ENSG00000084733	356.534	349.854	408.601	456.34	320.369	484.616	520.877	182.07	RAB10	RAB10, member RAS oncogene family	10890	ENSG00000084733
ENSG00000084754	273.423	339.089	429.313	376.332	393.744	385.74	457.824	375.52	HADHA	hydroxyacyl-CoA dehydrogenase trifunctional multienzyme complex subunit alpha	3030	ENSG00000084754
ENSG00000084764	3.61352	0	10.3562	6.91424	2.0669	4.88278	6.85365	0	MAPRE3	microtubule associated protein RP/EB family member 3	22924	ENSG00000084764
ENSG00000084774	43.3623	47.0957	37.6591	35.559	31.0035	29.2967	30.156	44.2532	CAD	carbamoyl-phosphate synthetase 2, aspartate transcarbamylase, and dihydroorotase	790	ENSG00000084774
ENSG00000085063	467.349	473.648	412.367	467.205	517.758	721.431	534.585	188.392	CD59	CD59 molecule (CD59 blood group)	966	ENSG00000085063
ENSG00000085117	138.518	176.273	153.461	175.819	166.385	233.153	202.868	87.2419	CD82	CD82 molecule	3732	ENSG00000085117
ENSG00000085185	2.40901	4.03678	4.70738	5.9265	4.1338	4.88278	4.11219	18.9656	BCORL1	BCL6 corepressor like 1	63035	ENSG00000085185
ENSG00000085224	576.959	715.855	641.146	659.816	665.541	728.755	662.062	393.221	ATRX	ATRX, chromatin remodeler	546	ENSG00000085224
ENSG00000085231	52.9983	51.1325	38.6005	51.363	38.2376	39.0623	67.1657	63.2188	AK6	adenylate kinase 6	102157402	ENSG00000085231
ENSG00000085274	49.3848	44.4045	34.8346	37.5345	27.9031	43.945	34.2682	46.7819	MYNN	myoneurin	55892	ENSG00000085274
ENSG00000085276	80.702	80.7355	72.4937	49.3875	68.2076	64.6969	46.6048	0	MECOM	MDS1 and EVI1 complex locus	2122	ENSG00000085276
ENSG00000085365	95.1561	92.8458	95.0891	111.616	82.6759	79.3452	149.41	85.9775	SCAMP1	secretory carrier membrane protein 1	9522	ENSG00000085365
ENSG00000085377	87.929	86.1179	83.7914	73.0934	85.7763	59.8141	64.4243	44.2532	PREP	prolyl endopeptidase	5550	ENSG00000085377
ENSG00000085382	10.8406	4.03678	14.1221	9.87749	12.4014	4.88278	9.59511	21.4944	HACE1	HECT domain and ankyrin repeat containing E3 ubiquitin protein ligase 1	57531	ENSG00000085382
ENSG00000085415	32.5217	30.9486	23.5369	39.51	31.0035	42.7244	39.7512	37.9313	SEH1L	SEH1 like nucleoporin	81929	ENSG00000085415
ENSG00000085433	44.5668	43.0589	59.313	61.2405	39.2711	39.0623	46.6048	48.0463	WDR47	WD repeat domain 47	22911	ENSG00000085433
ENSG00000085449	78.293	49.7869	58.3715	54.3262	83.7094	65.9176	72.6487	25.2875	WDFY1	WD repeat and FYVE domain containing 1	57590	ENSG00000085449
ENSG00000085465	1.20451	0	0	2.96325	0	0	1.37073	0	OVGP1	oviductal glycoprotein 1	5016	ENSG00000085465
ENSG00000085491	210.789	216.64	222.188	226.195	211.857	228.27	242.619	59.4257	SLC25A24	solute carrier family 25 member 24	29957	ENSG00000085491
ENSG00000085511	80.702	65.934	112.977	70.1302	91.977	76.9038	64.4243	132.759	MAP3K4	mitogen-activated protein kinase kinase kinase 4	4216	ENSG00000085511
ENSG00000085514	0	0	0	0.987749	0	0	0	5.0575	PILRA	paired immunoglobin like type 2 receptor alpha	29992	ENSG00000085514
ENSG00000085552	36.1352	36.331	77.2011	89.8852	16.5352	21.9725	65.795	1.26438	IGSF9	immunoglobulin superfamily member 9	57549	ENSG00000085552
ENSG00000085644	1.20451	6.72796	4.70738	5.9265	5.16724	7.32417	2.74146	3.79313	ZNF213	zinc finger protein 213	7760	ENSG00000085644
ENSG00000085662	48.1803	52.4781	93.2062	127.42	56.8397	42.7244	134.331	0	AKR1B1	aldo-keto reductase family 1 member B	231	ENSG00000085662
ENSG00000085719	487.825	531.509	509.339	491.899	561.163	417.478	526.36	140.346	CPNE3	copine 3	8895	ENSG00000085719
ENSG00000085721	56.6118	59.206	54.6056	72.1057	56.8397	53.7106	65.795	197.243	RRN3	RRN3 homolog, RNA polymerase I transcription factor	54700	ENSG00000085721
ENSG00000085733	380.624	326.979	315.395	393.124	315.202	356.443	409.848	89.7707	CTTN	cortactin	2017	ENSG00000085733
ENSG00000085741	0	0	2.82443	0	0	0	0	0	WNT11	Wnt family member 11	7481	ENSG00000085741
ENSG00000085760	290.286	300.067	325.751	347.688	289.366	328.367	276.887	206.093	MTIF2	mitochondrial translational initiation factor 2	4528	ENSG00000085760
ENSG00000085788	39.7487	33.6398	32.0102	38.5222	40.3045	23.1932	37.0097	68.2763	DDHD2	DDHD domain containing 2	23259	ENSG00000085788
ENSG00000085831	0	0	0	0	0	0	0	65.7475	TTC39A	tetratricopeptide repeat domain 39A	22996	ENSG00000085831
ENSG00000085832	98.7696	114.375	99.7965	109.64	117.813	153.808	128.849	116.323	EPS15	epidermal growth factor receptor pathway substrate 15	2060	ENSG00000085832
ENSG00000085840	34.9307	25.5662	32.9517	29.6325	35.1373	9.76557	20.5609	35.4025	ORC1	origin recognition complex subunit 1	4998	ENSG00000085840
ENSG00000085871	28.9082	24.2207	38.6005	66.1792	29.97	36.6209	64.4243	34.1381	MGST2	microsomal glutathione S-transferase 2	4258	ENSG00000085871
ENSG00000085872	191.517	165.508	147.812	147.175	166.385	180.663	145.297	182.07	CHERP	calcium homeostasis endoplasmic reticulum protein	10523	ENSG00000085872
ENSG00000085978	24.0901	24.2207	14.1221	10.8652	20.669	31.7381	20.5609	7.58625	ATG16L1	autophagy related 16 like 1	55054	ENSG00000085978
ENSG00000085982	132.496	165.508	134.631	122.481	142.616	117.187	105.546	58.1613	USP40	ubiquitin specific peptidase 40	55230	ENSG00000085982
ENSG00000085998	12.0451	8.07355	12.2392	5.9265	8.26759	9.76557	6.85365	20.23	POMGNT1	protein O-linked mannose N-acetylglucosaminyltransferase 1 (beta 1,2-)	55624	ENSG00000085998
ENSG00000085999	3.61352	1.34559	3.76591	0	1.03345	0	12.3366	1.26438	RAD54L	RAD54 like	8438	ENSG00000085999
ENSG00000086015	12.0451	13.4559	15.0636	14.8162	13.4348	8.54487	17.8195	27.8163	MAST2	microtubule associated serine/threonine kinase 2	23139	ENSG00000086015
ENSG00000086061	346.898	261.045	291.858	251.876	566.33	516.354	560.628	397.014	DNAJA1	DnaJ heat shock protein family (Hsp40) member A1	3301	ENSG00000086061
ENSG00000086062	187.903	212.604	150.636	184.709	211.857	177.001	174.083	236.438	B4GALT1	beta-1,4-galactosyltransferase 1	2683	ENSG00000086062
ENSG00000086065	102.383	74.0076	80.0255	144.211	81.6425	115.966	227.541	144.139	CHMP5	charged multivesicular body protein 5	51510	ENSG00000086065
ENSG00000086102	25.2947	52.4781	46.1324	30.6202	42.3714	25.6346	34.2682	101.15	NFX1	nuclear transcription factor, X-box binding 1	4799	ENSG00000086102
ENSG00000086189	72.2704	60.5516	58.3715	69.1424	67.1742	69.5797	63.0536	67.0119	DIMT1	DIM1 dimethyladenosine transferase 1 homolog	27292	ENSG00000086189
ENSG00000086200	32.5217	49.7869	39.542	40.4977	37.2042	37.8416	27.4146	37.9313	IPO11	importin 11	51194	ENSG00000086200
ENSG00000086232	244.515	270.464	249.491	218.293	261.463	202.635	206.98	216.208	EIF2AK1	eukaryotic translation initiation factor 2 alpha kinase 1	27102	ENSG00000086232
ENSG00000086288	0	0	0	0	0	0	0	10.115	NME8	NME/NM23 family member 8	51314	ENSG00000086288
ENSG00000086289	1.20451	0	1.88295	1.9755	1.03345	4.88278	0	0	EPDR1	ependymin related 1	54749	ENSG00000086289
ENSG00000086300	7.22704	5.38237	14.1221	21.7305	17.5686	10.9863	26.0439	197.243	SNX10	sorting nexin 10	29887	ENSG00000086300
ENSG00000086475	99.9741	102.265	94.1477	90.8729	78.5421	52.4899	76.7609	360.347	SEPHS1	selenophosphate synthetase 1	22929	ENSG00000086475
ENSG00000086504	26.4992	22.8751	17.8881	24.6937	17.5686	19.5311	31.5268	26.5519	MRPL28	mitochondrial ribosomal protein L28	10573	ENSG00000086504
ENSG00000086544	4.81803	14.8015	14.1221	10.8652	29.97	48.8278	12.3366	10.115	ITPKC	inositol-trisphosphate 3-kinase C	80271	ENSG00000086544
ENSG00000086548	31.3172	63.2428	21.654	22.7182	87.8432	319.822	78.1316	0	CEACAM6	carcinoembryonic antigen related cell adhesion molecule 6	4680	ENSG00000086548
ENSG00000086570	113.224	80.7355	115.802	157.052	82.6759	53.7106	143.927	0	FAT2	FAT atypical cadherin 2	2196	ENSG00000086570
ENSG00000086589	211.993	184.346	207.125	177.795	207.723	190.429	191.902	168.162	RBM22	RNA binding motif protein 22	55696	ENSG00000086589
ENSG00000086598	201.153	228.751	218.423	242.986	127.114	234.374	222.058	249.082	TMED2	transmembrane p24 trafficking protein 2	10959	ENSG00000086598
ENSG00000086619	1.20451	1.34559	3.76591	0.987749	2.0669	1.2207	0	27.8163	ERO1B	endoplasmic reticulum oxidoreductase 1 beta	56605	ENSG00000086619
ENSG00000086666	92.7471	90.1547	82.8499	85.9342	101.278	124.511	120.624	59.4257	ZFAND6	zinc finger AN1-type containing 6	54469	ENSG00000086666
ENSG00000086696	0	0	0.941477	0	19.6355	45.1657	19.1902	0	HSD17B2	hydroxysteroid 17-beta dehydrogenase 2	3294	ENSG00000086696
ENSG00000086712	68.6569	98.2282	63.0789	55.314	85.7763	95.2143	49.3463	131.495	TXLNG	taxilin gamma	55787	ENSG00000086712
ENSG00000086730	0	0	0	0	0	0	0	2.52875	LAT2	linker for activation of T cells family member 2	7462	ENSG00000086730
ENSG00000086758	336.058	378.111	392.596	320.031	399.945	356.443	281	704.257	HUWE1	HECT, UBA and WWE domain containing 1, E3 ubiquitin protein ligase	10075	ENSG00000086758
ENSG00000086827	102.383	99.5738	93.2062	96.7994	115.746	70.8004	74.0194	42.9888	ZW10	zw10 kinetochore protein	9183	ENSG00000086827
ENSG00000086848	9.63606	18.8383	15.0636	7.90199	18.6021	19.5311	12.3366	15.1725	ALG9	ALG9, alpha-1,2-mannosyltransferase	79796	ENSG00000086848
ENSG00000087008	4.81803	9.41914	1.88295	0.987749	8.26759	3.66209	6.85365	12.6438	ACOX3	acyl-CoA oxidase 3, pristanoyl	8310	ENSG00000087008
ENSG00000087053	72.2704	56.5149	56.4886	60.2527	58.9066	51.2692	74.0194	70.805	MTMR2	myotubularin related protein 2	8898	ENSG00000087053
ENSG00000087074	20.4766	52.4781	41.425	44.4487	39.2711	80.5659	60.3121	64.4832	PPP1R15A	protein phosphatase 1 regulatory subunit 15A	23645	ENSG00000087074
ENSG00000087077	89.1335	57.8605	87.5573	59.265	62.0069	76.9038	67.1657	2.52875	TRIP6	thyroid hormone receptor interactor 6	7205	ENSG00000087077
ENSG00000087085	0	0	0	0	0	1.2207	1.37073	3.79313	ACHE	acetylcholinesterase (Cartwright blood group)	43	ENSG00000087085
ENSG00000087086	273.423	251.626	178.881	130.383	295.566	242.918	98.6925	2068.52	FTL	ferritin light chain	2512	ENSG00000087086
ENSG00000087087	137.314	102.265	136.514	99.7627	149.85	123.29	94.5803	168.162	SRRT	serrate, RNA effector molecule	51593	ENSG00000087087
ENSG00000087088	24.0901	12.1103	20.7125	17.7795	16.5352	25.6346	15.078	82.1844	BAX	BCL2 associated X, apoptosis regulator	581	ENSG00000087088
ENSG00000087095	33.7262	44.4045	32.9517	30.6202	37.2042	40.283	47.9755	87.2419	NLK	nemo like kinase	51701	ENSG00000087095
ENSG00000087111	90.338	84.7723	80.967	109.64	81.6425	85.4487	65.795	98.6213	PIGS	phosphatidylinositol glycan anchor biosynthesis class S	94005	ENSG00000087111
ENSG00000087116	0	1.34559	0	0	0	0	0	8.85063	ADAMTS2	ADAM metallopeptidase with thrombospondin type 1 motif 2	9509	ENSG00000087116
ENSG00000087128	0	0	6.59034	2.96325	0	0	4.11219	0	TMPRSS11E	transmembrane serine protease 11E	28983	ENSG00000087128
ENSG00000087152	43.3623	61.8972	69.6693	63.216	71.308	73.2417	68.5365	112.529	ATXN7L3	ataxin 7 like 3	56970	ENSG00000087152
ENSG00000087157	18.0676	20.1839	13.1807	19.755	18.6021	9.76557	23.3024	48.0463	PGS1	phosphatidylglycerophosphate synthase 1	9489	ENSG00000087157
ENSG00000087191	160.199	158.78	193.003	157.052	153.984	124.511	156.263	220.001	PSMC5	proteasome 26S subunit, ATPase 5	5705	ENSG00000087191
ENSG00000087206	37.3397	53.8237	48.0153	50.3752	52.7059	62.2555	52.0877	122.644	UIMC1	ubiquitin interaction motif containing 1	51720	ENSG00000087206
ENSG00000087245	9.63606	18.8383	11.2977	14.8162	12.4014	12.207	16.4488	0	MMP2	matrix metallopeptidase 2	4313	ENSG00000087245
ENSG00000087253	114.428	83.4267	97.9136	116.554	104.378	80.5659	93.2096	0	LPCAT2	lysophosphatidylcholine acyltransferase 2	54947	ENSG00000087253
ENSG00000087258	0	0	0.941477	0.987749	0	0	0	3.79313	GNAO1	G protein subunit alpha o1	2775	ENSG00000087258
ENSG00000087263	198.744	180.309	192.061	178.783	222.192	228.27	171.341	72.0694	OGFOD1	2-oxoglutarate and iron dependent oxygenase domain containing 1	55239	ENSG00000087263
ENSG00000087266	4.81803	5.38237	5.64886	9.87749	5.16724	13.4277	12.3366	24.0231	SH3BP2	SH3 domain binding protein 2	6452	ENSG00000087266
ENSG00000087269	144.541	153.397	127.099	127.42	126.081	145.263	127.478	160.576	NOP14	NOP14 nucleolar protein	8602	ENSG00000087269
ENSG00000087274	61.4299	86.1179	56.4886	61.2405	82.6759	83.0073	61.6828	116.323	ADD1	adducin 1	118	ENSG00000087274
ENSG00000087299	62.6344	59.206	50.8397	33.5835	54.7728	31.7381	26.0439	37.9313	L2HGDH	L-2-hydroxyglutarate dehydrogenase	79944	ENSG00000087299
ENSG00000087301	14.4541	9.41914	18.8295	22.7182	26.8697	19.5311	8.22438	8.85063	TXNDC16	thioredoxin domain containing 16	57544	ENSG00000087301
ENSG00000087302	189.108	224.714	132.748	150.138	224.258	239.256	131.59	207.358	RTRAF	RNA transcription, translation and transport factor	51637	ENSG00000087302
ENSG00000087303	12.0451	9.41914	0.941477	0.987749	6.20069	4.88278	0	2.52875	NID2	nidogen 2	22795	ENSG00000087303
ENSG00000087338	73.4749	79.3899	70.6107	92.8484	73.3749	56.152	89.0974	80.92	GMCL1	germ cell-less, spermatogenesis associated 1	64395	ENSG00000087338
ENSG00000087365	337.262	386.185	406.718	329.908	447.483	430.906	339.941	383.106	SF3B2	splicing factor 3b subunit 2	10992	ENSG00000087365
ENSG00000087448	225.243	204.53	193.003	219.28	192.221	246.581	197.385	102.414	KLHL42	kelch like family member 42	57542	ENSG00000087448
ENSG00000087460	315.581	386.185	325.751	461.279	335.871	444.333	435.892	178.277	GNAS	GNAS complex locus	2778	ENSG00000087460
ENSG00000087470	203.562	172.236	219.364	189.648	202.556	245.36	206.98	195.978	DNM1L	dynamin 1 like	10059	ENSG00000087470
ENSG00000087494	516.734	636.465	356.82	384.234	141.583	240.477	156.263	0	PTHLH	parathyroid hormone like hormone	5744	ENSG00000087494
ENSG00000087495	0	0	0.941477	0.987749	0	0	1.37073	0	PHACTR3	phosphatase and actin regulator 3	116154	ENSG00000087495
ENSG00000087502	160.199	184.346	181.705	182.734	140.549	150.146	231.653	161.84	ERGIC2	ERGIC and golgi 2	51290	ENSG00000087502
ENSG00000087510	283.059	298.721	284.326	283.484	214.957	295.408	249.473	1.26438	TFAP2C	transcription factor AP-2 gamma	7022	ENSG00000087510
ENSG00000087586	305.945	191.074	223.13	171.868	327.603	172.118	157.634	298.393	AURKA	aurora kinase A	6790	ENSG00000087586
ENSG00000087842	134.905	137.25	155.344	119.518	164.318	140.38	161.746	0	PIR	pirin	8544	ENSG00000087842
ENSG00000087884	32.5217	25.5662	17.8881	19.755	27.9031	25.6346	16.4488	25.2875	AAMDC	adipogenesis associated Mth938 domain containing	28971	ENSG00000087884
ENSG00000087903	21.6811	13.4559	15.0636	8.88974	12.4014	9.76557	6.85365	3.79313	RFX2	regulatory factor X2	5990	ENSG00000087903
ENSG00000087995	24.0901	21.5295	24.4784	30.6202	20.669	15.869	28.7853	20.23	METTL2A	methyltransferase like 2A	339175	ENSG00000087995
ENSG00000088002	1.20451	1.34559	5.64886	2.96325	0	1.2207	4.11219	1.26438	SULT2B1	sulfotransferase family 2B member 1	6820	ENSG00000088002
ENSG00000088035	19.2721	16.1471	19.771	23.706	26.8697	14.6483	17.8195	26.5519	ALG6	ALG6, alpha-1,3-glucosyltransferase	29929	ENSG00000088035
ENSG00000088038	7.22704	9.41914	17.8881	16.7917	8.26759	10.9863	20.5609	18.9656	CNOT3	CCR4-NOT transcription complex subunit 3	4849	ENSG00000088038
ENSG00000088053	1.20451	1.34559	2.82443	0.987749	1.03345	0	0	1.26438	GP6	glycoprotein VI platelet	51206	ENSG00000088053
ENSG00000088179	36.1352	24.2207	32.9517	41.4855	24.8028	28.076	28.7853	61.9544	PTPN4	protein tyrosine phosphatase, non-receptor type 4	5775	ENSG00000088179
ENSG00000088205	590.209	600.134	445.318	489.924	569.43	697.017	493.463	399.543	DDX18	DEAD-box helicase 18	8886	ENSG00000088205
ENSG00000088247	401.101	496.523	496.158	406.953	557.029	465.085	357.76	171.955	KHSRP	KH-type splicing regulatory protein	8570	ENSG00000088247
ENSG00000088256	116.837	113.03	100.738	108.652	141.583	107.421	100.063	26.5519	GNA11	G protein subunit alpha 11	2767	ENSG00000088256
ENSG00000088280	6.02254	4.03678	16.0051	14.8162	10.3345	2.44139	16.4488	1.26438	ASAP3	ArfGAP with SH3 domain, ankyrin repeat and PH domain 3	55616	ENSG00000088280
ENSG00000088298	9.63606	9.41914	12.2392	14.8162	10.3345	10.9863	4.11219	7.58625	EDEM2	ER degradation enhancing alpha-mannosidase like protein 2	55741	ENSG00000088298
ENSG00000088305	6.02254	1.34559	5.64886	2.96325	1.03345	3.66209	8.22438	1.26438	DNMT3B	DNA methyltransferase 3 beta	1789	ENSG00000088305
ENSG00000088325	498.666	456.156	462.265	321.018	549.795	380.857	386.546	364.14	TPX2	TPX2, microtubule nucleation factor	22974	ENSG00000088325
ENSG00000088340	1.20451	2.69118	1.88295	0.987749	1.03345	1.2207	2.74146	3.79313	FER1L4	fer-1 like family member 4, pseudogene	80307	ENSG00000088340
ENSG00000088356	37.3397	32.2942	16.9466	14.8162	39.2711	28.076	6.85365	56.8969	PDRG1	p53 and DNA damage regulated 1	81572	ENSG00000088356
ENSG00000088367	372.193	403.678	317.278	320.031	357.573	367.429	238.507	0	EPB41L1	erythrocyte membrane protein band 4.1 like 1	2036	ENSG00000088367
ENSG00000088387	59.0209	45.7501	25.4199	35.559	62.0069	50.0485	63.0536	16.4369	DOCK9	dedicator of cytokinesis 9	23348	ENSG00000088387
ENSG00000088448	163.813	142.633	110.153	136.309	145.716	234.374	215.205	168.162	ANKRD10	ankyrin repeat domain 10	55608	ENSG00000088448
ENSG00000088451	16.8631	12.1103	12.2392	16.7917	11.3679	8.54487	16.4488	39.1956	TGDS	TDP-glucose 4,6-dehydratase	23483	ENSG00000088451
ENSG00000088538	0	1.34559	1.88295	1.9755	0	0	0	27.8163	DOCK3	dedicator of cytokinesis 3	1795	ENSG00000088538
ENSG00000088543	0	1.34559	0	0.987749	0	0	0	31.6094	C3orf18	chromosome 3 open reading frame 18	51161	ENSG00000088543
ENSG00000088682	51.7938	79.3899	68.7278	67.1669	41.338	62.2555	58.9414	26.5519	COQ9	coenzyme Q9	57017	ENSG00000088682
ENSG00000088726	8.43155	8.07355	6.59034	2.96325	17.5686	17.0897	15.078	0	TMEM40	transmembrane protein 40	55287	ENSG00000088726
ENSG00000088727	54.2028	57.8605	51.7812	46.4242	53.7393	79.3452	41.1219	12.6438	KIF9	kinesin family member 9	64147	ENSG00000088727
ENSG00000088756	2.40901	4.03678	0.941477	0.987749	1.03345	6.10348	0	0	ARHGAP28	Rho GTPase activating protein 28	79822	ENSG00000088756
ENSG00000088766	62.6344	55.1693	38.6005	68.1547	36.1707	70.8004	72.6487	37.9313	CRLS1	cardiolipin synthase 1	54675	ENSG00000088766
ENSG00000088808	8.43155	9.41914	15.0636	21.7305	15.5017	14.6483	17.8195	3.79313	PPP1R13B	protein phosphatase 1 regulatory subunit 13B	23368	ENSG00000088808
ENSG00000088812	39.7487	30.9486	39.542	38.5222	34.1038	43.945	35.639	12.6438	ATRN	attractin	8455	ENSG00000088812
ENSG00000088826	19.2721	29.603	12.2392	7.90199	16.5352	19.5311	6.85365	1.26438	SMOX	spermine oxidase	54498	ENSG00000088826
ENSG00000088832	374.602	375.42	321.985	286.447	447.483	435.788	313.897	241.496	FKBP1A	FK506 binding protein 1A	2280	ENSG00000088832
ENSG00000088833	110.815	102.265	92.2647	120.505	150.884	161.132	143.927	60.69	NSFL1C	NSFL1 cofactor	55968	ENSG00000088833
ENSG00000088836	49.3848	43.0589	64.0204	49.3875	43.4049	46.3864	42.4926	1.26438	SLC4A11	solute carrier family 4 member 11	83959	ENSG00000088836
ENSG00000088854	4.81803	10.7647	12.2392	13.8285	10.3345	8.54487	15.078	21.4944	C20orf194	chromosome 20 open reading frame 194	25943	ENSG00000088854
ENSG00000088876	10.8406	17.4927	9.41477	5.9265	11.3679	10.9863	1.37073	6.32188	ZNF343	zinc finger protein 343	79175	ENSG00000088876
ENSG00000088881	0	0	0	0.987749	1.03345	2.44139	1.37073	3.79313	EBF4	EBF family member 4	57593	ENSG00000088881
ENSG00000088888	284.264	355.236	250.433	211.378	317.269	250.243	230.283	217.473	MAVS	mitochondrial antiviral signaling protein	57506	ENSG00000088888
ENSG00000088899	0	0	1.88295	0	2.0669	0	0	7.58625	LZTS3	leucine zipper tumor suppressor family member 3	9762	ENSG00000088899
ENSG00000088930	542.028	588.024	427.43	418.806	580.798	633.541	404.365	498.164	XRN2	5'-3' exoribonuclease 2	22803	ENSG00000088930
ENSG00000088970	13.2496	6.72796	11.2977	6.91424	7.23414	8.54487	2.74146	40.46	KIZ	kizuna centrosomal protein	55857	ENSG00000088970
ENSG00000088986	537.21	508.634	489.568	465.23	468.152	465.085	531.843	160.576	DYNLL1	dynein light chain LC8-type 1	8655	ENSG00000088986
ENSG00000088992	0	0	0	0	0	0	0	102.414	TESC	tescalcin	54997	ENSG00000088992
ENSG00000089006	595.027	575.913	452.85	370.406	485.721	510.251	400.253	642.303	SNX5	sorting nexin 5	27131	ENSG00000089006
ENSG00000089009	616.708	588.024	501.807	484.985	532.226	485.837	492.092	522.187	RPL6	ribosomal protein L6	6128	ENSG00000089009
ENSG00000089022	87.929	61.8972	65.9034	97.7872	57.8731	76.9038	94.5803	48.0463	MAPKAPK5	mitogen-activated protein kinase-activated protein kinase 5	8550	ENSG00000089022
ENSG00000089041	0	1.34559	0	0	0	3.66209	0	0	P2RX7	purinergic receptor P2X 7	5027	ENSG00000089041
ENSG00000089048	529.983	559.766	370	368.43	487.788	637.203	349.536	274.37	ESF1	ESF1 nucleolar pre-rRNA processing protein homolog	51575	ENSG00000089048
ENSG00000089050	36.1352	25.5662	31.0687	30.6202	29.97	19.5311	28.7853	29.0806	RBBP9	RB binding protein 9, serine hydrolase	10741	ENSG00000089050
ENSG00000089053	190.312	224.714	241.018	229.158	197.389	173.339	167.229	300.921	ANAPC5	anaphase promoting complex subunit 5	51433	ENSG00000089053
ENSG00000089057	30.1127	48.4413	38.6005	30.6202	25.8362	37.8416	17.8195	21.4944	SLC23A2	solute carrier family 23 member 2	9962	ENSG00000089057
ENSG00000089060	15.6586	21.5295	17.8881	16.7917	11.3679	13.4277	17.8195	2.52875	SLC8B1	solute carrier family 8 member B1	80024	ENSG00000089060
ENSG00000089063	115.633	72.662	88.4988	72.1057	71.308	85.4487	102.805	51.8394	TMEM230	transmembrane protein 230	29058	ENSG00000089063
ENSG00000089091	13.2496	10.7647	5.64886	4.93875	7.23414	6.10348	6.85365	1.26438	DZANK1	double zinc ribbon and ankyrin repeat domains 1	55184	ENSG00000089091
ENSG00000089094	132.496	91.5003	113.919	106.677	112.646	113.525	94.5803	158.047	KDM2B	lysine demethylase 2B	84678	ENSG00000089094
ENSG00000089101	0	0	0	0	0	0	0	0	CFAP61	cilia and flagella associated protein 61	26074	ENSG00000089101
ENSG00000089116	0	0	0	0.987749	0	0	0	0	LHX5	LIM homeobox 5	64211	ENSG00000089116
ENSG00000089123	60.2254	47.0957	25.4199	42.4732	31.0035	43.945	45.2341	15.1725	TASP1	taspase 1	55617	ENSG00000089123
ENSG00000089127	14.4541	16.1471	40.4835	33.5835	108.512	153.808	154.892	1.26438	OAS1	2'-5'-oligoadenylate synthetase 1	4938	ENSG00000089127
ENSG00000089154	191.517	188.383	165.7	167.917	149.85	200.194	157.634	469.083	GCN1	GCN1, eIF2 alpha kinase activator homolog	10985	ENSG00000089154
ENSG00000089157	1191.26	1333.48	1287.94	1303.83	1284.58	1351.31	1333.72	2521.17	RPLP0	ribosomal protein lateral stalk subunit P0	6175	ENSG00000089157
ENSG00000089159	273.423	230.096	217.481	238.048	245.961	288.084	322.121	5.0575	PXN	paxillin	5829	ENSG00000089159
ENSG00000089163	0	0	0	0	0	0	1.37073	8.85063	SIRT4	sirtuin 4	23409	ENSG00000089163
ENSG00000089177	34.9307	33.6398	43.3079	42.4732	28.9366	26.8553	23.3024	56.8969	KIF16B	kinesin family member 16B	55614	ENSG00000089177
ENSG00000089195	207.175	200.493	176.998	150.138	199.456	238.036	174.083	82.1844	TRMT6	tRNA methyltransferase 6	51605	ENSG00000089195
ENSG00000089220	762.453	695.671	727.761	885.023	623.17	659.176	784.057	666.326	PEBP1	phosphatidylethanolamine binding protein 1	5037	ENSG00000089220
ENSG00000089234	42.1578	36.331	50.8397	43.461	35.1373	43.945	20.5609	41.7244	BRAP	BRCA1 associated protein	8315	ENSG00000089234
ENSG00000089248	208.38	207.221	234.428	200.513	242.86	167.235	205.609	269.312	ERP29	endoplasmic reticulum protein 29	10961	ENSG00000089248
ENSG00000089250	44.5668	48.4413	36.7176	20.7427	42.3714	31.7381	16.4488	1.26438	NOS1	nitric oxide synthase 1	4842	ENSG00000089250
ENSG00000089280	529.983	479.031	599.721	583.76	529.126	546.872	571.594	307.243	FUS	FUS RNA binding protein	2521	ENSG00000089280
ENSG00000089289	173.449	173.581	127.099	138.285	163.285	151.366	121.995	160.576	IGBP1	immunoglobulin binding protein 1	3476	ENSG00000089289
ENSG00000089327	27.7037	40.3678	60.2545	80.0077	27.9031	46.3864	60.3121	67.0119	FXYD5	FXYD domain containing ion transport regulator 5	53827	ENSG00000089327
ENSG00000089335	19.2721	24.2207	20.7125	23.706	26.8697	21.9725	23.3024	0	ZNF302	zinc finger protein 302	55900	ENSG00000089335
ENSG00000089351	9.63606	18.8383	19.771	11.853	15.5017	15.869	15.078	82.1844	GRAMD1A	GRAM domain containing 1A	57655	ENSG00000089351
ENSG00000089356	69.8614	110.339	117.685	160.015	45.4718	122.07	101.434	0	FXYD3	FXYD domain containing ion transport regulator 3	5349	ENSG00000089356
ENSG00000089486	0	0	0	0.987749	1.03345	0	1.37073	29.0806	CDIP1	cell death inducing p53 target 1	29965	ENSG00000089486
ENSG00000089558	0	0	0.941477	0	0	0	1.37073	3.79313	KCNH4	potassium voltage-gated channel subfamily H member 4	23415	ENSG00000089558
ENSG00000089597	446.872	409.06	419.899	432.634	390.644	357.664	468.789	388.163	GANAB	glucosidase II alpha subunit	23193	ENSG00000089597
ENSG00000089639	7.22704	6.72796	3.76591	5.9265	4.1338	7.32417	6.85365	3.79313	GMIP	GEM interacting protein	51291	ENSG00000089639
ENSG00000089682	158.995	162.817	151.578	161.003	173.619	166.015	168.6	0	RBM41	RNA binding motif protein 41	55285	ENSG00000089682
ENSG00000089685	130.087	125.14	146.87	122.481	149.85	74.4624	128.849	173.219	BIRC5	baculoviral IAP repeat containing 5	332	ENSG00000089685
ENSG00000089693	87.929	94.1914	84.7329	104.701	74.4083	78.1245	108.288	115.058	MLF2	myeloid leukemia factor 2	8079	ENSG00000089693
ENSG00000089723	2.40901	1.34559	0.941477	0	1.03345	1.2207	0	1.26438	OTUB2	OTU deubiquitinase, ubiquitin aldehyde binding 2	78990	ENSG00000089723
ENSG00000089737	342.08	367.347	236.311	195.574	368.941	357.664	205.609	354.025	DDX24	DEAD-box helicase 24	57062	ENSG00000089737
ENSG00000089775	68.6569	45.7501	40.4835	63.216	39.2711	47.6071	37.0097	77.1269	ZBTB25	zinc finger and BTB domain containing 25	7597	ENSG00000089775
ENSG00000089818	63.8389	53.8237	42.3664	52.3507	41.338	54.9313	74.0194	39.1956	NECAP1	NECAP endocytosis associated 1	25977	ENSG00000089818
ENSG00000089820	0	0	6.59034	3.951	1.03345	1.2207	1.37073	67.0119	ARHGAP4	Rho GTPase activating protein 4	393	ENSG00000089820
ENSG00000089847	0	0	0	0	0	0	0	1.26438	ANKRD24	ankyrin repeat domain 24	170961	ENSG00000089847
ENSG00000089876	36.1352	53.8237	64.0204	71.1179	50.639	51.2692	72.6487	22.7588	DHX32	DEAH-box helicase 32 (putative)	55760	ENSG00000089876
ENSG00000089902	145.745	172.236	123.333	152.113	145.716	200.194	174.083	31.6094	RCOR1	REST corepressor 1	23186	ENSG00000089902
ENSG00000089916	146.95	150.706	113.919	104.701	160.185	114.745	104.175	413.451	GPATCH2L	G-patch domain containing 2 like	55668	ENSG00000089916
ENSG00000090006	8.43155	8.07355	10.3562	8.88974	4.1338	12.207	8.22438	27.8163	LTBP4	latent transforming growth factor beta binding protein 4	8425	ENSG00000090006
ENSG00000090013	50.5893	43.0589	72.4937	56.3017	47.5387	29.2967	35.639	108.736	BLVRB	biliverdin reductase B	645	ENSG00000090013
ENSG00000090020	21.6811	18.8383	25.4199	15.804	20.669	15.869	9.59511	15.1725	SLC9A1	solute carrier family 9 member A1	6548	ENSG00000090020
ENSG00000090054	395.078	376.766	398.245	394.112	359.64	343.016	430.409	140.346	SPTLC1	serine palmitoyltransferase long chain base subunit 1	10558	ENSG00000090054
ENSG00000090060	574.55	569.185	422.723	407.94	569.43	545.651	459.194	426.095	PAPOLA	poly(A) polymerase alpha	10914	ENSG00000090060
ENSG00000090061	104.792	118.412	83.7914	80.0077	115.746	125.732	74.0194	135.288	CCNK	cyclin K	8812	ENSG00000090061
ENSG00000090097	6.02254	6.72796	12.2392	10.8652	11.3679	2.44139	4.11219	15.1725	PCBP4	poly(rC) binding protein 4	57060	ENSG00000090097
ENSG00000090104	0	0	0	0	0	0	0	94.8282	RGS1	regulator of G protein signaling 1	5996	ENSG00000090104
ENSG00000090238	3.61352	4.03678	11.2977	12.8407	1.03345	3.66209	5.48292	40.46	YPEL3	yippee like 3	83719	ENSG00000090238
ENSG00000090263	140.927	137.25	162.875	153.101	135.382	119.628	146.668	209.886	MRPS33	mitochondrial ribosomal protein S33	51650	ENSG00000090263
ENSG00000090266	105.997	104.956	125.216	125.444	118.847	113.525	152.151	197.243	NDUFB2	NADH:ubiquinone oxidoreductase subunit B2	4708	ENSG00000090266
ENSG00000090273	81.9065	88.8091	80.0255	67.1669	57.8731	87.8901	69.9072	61.9544	NUDC	nuclear distribution C, dynein complex regulator	10726	ENSG00000090273
ENSG00000090316	78.293	84.7723	81.9085	82.9709	71.308	54.9313	61.6828	77.1269	MAEA	macrophage erythroblast attacher	10296	ENSG00000090316
ENSG00000090339	0	0	0.941477	0	49.6055	56.152	12.3366	35.4025	ICAM1	intercellular adhesion molecule 1	3383	ENSG00000090339
ENSG00000090372	27.7037	21.5295	23.5369	27.657	22.7359	34.1795	23.3024	24.0231	STRN4	striatin 4	29888	ENSG00000090372
ENSG00000090376	0	0	0	0	0	0	0	0	IRAK3	interleukin 1 receptor associated kinase 3	11213	ENSG00000090376
ENSG00000090432	27.7037	24.2207	16.9466	19.755	21.7024	24.4139	15.078	15.1725	MUL1	mitochondrial E3 ubiquitin protein ligase 1	79594	ENSG00000090432
ENSG00000090447	57.8163	59.206	60.2545	62.2282	37.2042	52.4899	64.4243	16.4369	TFAP4	transcription factor AP-4	7023	ENSG00000090447
ENSG00000090470	96.3606	111.684	62.1375	86.9219	82.6759	103.759	105.546	77.1269	PDCD7	programmed cell death 7	10081	ENSG00000090470
ENSG00000090487	98.7696	127.831	90.3818	82.9709	97.1442	125.732	105.546	32.8738	SPG21	SPG21, maspardin	51324	ENSG00000090487
ENSG00000090520	305.945	271.81	246.667	221.256	277.998	234.374	239.878	156.783	DNAJB11	DnaJ heat shock protein family (Hsp40) member B11	51726	ENSG00000090520
ENSG00000090530	224.038	173.581	240.077	220.268	198.422	180.663	216.575	0	P3H2	prolyl 3-hydroxylase 2	55214	ENSG00000090530
ENSG00000090539	0	0	0	0	2.0669	3.66209	1.37073	0	CHRD	chordin	8646	ENSG00000090539
ENSG00000090565	16.8631	10.7647	16.9466	14.8162	10.3345	6.10348	8.22438	18.9656	RAB11FIP3	RAB11 family interacting protein 3	9727	ENSG00000090565
ENSG00000090581	26.4992	25.5662	24.4784	32.5957	18.6021	26.8553	42.4926	7.58625	GNPTG	N-acetylglucosamine-1-phosphate transferase subunit gamma	84572	ENSG00000090581
ENSG00000090612	39.7487	44.4045	20.7125	29.6325	22.7359	36.6209	30.156	0	ZNF268	zinc finger protein 268	10795	ENSG00000090612
ENSG00000090615	104.792	113.03	121.45	122.481	75.4418	107.421	145.297	185.863	GOLGA3	golgin A3	2802	ENSG00000090615
ENSG00000090621	448.077	484.413	440.611	506.715	358.607	451.657	471.531	940.696	PABPC4	poly(A) binding protein cytoplasmic 4	8761	ENSG00000090621
ENSG00000090661	0	0	0	0	0	1.2207	0	3.79313	CERS4	ceramide synthase 4	79603	ENSG00000090661
ENSG00000090674	0	1.34559	0.941477	2.96325	0	0	1.37073	1.26438	MCOLN1	mucolipin 1	57192	ENSG00000090674
ENSG00000090686	248.128	259.699	225.013	201.501	252.162	228.27	180.936	462.762	USP48	ubiquitin specific peptidase 48	84196	ENSG00000090686
ENSG00000090776	22.8856	28.2574	20.7125	36.5467	17.5686	35.4002	38.3804	1.26438	EFNB1	ephrin B1	1947	ENSG00000090776
ENSG00000090857	131.291	111.684	155.344	136.309	98.1776	80.5659	115.141	67.0119	PDPR	pyruvate dehydrogenase phosphatase regulatory subunit	55066	ENSG00000090857
ENSG00000090861	210.789	283.92	296.565	289.411	197.389	333.25	285.112	305.979	AARS	alanyl-tRNA synthetase	16	ENSG00000090861
ENSG00000090863	269.81	251.626	245.725	214.342	232.526	174.559	213.834	131.495	GLG1	golgi glycoprotein 1	2734	ENSG00000090863
ENSG00000090889	171.04	143.978	162.875	102.726	184.987	119.628	130.219	87.2419	KIF4A	kinesin family member 4A	24137	ENSG00000090889
ENSG00000090905	196.335	230.096	259.848	237.06	186.021	195.311	213.834	155.518	TNRC6A	trinucleotide repeat containing 6A	27327	ENSG00000090905
ENSG00000090924	0	2.69118	2.82443	0.987749	1.03345	3.66209	0	3.79313	PLEKHG2	pleckstrin homology and RhoGEF domain containing G2	64857	ENSG00000090924
ENSG00000090932	1.20451	2.69118	3.76591	2.96325	2.0669	4.88278	0	51.8394	DLL3	delta like canonical Notch ligand 3	10683	ENSG00000090932
ENSG00000090971	6.02254	6.72796	8.47329	5.9265	4.1338	9.76557	5.48292	16.4369	NAT14	N-acetyltransferase 14 (putative)	57106	ENSG00000090971
ENSG00000090975	8.43155	10.7647	9.41477	13.8285	14.4683	13.4277	6.85365	0	PITPNM2	phosphatidylinositol transfer protein membrane associated 2	57605	ENSG00000090975
ENSG00000090989	133.7	130.522	139.339	115.567	124.014	141.601	97.3218	103.679	EXOC1	exocyst complex component 1	55763	ENSG00000090989
ENSG00000091009	140.927	127.831	107.328	133.346	94.0439	89.1108	150.78	96.0926	RBM27	RNA binding motif protein 27	54439	ENSG00000091009
ENSG00000091039	189.108	189.728	202.417	279.533	152.95	172.118	242.619	198.507	OSBPL8	oxysterol binding protein like 8	114882	ENSG00000091039
ENSG00000091073	20.4766	22.8751	35.7761	23.706	29.97	24.4139	38.3804	91.0351	DTX2	deltex E3 ubiquitin ligase 2	113878	ENSG00000091073
ENSG00000091127	65.0434	76.6987	53.6642	55.314	47.5387	62.2555	64.4243	27.8163	PUS7	pseudouridine synthase 7	54517	ENSG00000091127
ENSG00000091128	0	0	0	0	0	0	0	11.3794	LAMB4	laminin subunit beta 4	22798	ENSG00000091128
ENSG00000091129	0	0	0	0	0	0	2.74146	7.58625	NRCAM	neuronal cell adhesion molecule	4897	ENSG00000091129
ENSG00000091136	134.905	113.03	102.621	80.9954	152.95	115.966	116.512	1.26438	LAMB1	laminin subunit beta 1	3912	ENSG00000091136
ENSG00000091137	0	0	0.941477	0	3.10035	0	0	3.79313	SLC26A4	solute carrier family 26 member 4	5172	ENSG00000091137
ENSG00000091140	166.222	166.853	201.476	177.795	161.218	109.863	156.263	203.564	DLD	dihydrolipoamide dehydrogenase	1738	ENSG00000091140
ENSG00000091157	20.4766	32.2942	31.0687	28.6447	33.0704	28.076	19.1902	39.1956	WDR7	WD repeat domain 7	23335	ENSG00000091157
ENSG00000091164	150.563	160.125	170.407	140.26	201.523	145.263	145.297	156.783	TXNL1	thioredoxin like 1	9352	ENSG00000091164
ENSG00000091317	266.196	267.773	265.496	296.325	309.001	263.67	290.595	657.475	CMTM6	CKLF like MARVEL transmembrane domain containing 6	54918	ENSG00000091317
ENSG00000091409	1862.17	2439.56	2847.03	3182.53	2589.82	4999.97	4993.57	0	ITGA6	integrin subunit alpha 6	3655	ENSG00000091409
ENSG00000091428	0	1.34559	0	0.987749	0	0	0	0	RAPGEF4	Rap guanine nucleotide exchange factor 4	11069	ENSG00000091428
ENSG00000091436	152.972	189.728	167.583	131.371	166.385	137.939	105.546	89.7707	MAP3K20	mitogen-activated protein kinase kinase kinase 20	51776	ENSG00000091436
ENSG00000091483	133.7	99.5738	133.69	183.721	110.579	133.056	248.102	59.4257	FH	fumarate hydratase	2271	ENSG00000091483
ENSG00000091490	24.0901	25.5662	38.6005	53.3385	25.8362	25.6346	75.3901	27.8163	SEL1L3	SEL1L family member 3	23231	ENSG00000091490
ENSG00000091527	552.869	588.024	482.036	501.777	551.862	701.9	630.536	560.118	CDV3	CDV3 homolog	55573	ENSG00000091527
ENSG00000091542	96.3606	74.0076	51.7812	82.9709	72.3414	72.021	80.873	96.0926	ALKBH5	alkB homolog 5, RNA demethylase	54890	ENSG00000091542
ENSG00000091592	9.63606	1.34559	4.70738	5.9265	6.20069	4.88278	1.37073	399.543	NLRP1	NLR family pyrin domain containing 1	22861	ENSG00000091592
ENSG00000091622	43.3623	40.3678	46.1324	56.3017	33.0704	31.7381	35.639	2.52875	PITPNM3	PITPNM family member 3	83394	ENSG00000091622
ENSG00000091640	214.402	208.567	241.018	212.366	208.757	178.222	189.161	412.186	SPAG7	sperm associated antigen 7	9552	ENSG00000091640
ENSG00000091651	83.111	63.2428	74.3766	101.738	49.6055	50.0485	106.917	26.5519	ORC6	origin recognition complex subunit 6	23594	ENSG00000091651
ENSG00000091656	10.8406	9.41914	0.941477	7.90199	14.4683	9.76557	5.48292	0	ZFHX4	zinc finger homeobox 4	79776	ENSG00000091656
ENSG00000091732	19.2721	17.4927	20.7125	10.8652	15.5017	10.9863	32.8975	10.115	ZC3HC1	zinc finger C3HC-type containing 1	51530	ENSG00000091732
ENSG00000091844	1.20451	0	0	1.9755	2.0669	1.2207	0	0	RGS17	regulator of G protein signaling 17	26575	ENSG00000091844
ENSG00000091947	26.4992	16.1471	19.771	24.6937	25.8362	20.7518	20.5609	53.1038	TMEM101	transmembrane protein 101	84336	ENSG00000091947
ENSG00000091986	238.492	320.251	197.71	224.219	176.72	241.698	111.029	2.52875	CCDC80	coiled-coil domain containing 80	151887	ENSG00000091986
ENSG00000092010	291.491	331.016	245.725	219.28	568.397	727.535	492.092	292.071	PSME1	proteasome activator subunit 1	5720	ENSG00000092010
ENSG00000092020	62.6344	69.9708	43.3079	31.608	66.1407	68.359	47.9755	89.7707	PPP2R3C	protein phosphatase 2 regulatory subunit B''gamma	55012	ENSG00000092020
ENSG00000092036	61.4299	45.7501	45.1909	42.4732	65.1073	35.4002	42.4926	63.2188	HAUS4	HAUS augmin like complex subunit 4	54930	ENSG00000092036
ENSG00000092051	0	0	0	0	0	0	0	7.58625	JPH4	junctophilin 4	84502	ENSG00000092051
ENSG00000092068	7.22704	4.03678	48.9568	60.2527	7.23414	14.6483	101.434	0	SLC7A8	solute carrier family 7 member 8	23428	ENSG00000092068
ENSG00000092094	21.6811	18.8383	20.7125	16.7917	29.97	30.5174	19.1902	12.6438	OSGEP	O-sialoglycoprotein endopeptidase	55644	ENSG00000092094
ENSG00000092096	0	1.34559	0	0	0	0	0	0	SLC22A17	solute carrier family 22 member 17	51310	ENSG00000092096
ENSG00000092108	152.972	174.927	106.387	124.456	180.854	208.739	106.917	113.794	SCFD1	sec1 family domain containing 1	23256	ENSG00000092108
ENSG00000092140	162.608	152.052	127.099	122.481	155.017	157.47	127.478	102.414	G2E3	G2/M-phase specific E3 ubiquitin protein ligase	55632	ENSG00000092140
ENSG00000092148	433.623	374.075	321.044	303.239	301.767	272.215	226.17	237.703	HECTD1	HECT domain E3 ubiquitin protein ligase 1	25831	ENSG00000092148
ENSG00000092199	1053.94	993.047	947.125	871.195	1095.46	917.963	951.286	1335.18	HNRNPC	heterogeneous nuclear ribonucleoprotein C (C1/C2)	3183	ENSG00000092199
ENSG00000092201	754.022	714.509	584.657	472.144	700.678	656.734	507.17	556.325	SUPT16H	SPT16 homolog, facilitates chromatin remodeling subunit	11198	ENSG00000092201
ENSG00000092203	222.834	222.023	164.758	142.236	249.061	242.918	137.073	185.863	TOX4	TOX high mobility group box family member 4	9878	ENSG00000092203
ENSG00000092208	15.6586	14.8015	6.59034	5.9265	9.30104	9.76557	15.078	11.3794	GEMIN2	gem nuclear organelle associated protein 2	8487	ENSG00000092208
ENSG00000092295	6.02254	12.1103	13.1807	16.7917	15.5017	13.4277	16.4488	0	TGM1	transglutaminase 1	7051	ENSG00000092295
ENSG00000092330	21.6811	32.2942	24.4784	32.5957	40.3045	53.7106	17.8195	36.6669	TINF2	TERF1 interacting nuclear factor 2	26277	ENSG00000092330
ENSG00000092439	297.513	244.898	193.944	242.986	258.362	284.422	239.878	208.622	TRPM7	transient receptor potential cation channel subfamily M member 7	54822	ENSG00000092439
ENSG00000092445	22.8856	21.5295	37.6591	44.4487	21.7024	14.6483	21.9317	5.0575	TYRO3	TYRO3 protein tyrosine kinase	7301	ENSG00000092445
ENSG00000092470	92.7471	78.0443	69.6693	64.2037	70.2745	54.9313	47.9755	77.1269	WDR76	WD repeat domain 76	79968	ENSG00000092470
ENSG00000092529	2.40901	0	0.941477	0	1.03345	7.32417	2.74146	0	CAPN3	calpain 3	825	ENSG00000092529
ENSG00000092531	49.3848	67.2796	64.0204	68.1547	66.1407	73.2417	53.4585	85.9775	SNAP23	synaptosome associated protein 23	8773	ENSG00000092531
ENSG00000092621	105.997	113.03	134.631	127.42	151.917	164.794	108.288	0	PHGDH	phosphoglycerate dehydrogenase	26227	ENSG00000092621
ENSG00000092758	72.2704	51.1325	49.8983	56.3017	59.94	67.1383	65.795	0	COL9A3	collagen type IX alpha 3 chain	1299	ENSG00000092758
ENSG00000092820	853.996	882.708	700.459	627.221	873.264	921.625	551.033	274.37	EZR	ezrin	7430	ENSG00000092820
ENSG00000092841	436.032	314.869	481.095	390.161	461.952	334.471	390.658	351.496	MYL6	myosin light chain 6	4637	ENSG00000092841
ENSG00000092847	60.2254	56.5149	49.8983	58.2772	39.2711	43.945	49.3463	151.725	AGO1	argonaute 1, RISC catalytic component	26523	ENSG00000092847
ENSG00000092853	171.04	135.905	163.817	110.628	202.556	104.98	93.2096	154.254	CLSPN	claspin	63967	ENSG00000092853
ENSG00000092871	78.293	71.3164	38.6005	46.4242	54.7728	73.2417	58.9414	102.414	RFFL	ring finger and FYVE like domain containing E3 ubiquitin protein ligase	117584	ENSG00000092871
ENSG00000092929	6.02254	8.07355	9.41477	13.8285	7.23414	2.44139	9.59511	64.4832	UNC13D	unc-13 homolog D	201294	ENSG00000092929
ENSG00000092931	18.0676	12.1103	19.771	30.6202	27.9031	19.5311	43.8633	44.2532	MFSD11	major facilitator superfamily domain containing 11	79157	ENSG00000092931
ENSG00000092964	110.815	90.1547	121.45	124.456	71.308	43.945	75.3901	294.6	DPYSL2	dihydropyrimidinase like 2	1808	ENSG00000092964
ENSG00000092969	10.8406	9.41914	2.82443	0.987749	17.5686	2.44139	0	0	TGFB2	transforming growth factor beta 2	7042	ENSG00000092969
ENSG00000092978	104.792	113.03	92.2647	104.701	87.8432	122.07	109.658	65.7475	GPATCH2	G-patch domain containing 2	55105	ENSG00000092978
ENSG00000093000	168.631	141.287	114.86	83.9587	155.017	144.042	91.8389	178.277	NUP50	nucleoporin 50	10762	ENSG00000093000
ENSG00000093009	34.9307	34.9854	75.3181	78.0322	35.1373	19.5311	68.5365	42.9888	CDC45	cell division cycle 45	8318	ENSG00000093009
ENSG00000093010	37.3397	37.6766	51.7812	91.8607	37.2042	39.0623	157.634	40.46	COMT	catechol-O-methyltransferase	1312	ENSG00000093010
ENSG00000093072	0	1.34559	0	0	1.03345	1.2207	1.37073	0	ADA2	adenosine deaminase 2	51816	ENSG00000093072
ENSG00000093144	118.042	83.4267	99.7965	104.701	133.315	133.056	90.4681	40.46	ECHDC1	ethylmalonyl-CoA decarboxylase 1	55862	ENSG00000093144
ENSG00000093167	108.406	84.7723	78.1426	77.0444	82.6759	101.318	102.805	78.3913	LRRFIP2	LRR binding FLII interacting protein 2	9209	ENSG00000093167
ENSG00000093183	43.3623	29.603	35.7761	38.5222	43.4049	24.4139	38.3804	107.472	SEC22C	SEC22 homolog C, vesicle trafficking protein	9117	ENSG00000093183
ENSG00000093217	7.22704	10.7647	2.82443	3.951	6.20069	4.88278	2.74146	2.52875	XYLB	xylulokinase	9942	ENSG00000093217
ENSG00000094631	14.4541	21.5295	20.7125	19.755	17.5686	15.869	9.59511	63.2188	HDAC6	histone deacetylase 6	10013	ENSG00000094631
ENSG00000094755	1.20451	5.38237	2.82443	0	6.20069	6.10348	1.37073	0	GABRP	gamma-aminobutyric acid type A receptor pi subunit	2568	ENSG00000094755
ENSG00000094804	221.629	203.184	155.344	136.309	204.623	134.277	111.029	116.323	CDC6	cell division cycle 6	990	ENSG00000094804
ENSG00000094841	10.8406	13.4559	7.53181	9.87749	9.30104	8.54487	12.3366	10.115	UPRT	uracil phosphoribosyltransferase homolog	139596	ENSG00000094841
ENSG00000094880	86.7245	64.5884	79.084	72.1057	59.94	48.8278	82.2438	31.6094	CDC23	cell division cycle 23	8697	ENSG00000094880
ENSG00000094914	10.8406	13.4559	13.1807	14.8162	5.16724	17.0897	12.3366	25.2875	AAAS	aladin WD repeat nucleoporin	8086	ENSG00000094914
ENSG00000094916	307.149	310.832	367.176	279.533	315.202	172.118	302.931	145.403	CBX5	chromobox 5	23468	ENSG00000094916
ENSG00000094975	148.154	145.324	116.743	128.407	125.047	92.7729	117.883	170.691	SUCO	SUN domain containing ossification factor	51430	ENSG00000094975
ENSG00000095002	156.586	122.449	206.183	167.917	102.311	90.3315	157.634	67.0119	MSH2	mutS homolog 2	4436	ENSG00000095002
ENSG00000095015	78.293	91.5003	92.2647	98.7749	95.0773	76.9038	78.1316	59.4257	MAP3K1	mitogen-activated protein kinase kinase kinase 1	4214	ENSG00000095015
ENSG00000095059	15.6586	16.1471	13.1807	6.91424	8.26759	6.10348	12.3366	17.7013	DHPS	deoxyhypusine synthase	1725	ENSG00000095059
ENSG00000095066	68.6569	82.0811	73.4352	71.1179	74.4083	57.3727	82.2438	37.9313	HOOK2	hook microtubule tethering protein 2	29911	ENSG00000095066
ENSG00000095139	126.473	154.743	136.514	146.187	162.251	187.987	180.936	311.036	ARCN1	archain 1	372	ENSG00000095139
ENSG00000095203	38.5442	51.1325	48.9568	56.3017	31.0035	25.6346	32.8975	5.0575	EPB41L4B	erythrocyte membrane protein band 4.1 like 4B	54566	ENSG00000095203
ENSG00000095209	32.5217	28.2574	38.6005	54.3262	31.0035	18.3104	50.717	30.345	TMEM38B	transmembrane protein 38B	55151	ENSG00000095209
ENSG00000095261	86.7245	79.3899	57.4301	55.314	87.8432	61.0348	53.4585	39.1956	PSMD5	proteasome 26S subunit, non-ATPase 5	5711	ENSG00000095261
ENSG00000095303	21.6811	18.8383	20.7125	31.608	24.8028	31.7381	26.0439	0	PTGS1	prostaglandin-endoperoxide synthase 1	5742	ENSG00000095303
ENSG00000095319	122.86	110.339	126.158	125.444	99.2111	90.3315	105.546	51.8394	NUP188	nucleoporin 188	23511	ENSG00000095319
ENSG00000095321	6.02254	6.72796	5.64886	1.9755	3.10035	12.207	0	39.1956	CRAT	carnitine O-acetyltransferase	1384	ENSG00000095321
ENSG00000095370	1.20451	0	1.88295	3.951	2.0669	0	1.37073	24.0231	SH2D3C	SH2 domain containing 3C	10044	ENSG00000095370
ENSG00000095380	118.042	107.647	113.919	105.689	137.449	142.821	115.141	80.92	NANS	N-acetylneuraminate synthase	54187	ENSG00000095380
ENSG00000095383	126.473	134.559	97.9136	82.9709	133.315	159.911	111.029	6.32188	TBC1D2	TBC1 domain family member 2	55357	ENSG00000095383
ENSG00000095397	4.81803	4.03678	6.59034	8.88974	3.10035	3.66209	1.37073	27.8163	WHRN	whirlin	25861	ENSG00000095397
ENSG00000095485	32.5217	36.331	46.1324	25.6815	42.3714	41.5037	39.7512	41.7244	CWF19L1	CWF19 like cell cycle control factor 1	55280	ENSG00000095485
ENSG00000095564	109.61	117.067	117.685	99.7627	128.148	135.497	120.624	198.507	BTAF1	B-TFIID TATA-box binding protein associated factor 1	9044	ENSG00000095564
ENSG00000095574	24.0901	18.8383	28.2443	29.6325	28.9366	37.8416	34.2682	41.7244	IKZF5	IKAROS family zinc finger 5	64376	ENSG00000095574
ENSG00000095585	2.40901	2.69118	1.88295	5.9265	6.20069	12.207	17.8195	0	BLNK	B cell linker	29760	ENSG00000095585
ENSG00000095587	0	0	0.941477	0.987749	1.03345	0	0	0	TLL2	tolloid like 2	7093	ENSG00000095587
ENSG00000095596	0	0	0	0	0	0	0	0	CYP26A1	cytochrome P450 family 26 subfamily A member 1	1592	ENSG00000095596
ENSG00000095637	0	4.03678	3.76591	0.987749	1.03345	1.2207	4.11219	1.26438	SORBS1	sorbin and SH3 domain containing 1	10580	ENSG00000095637
ENSG00000095739	3.61352	1.34559	1.88295	0.987749	3.10035	2.44139	1.37073	0	BAMBI	BMP and activin membrane bound inhibitor	25805	ENSG00000095739
ENSG00000095752	1.20451	6.72796	8.47329	21.7305	2.0669	3.66209	13.7073	1.26438	IL11	interleukin 11	3589	ENSG00000095752
ENSG00000095787	379.42	491.141	445.318	450.414	438.182	494.382	471.531	541.153	WAC	WW domain containing adaptor with coiled-coil	51322	ENSG00000095787
ENSG00000095794	7.22704	10.7647	11.2977	10.8652	11.3679	18.3104	9.59511	319.887	CREM	cAMP responsive element modulator	1390	ENSG00000095794
ENSG00000095906	39.7487	36.331	60.2545	38.5222	28.9366	29.2967	35.639	40.46	NUBP2	nucleotide binding protein 2	10101	ENSG00000095906
ENSG00000095951	67.4524	63.2428	55.5471	47.412	82.6759	101.318	80.873	113.794	HIVEP1	human immunodeficiency virus type I enhancer binding protein 1	3096	ENSG00000095951
ENSG00000096060	3.61352	5.38237	24.4784	15.804	3.10035	1.2207	27.4146	227.588	FKBP5	FK506 binding protein 5	2289	ENSG00000096060
ENSG00000096063	167.427	119.758	102.621	134.334	175.686	167.235	95.9511	185.863	SRPK1	SRSF protein kinase 1	6732	ENSG00000096063
ENSG00000096070	22.8856	20.1839	15.0636	14.8162	22.7359	13.4277	15.078	24.0231	BRPF3	bromodomain and PHD finger containing 3	27154	ENSG00000096070
ENSG00000096080	60.2254	41.7134	52.7227	44.4487	60.9735	46.3864	37.0097	37.9313	MRPS18A	mitochondrial ribosomal protein S18A	55168	ENSG00000096080
ENSG00000096092	73.4749	44.4045	51.7812	80.9954	44.4383	26.8553	119.253	31.6094	TMEM14A	transmembrane protein 14A	28978	ENSG00000096092
ENSG00000096093	27.7037	32.2942	28.2443	41.4855	27.9031	13.4277	28.7853	3.79313	EFHC1	EF-hand domain containing 1	114327	ENSG00000096093
ENSG00000096384	4024.26	3859.16	3519.24	3196.36	4228.87	3884.25	3387.07	4488.53	HSP90AB1	heat shock protein 90 alpha family class B member 1	3326	ENSG00000096384
ENSG00000096401	177.063	236.824	177.939	159.028	190.155	173.339	159.005	192.185	CDC5L	cell division cycle 5 like	988	ENSG00000096401
ENSG00000096433	74.6794	48.4413	41.425	66.1792	53.7393	102.538	60.3121	22.7588	ITPR3	inositol 1,4,5-trisphosphate receptor type 3	3710	ENSG00000096433
ENSG00000096654	12.0451	8.07355	7.53181	7.90199	5.16724	2.44139	6.85365	16.4369	ZNF184	zinc finger protein 184	7738	ENSG00000096654
ENSG00000096696	2160.89	2568.74	2659.67	2647.17	1954.25	2745.34	2298.71	0	DSP	desmoplakin	1832	ENSG00000096696
ENSG00000096717	42.1578	47.0957	37.6591	43.461	32.0369	39.0623	49.3463	73.3338	SIRT1	sirtuin 1	23411	ENSG00000096717
ENSG00000096746	219.22	217.986	206.183	202.489	182.92	162.353	242.619	213.679	HNRNPH3	heterogeneous nuclear ribonucleoprotein H3	3189	ENSG00000096746
ENSG00000096872	42.1578	48.4413	42.3664	43.461	43.4049	40.283	37.0097	59.4257	IFT74	intraflagellar transport 74	80173	ENSG00000096872
ENSG00000096968	21.6811	21.5295	17.8881	30.6202	95.0773	90.3315	98.6925	16.4369	JAK2	Janus kinase 2	3717	ENSG00000096968
ENSG00000097007	74.6794	79.3899	64.9619	75.0689	57.8731	51.2692	86.356	24.0231	ABL1	ABL proto-oncogene 1, non-receptor tyrosine kinase	25	ENSG00000097007
ENSG00000097021	56.6118	59.206	62.1375	38.5222	71.308	63.4762	64.4243	88.5063	ACOT7	acyl-CoA thioesterase 7	11332	ENSG00000097021
ENSG00000097033	122.86	139.942	148.753	130.383	187.054	192.87	193.273	236.438	SH3GLB1	SH3 domain containing GRB2 like, endophilin B1	51100	ENSG00000097033
ENSG00000097046	22.8856	18.8383	23.5369	40.4977	22.7359	12.207	28.7853	27.8163	CDC7	cell division cycle 7	8317	ENSG00000097046
ENSG00000097096	18.0676	10.7647	27.3028	28.6447	19.6355	12.207	15.078	0	SYDE2	synapse defective Rho GTPase homolog 2	84144	ENSG00000097096
ENSG00000099139	75.884	60.5516	97.9136	123.469	62.0069	39.0623	80.873	0	PCSK5	proprotein convertase subtilisin/kexin type 5	5125	ENSG00000099139
ENSG00000099194	2013.94	2497.42	2884.68	3453.17	1580.14	1589.35	2764.76	571.498	SCD	stearoyl-CoA desaturase	6319	ENSG00000099194
ENSG00000099203	10.8406	13.4559	18.8295	16.7917	13.4348	19.5311	6.85365	32.8738	TMED1	transmembrane p24 trafficking protein 1	11018	ENSG00000099203
ENSG00000099204	281.855	328.324	334.224	324.969	240.794	279.539	294.707	64.4832	ABLIM1	actin binding LIM protein 1	3983	ENSG00000099204
ENSG00000099219	67.4524	76.6987	60.2545	52.3507	62.0069	46.3864	45.2341	37.9313	ERMP1	endoplasmic reticulum metallopeptidase 1	79956	ENSG00000099219
ENSG00000099246	218.016	183.001	243.842	260.766	269.73	317.381	392.029	304.715	RAB18	RAB18, member RAS oncogene family	22931	ENSG00000099246
ENSG00000099250	48.1803	45.7501	17.8881	16.7917	84.7428	80.5659	38.3804	0	NRP1	neuropilin 1	8829	ENSG00000099250
ENSG00000099251	1.20451	1.34559	1.88295	0.987749	1.03345	0	0	2.52875	HSD17B7P2	hydroxysteroid 17-beta dehydrogenase 7 pseudogene 2	158160	ENSG00000099251
ENSG00000099256	20.4766	9.41914	17.8881	8.88974	21.7024	9.76557	13.7073	0	PRTFDC1	phosphoribosyl transferase domain containing 1	56952	ENSG00000099256
ENSG00000099260	16.8631	32.2942	16.9466	8.88974	7.23414	18.3104	2.74146	2.52875	PALMD	palmdelphin	54873	ENSG00000099260
ENSG00000099282	21.6811	24.2207	16.9466	29.6325	32.0369	25.6346	23.3024	2.52875	TSPAN15	tetraspanin 15	23555	ENSG00000099282
ENSG00000099284	12.0451	17.4927	16.9466	27.657	15.5017	21.9725	30.156	0	H2AFY2	H2A histone family member Y2	55506	ENSG00000099284
ENSG00000099290	44.5668	41.7134	60.2545	54.3262	47.5387	43.945	63.0536	31.6094	WASHC2A	WASH complex subunit 2A	387680	ENSG00000099290
ENSG00000099308	3.61352	2.69118	0.941477	1.9755	1.03345	2.44139	0	2.52875	MAST3	microtubule associated serine/threonine kinase 3	23031	ENSG00000099308
ENSG00000099326	8.43155	16.1471	5.64886	2.96325	9.30104	14.6483	1.37073	29.0806	MZF1	myeloid zinc finger 1	7593	ENSG00000099326
ENSG00000099330	2.40901	1.34559	1.88295	0.987749	0	2.44139	1.37073	6.32188	OCEL1	occludin/ELL domain containing 1	79629	ENSG00000099330
ENSG00000099331	24.0901	16.1471	37.6591	26.6692	28.9366	21.9725	21.9317	30.345	MYO9B	myosin IXB	4650	ENSG00000099331
ENSG00000099337	74.6794	74.0076	54.6056	61.2405	91.977	91.5522	61.6828	0	KCNK6	potassium two pore domain channel subfamily K member 6	9424	ENSG00000099337
ENSG00000099338	1.20451	0	2.82443	0.987749	0	1.2207	0	3.79313	CATSPERG	cation channel sperm associated auxiliary subunit gamma	57828	ENSG00000099338
ENSG00000099341	104.792	79.3899	96.0306	89.8852	90.9435	90.3315	64.4243	199.771	PSMD8	proteasome 26S subunit, non-ATPase 8	5714	ENSG00000099341
ENSG00000099364	13.2496	18.8383	21.654	16.7917	8.26759	10.9863	8.22438	21.4944	FBXL19	F-box and leucine rich repeat protein 19	54620	ENSG00000099364
ENSG00000099377	8.43155	5.38237	3.76591	3.951	14.4683	2.44139	9.59511	31.6094	HSD3B7	hydroxy-delta-5-steroid dehydrogenase, 3 beta- and steroid delta-isomerase 7	80270	ENSG00000099377
ENSG00000099381	18.0676	12.1103	21.654	22.7182	15.5017	23.1932	16.4488	11.3794	SETD1A	SET domain containing 1A	9739	ENSG00000099381
ENSG00000099385	6.02254	12.1103	20.7125	14.8162	12.4014	8.54487	16.4488	8.85063	BCL7C	BCL tumor suppressor 7C	9274	ENSG00000099385
ENSG00000099622	207.175	187.037	167.583	169.893	129.181	191.649	124.736	111.265	CIRBP	cold inducible RNA binding protein	1153	ENSG00000099622
ENSG00000099624	9.63606	6.72796	16.9466	12.8407	17.5686	18.3104	16.4488	17.7013	ATP5F1D	ATP synthase F1 subunit delta	513	ENSG00000099624
ENSG00000099625	0	2.69118	0	1.9755	2.0669	0	1.37073	2.52875	CBARP	CACN subunit beta associated regulatory protein	255057	ENSG00000099625
ENSG00000099725	0	0	0	0	0	0	0	140.346	PRKY	protein kinase Y-linked (pseudogene)	5616	ENSG00000099725
ENSG00000099783	701.023	617.627	579.008	514.617	630.404	537.106	534.585	417.244	HNRNPM	heterogeneous nuclear ribonucleoprotein M	4670	ENSG00000099783
ENSG00000099785	3.61352	4.03678	1.88295	1.9755	2.0669	4.88278	1.37073	5.0575	2002-03-01	membrane associated ring-CH-type finger 2	51257	ENSG00000099785
ENSG00000099795	56.6118	39.0222	48.0153	47.412	42.3714	42.7244	38.3804	34.1381	NDUFB7	NADH:ubiquinone oxidoreductase subunit B7	4713	ENSG00000099795
ENSG00000099797	2.40901	4.03678	6.59034	4.93875	5.16724	2.44139	8.22438	5.0575	TECR	trans-2,3-enoyl-CoA reductase	9524	ENSG00000099797
ENSG00000099800	268.605	251.626	224.071	174.832	255.262	224.608	135.702	127.702	TIMM13	translocase of inner mitochondrial membrane 13	26517	ENSG00000099800
ENSG00000099804	28.9082	24.2207	16.0051	22.7182	21.7024	24.4139	17.8195	42.9888	CDC34	cell division cycle 34	997	ENSG00000099804
ENSG00000099810	165.017	122.449	132.748	154.089	127.114	212.401	217.946	2.52875	MTAP	methylthioadenosine phosphorylase	4507	ENSG00000099810
ENSG00000099812	18.0676	22.8751	20.7125	19.755	11.3679	20.7518	17.8195	0	MISP	mitotic spindle positioning	126353	ENSG00000099812
ENSG00000099814	142.132	156.089	140.28	121.493	179.82	192.87	101.434	40.46	CEP170B	centrosomal protein 170B	283638	ENSG00000099814
ENSG00000099817	427.6	440.009	346.463	371.394	341.038	344.236	345.424	515.865	POLR2E	RNA polymerase II subunit E	5434	ENSG00000099817
ENSG00000099821	2.40901	12.1103	10.3562	9.87749	11.3679	10.9863	8.22438	20.23	POLRMT	RNA polymerase mitochondrial	5442	ENSG00000099821
ENSG00000099840	0	0	1.88295	0	2.0669	3.66209	0	8.85063	IZUMO4	IZUMO family member 4	113177	ENSG00000099840
ENSG00000099849	31.3172	21.5295	22.5954	21.7305	27.9031	30.5174	23.3024	8.85063	RASSF7	Ras association domain family member 7	8045	ENSG00000099849
ENSG00000099860	14.4541	24.2207	21.654	17.7795	39.2711	36.6209	39.7512	3.79313	GADD45B	growth arrest and DNA damage inducible beta	4616	ENSG00000099860
ENSG00000099864	10.8406	13.4559	16.0051	28.6447	19.6355	15.869	16.4488	1.26438	PALM	paralemmin	5064	ENSG00000099864
ENSG00000099866	0	0	0	0.987749	0	0	0	1.26438	MADCAM1	mucosal vascular addressin cell adhesion molecule 1	8174	ENSG00000099866
ENSG00000099875	73.4749	113.03	78.1426	86.9219	90.9435	109.863	74.0194	300.921	MKNK2	MAP kinase interacting serine/threonine kinase 2	2872	ENSG00000099875
ENSG00000099889	6.02254	4.03678	3.76591	5.9265	3.10035	1.2207	5.48292	0	ARVCF	ARVCF, delta catenin family member	421	ENSG00000099889
ENSG00000099899	12.0451	6.72796	16.0051	12.8407	19.6355	13.4277	12.3366	18.9656	TRMT2A	tRNA methyltransferase 2 homolog A	27037	ENSG00000099899
ENSG00000099901	208.38	219.331	264.555	274.594	224.258	206.298	233.024	113.794	RANBP1	RAN binding protein 1	5902	ENSG00000099901
ENSG00000099904	1.20451	4.03678	0.941477	4.93875	1.03345	2.44139	0	1.26438	ZDHHC8	zinc finger DHHC-type containing 8	29801	ENSG00000099904
ENSG00000099910	10.8406	18.8383	36.7176	39.51	16.5352	18.3104	13.7073	13.9081	KLHL22	kelch like family member 22	84861	ENSG00000099910
ENSG00000099917	33.7262	55.1693	68.7278	60.2527	55.8062	73.2417	61.6828	21.4944	MED15	mediator complex subunit 15	51586	ENSG00000099917
ENSG00000099940	79.4975	87.4635	145.929	154.089	82.6759	100.097	127.478	61.9544	SNAP29	synaptosome associated protein 29	9342	ENSG00000099940
ENSG00000099942	93.9516	96.8826	127.099	138.285	71.308	75.6831	128.849	117.587	CRKL	CRK like proto-oncogene, adaptor protein	1399	ENSG00000099942
ENSG00000099949	18.0676	14.8015	21.654	28.6447	16.5352	19.5311	30.156	48.0463	LZTR1	leucine zipper like transcription regulator 1	8216	ENSG00000099949
ENSG00000099953	1.20451	0	0.941477	0	1.03345	0	0	0	MMP11	matrix metallopeptidase 11	4320	ENSG00000099953
ENSG00000099956	42.1578	55.1693	41.425	34.5712	63.0404	29.2967	27.4146	30.345	SMARCB1	SWI/SNF related, matrix associated, actin dependent regulator of chromatin, subfamily b, member 1	6598	ENSG00000099956
ENSG00000099957	0	0	2.82443	1.9755	0	1.2207	0	0	P2RX6	purinergic receptor P2X 6	9127	ENSG00000099957
ENSG00000099968	160.199	183.001	147.812	201.501	179.82	169.677	219.317	77.1269	BCL2L13	BCL2 like 13	23786	ENSG00000099968
ENSG00000099974	0	1.34559	0	0	0	0	0	0	DDTL	D-dopachrome tautomerase like	100037417	ENSG00000099974
ENSG00000099977	42.1578	57.8605	52.7227	42.4732	74.4083	46.3864	43.8633	108.736	DDT	D-dopachrome tautomerase	1652	ENSG00000099977
ENSG00000099985	0	0	0	0	0	0	0	144.139	OSM	oncostatin M	5008	ENSG00000099985
ENSG00000099991	63.8389	59.206	68.7278	59.265	83.7094	58.5934	49.3463	120.116	CABIN1	calcineurin binding protein 1	23523	ENSG00000099991
ENSG00000099992	9.63606	8.07355	7.53181	10.8652	6.20069	15.869	4.11219	10.115	TBC1D10A	TBC1 domain family member 10A	83874	ENSG00000099992
ENSG00000099994	2.40901	1.34559	1.88295	0	1.03345	1.2207	1.37073	0	SUSD2	sushi domain containing 2	56241	ENSG00000099994
ENSG00000099995	245.719	216.64	189.237	182.734	233.559	225.829	222.058	384.37	SF3A1	splicing factor 3a subunit 1	10291	ENSG00000099995
ENSG00000099999	1.20451	2.69118	0.941477	1.9755	1.03345	1.2207	0	6.32188	RNF215	ring finger protein 215	200312	ENSG00000099999
ENSG00000100003	7.22704	13.4559	6.59034	7.90199	14.4683	14.6483	4.11219	0	SEC14L2	SEC14 like lipid binding 2	23541	ENSG00000100003
ENSG00000100014	37.3397	29.603	19.771	24.6937	27.9031	34.1795	13.7073	31.6094	SPECC1L	sperm antigen with calponin homology and coiled-coil domains 1 like	23384	ENSG00000100014
ENSG00000100023	37.3397	30.9486	48.9568	51.363	26.8697	32.9588	63.0536	21.4944	PPIL2	peptidylprolyl isomerase like 2	23759	ENSG00000100023
ENSG00000100024	0	0	0	0	0	1.2207	0	1.26438	UPB1	beta-ureidopropionase 1	51733	ENSG00000100024
ENSG00000100027	0	0	0	0.987749	0	0	0	18.9656	YPEL1	yippee like 1	29799	ENSG00000100027
ENSG00000100028	340.876	341.78	284.326	240.023	330.704	267.332	287.853	249.082	SNRPD3	small nuclear ribonucleoprotein D3 polypeptide	6634	ENSG00000100028
ENSG00000100029	73.4749	76.6987	41.425	38.5222	54.7728	72.021	42.4926	54.3682	PES1	pescadillo ribosomal biogenesis factor 1	23481	ENSG00000100029
ENSG00000100030	248.128	199.148	307.863	329.908	211.857	230.711	397.512	155.518	MAPK1	mitogen-activated protein kinase 1	5594	ENSG00000100030
ENSG00000100031	2.40901	1.34559	1.88295	1.9755	3.10035	2.44139	4.11219	29.0806	GGT1	gamma-glutamyltransferase 1	2678	ENSG00000100031
ENSG00000100034	44.5668	32.2942	60.2545	45.4365	38.2376	41.5037	56.1999	32.8738	PPM1F	protein phosphatase, Mg2+/Mn2+ dependent 1F	9647	ENSG00000100034
ENSG00000100036	13.2496	8.07355	8.47329	7.90199	12.4014	7.32417	6.85365	50.575	SLC35E4	solute carrier family 35 member E4	339665	ENSG00000100036
ENSG00000100038	1.20451	0	0.941477	0.987749	2.0669	0	1.37073	0	TOP3B	DNA topoisomerase III beta	8940	ENSG00000100038
ENSG00000100055	0	0	0	0	0	0	0	16.4369	CYTH4	cytohesin 4	27128	ENSG00000100055
ENSG00000100056	15.6586	26.9118	26.3613	20.7427	19.6355	17.0897	19.1902	8.85063	ESS2	ess-2 splicing factor homolog	8220	ENSG00000100056
ENSG00000100058	10.8406	13.4559	18.8295	10.8652	9.30104	10.9863	15.078	25.2875	CRYBB2P1	crystallin beta B2 pseudogene 1	1416	ENSG00000100058
ENSG00000100060	0	14.8015	10.3562	2.96325	2.0669	4.88278	5.48292	107.472	MFNG	MFNG O-fucosylpeptide 3-beta-N-acetylglucosaminyltransferase	4242	ENSG00000100060
ENSG00000100065	44.5668	30.9486	15.0636	17.7795	40.3045	47.6071	28.7853	0	CARD10	caspase recruitment domain family member 10	29775	ENSG00000100065
ENSG00000100068	0	4.03678	4.70738	6.91424	0	4.88278	4.11219	5.0575	LRP5L	LDL receptor related protein 5 like	91355	ENSG00000100068
ENSG00000100075	24.0901	20.1839	55.5471	38.5222	32.0369	14.6483	27.4146	37.9313	SLC25A1	solute carrier family 25 member 1	6576	ENSG00000100075
ENSG00000100077	1.20451	1.34559	0	0	0	0	0	79.6557	GRK3	G protein-coupled receptor kinase 3	157	ENSG00000100077
ENSG00000100083	51.7938	52.4781	47.0738	39.51	28.9366	40.283	15.078	117.587	GGA1	golgi associated, gamma adaptin ear containing, ARF binding protein 1	26088	ENSG00000100083
ENSG00000100084	9.63606	6.72796	18.8295	8.88974	8.26759	17.0897	12.3366	5.0575	HIRA	histone cell cycle regulator	7290	ENSG00000100084
ENSG00000100092	46.9758	53.8237	67.7863	61.2405	72.3414	87.8901	53.4585	32.8738	SH3BP1	SH3 domain binding protein 1	23616	ENSG00000100092
ENSG00000100097	68.6569	63.2428	41.425	26.6692	96.1107	43.945	34.2682	518.394	LGALS1	galectin 1	3956	ENSG00000100097
ENSG00000100099	91.5425	98.2282	72.4937	84.9464	77.5087	86.6694	82.2438	106.208	HPS4	HPS4, biogenesis of lysosomal organelles complex 3 subunit 2	89781	ENSG00000100099
ENSG00000100100	21.6811	18.8383	19.771	30.6202	25.8362	14.6483	9.59511	6.32188	PIK3IP1	phosphoinositide-3-kinase interacting protein 1	113791	ENSG00000100100
ENSG00000100104	39.7487	61.8972	31.0687	23.706	59.94	47.6071	27.4146	42.9888	SRRD	SRR1 domain containing	402055	ENSG00000100104
ENSG00000100105	28.9082	28.2574	25.4199	12.8407	35.1373	39.0623	23.3024	48.0463	PATZ1	POZ/BTB and AT hook containing zinc finger 1	23598	ENSG00000100105
ENSG00000100106	62.6344	71.3164	40.4835	66.1792	54.7728	65.9176	68.5365	18.9656	TRIOBP	TRIO and F-actin binding protein	11078	ENSG00000100106
ENSG00000100109	30.1127	34.9854	16.9466	22.7182	35.1373	29.2967	20.5609	30.345	TFIP11	tuftelin interacting protein 11	24144	ENSG00000100109
ENSG00000100116	7.22704	9.41914	1.88295	1.9755	5.16724	1.2207	0	6.32188	GCAT	glycine C-acetyltransferase	23464	ENSG00000100116
ENSG00000100124	33.7262	32.2942	16.0051	36.5467	22.7359	26.8553	16.4488	53.1038	ANKRD54	ankyrin repeat domain 54	129138	ENSG00000100124
ENSG00000100129	2.40901	0	1.88295	0.987749	2.0669	0	1.37073	2.52875	EIF3L	eukaryotic translation initiation factor 3 subunit L	51386	ENSG00000100129
ENSG00000100138	298.718	349.854	237.252	222.244	316.235	336.912	248.102	429.888	SNU13	small nuclear ribonucleoprotein 13	4809	ENSG00000100138
ENSG00000100139	89.1335	79.3899	67.7863	46.4242	119.88	147.704	83.6145	30.345	MICALL1	MICAL like 1	85377	ENSG00000100139
ENSG00000100142	43.3623	53.8237	36.7176	29.6325	44.4383	35.4002	34.2682	26.5519	POLR2F	RNA polymerase II subunit F	5435	ENSG00000100142
ENSG00000100147	2.40901	1.34559	2.82443	2.96325	4.1338	2.44139	4.11219	0	CCDC134	coiled-coil domain containing 134	79879	ENSG00000100147
ENSG00000100150	12.0451	6.72796	10.3562	4.93875	7.23414	6.10348	2.74146	16.4369	DEPDC5	DEP domain containing 5	9681	ENSG00000100150
ENSG00000100151	0	1.34559	7.53181	2.96325	4.1338	6.10348	6.85365	0	PICK1	protein interacting with PRKCA 1	9463	ENSG00000100151
ENSG00000100154	2.40901	4.03678	4.70738	4.93875	0	2.44139	2.74146	6.32188	TTC28	tetratricopeptide repeat domain 28	23331	ENSG00000100154
ENSG00000100162	16.8631	17.4927	16.9466	6.91424	14.4683	9.76557	9.59511	21.4944	CENPM	centromere protein M	79019	ENSG00000100162
ENSG00000100170	6.02254	1.34559	0	2.96325	0	2.44139	1.37073	0	SLC5A1	solute carrier family 5 member 1	6523	ENSG00000100170
ENSG00000100196	9.63606	8.07355	7.53181	2.96325	7.23414	6.10348	6.85365	0	KDELR3	KDEL endoplasmic reticulum protein retention receptor 3	11015	ENSG00000100196
ENSG00000100201	691.387	787.171	537.583	568.944	671.742	797.114	578.448	882.534	DDX17	DEAD-box helicase 17	10521	ENSG00000100201
ENSG00000100206	2.40901	1.34559	1.88295	0.987749	1.03345	1.2207	2.74146	1.26438	DMC1	DNA meiotic recombinase 1	11144	ENSG00000100206
ENSG00000100207	107.201	99.5738	97.9136	102.726	82.6759	178.222	137.073	85.9775	TCF20	transcription factor 20	6942	ENSG00000100207
ENSG00000100209	13.2496	12.1103	10.3562	16.7917	8.26759	21.9725	9.59511	13.9081	HSCB	HscB mitochondrial iron-sulfur cluster cochaperone	150274	ENSG00000100209
ENSG00000100211	38.5442	34.9854	25.4199	29.6325	37.2042	36.6209	24.6731	40.46	CBY1	chibby family member 1, beta catenin antagonist	25776	ENSG00000100211
ENSG00000100216	222.834	239.515	133.69	158.04	203.589	169.677	152.151	207.358	TOMM22	translocase of outer mitochondrial membrane 22	56993	ENSG00000100216
ENSG00000100218	0	0	0.941477	0.987749	0	1.2207	1.37073	0	RSPH14	radial spoke head 14 homolog	27156	ENSG00000100218
ENSG00000100219	108.406	121.103	108.27	80.0077	111.612	144.042	134.331	135.288	XBP1	X-box binding protein 1	7494	ENSG00000100219
ENSG00000100220	75.884	83.4267	64.0204	50.3752	90.9435	73.2417	37.0097	106.208	RTCB	RNA 2',3'-cyclic phosphate and 5'-OH ligase	51493	ENSG00000100220
ENSG00000100221	43.3623	47.0957	40.4835	34.5712	39.2711	41.5037	21.9317	58.1613	JOSD1	Josephin domain containing 1	9929	ENSG00000100221
ENSG00000100225	102.383	102.265	94.1477	83.9587	200.489	181.884	157.634	156.783	FBXO7	F-box protein 7	25793	ENSG00000100225
ENSG00000100226	13.2496	21.5295	16.0051	7.90199	26.8697	26.8553	15.078	31.6094	GTPBP1	GTP binding protein 1	9567	ENSG00000100226
ENSG00000100227	81.9065	36.331	40.4835	22.7182	65.1073	51.2692	45.2341	72.0694	POLDIP3	DNA polymerase delta interacting protein 3	84271	ENSG00000100227
ENSG00000100228	7.22704	8.07355	9.41477	14.8162	16.5352	9.76557	13.7073	0	RAB36	RAB36, member RAS oncogene family	9609	ENSG00000100228
ENSG00000100234	95.1561	99.5738	31.0687	31.608	63.0404	43.945	16.4488	1.26438	TIMP3	TIMP metallopeptidase inhibitor 3	7078	ENSG00000100234
ENSG00000100239	12.0451	18.8383	13.1807	5.9265	17.5686	13.4277	4.11219	10.115	PPP6R2	protein phosphatase 6 regulatory subunit 2	9701	ENSG00000100239
ENSG00000100241	55.4073	45.7501	50.8397	47.412	63.0404	65.9176	38.3804	118.851	SBF1	SET binding factor 1	6305	ENSG00000100241
ENSG00000100242	78.293	57.8605	42.3664	47.412	47.5387	29.2967	38.3804	89.7707	SUN2	Sad1 and UNC84 domain containing 2	25777	ENSG00000100242
ENSG00000100243	118.042	88.8091	79.084	65.1914	150.884	135.497	105.546	106.208	CYB5R3	cytochrome b5 reductase 3	1727	ENSG00000100243
ENSG00000100246	19.2721	30.9486	24.4784	29.6325	11.3679	29.2967	16.4488	25.2875	DNAL4	dynein axonemal light chain 4	10126	ENSG00000100246
ENSG00000100258	10.8406	21.5295	7.53181	7.90199	25.8362	20.7518	13.7073	26.5519	LMF2	lipase maturation factor 2	91289	ENSG00000100258
ENSG00000100263	15.6586	4.03678	10.3562	9.87749	7.23414	14.6483	8.22438	11.3794	RHBDD3	rhomboid domain containing 3	25807	ENSG00000100263
ENSG00000100266	48.1803	63.2428	36.7176	35.559	73.3749	67.1383	37.0097	68.2763	PACSIN2	protein kinase C and casein kinase substrate in neurons 2	11252	ENSG00000100266
ENSG00000100271	2.40901	1.34559	1.88295	0	1.03345	1.2207	1.37073	3.79313	TTLL1	tubulin tyrosine ligase like 1	25809	ENSG00000100271
ENSG00000100280	161.404	154.743	163.817	145.199	187.054	151.366	171.341	149.196	AP1B1	adaptor related protein complex 1 subunit beta 1	162	ENSG00000100280
ENSG00000100281	46.9758	79.3899	53.6642	51.363	73.3749	81.7866	53.4585	102.414	HMGXB4	HMG-box containing 4	10042	ENSG00000100281
ENSG00000100284	2.40901	1.34559	0.941477	0	1.03345	1.2207	2.74146	10.115	TOM1	target of myb1 membrane trafficking protein	10043	ENSG00000100284
ENSG00000100288	6.02254	5.38237	5.64886	4.93875	6.20069	4.88278	2.74146	2.52875	CHKB	choline kinase beta	1120	ENSG00000100288
ENSG00000100290	14.4541	32.2942	17.8881	8.88974	19.6355	37.8416	15.078	0	BIK	BCL2 interacting killer	638	ENSG00000100290
ENSG00000100292	1.20451	1.34559	0	2.96325	3.10035	2.44139	4.11219	0	HMOX1	heme oxygenase 1	3162	ENSG00000100292
ENSG00000100294	10.8406	12.1103	6.59034	7.90199	8.26759	14.6483	4.11219	10.115	MCAT	malonyl-CoA-acyl carrier protein transacylase	27349	ENSG00000100294
ENSG00000100296	44.5668	48.4413	37.6591	33.5835	32.0369	29.2967	28.7853	53.1038	THOC5	THO complex 5	8563	ENSG00000100296
ENSG00000100297	31.3172	53.8237	29.1858	26.6692	39.2711	24.4139	19.1902	37.9313	MCM5	minichromosome maintenance complex component 5	4174	ENSG00000100297
ENSG00000100298	0	0	0	0	0	0	1.37073	102.414	APOBEC3H	apolipoprotein B mRNA editing enzyme catalytic subunit 3H	164668	ENSG00000100298
ENSG00000100299	3.61352	8.07355	2.82443	3.951	7.23414	6.10348	5.48292	7.58625	ARSA	arylsulfatase A	410	ENSG00000100299
ENSG00000100300	86.7245	100.919	63.0789	61.2405	118.847	161.132	75.3901	163.104	TSPO	translocator protein	706	ENSG00000100300
ENSG00000100304	69.8614	57.8605	28.2443	31.608	65.1073	57.3727	32.8975	20.23	TTLL12	tubulin tyrosine ligase like 12	23170	ENSG00000100304
ENSG00000100307	2.40901	4.03678	3.76591	7.90199	2.0669	0	8.22438	61.9544	CBX7	chromobox 7	23492	ENSG00000100307
ENSG00000100311	9.63606	4.03678	0	6.91424	4.1338	7.32417	13.7073	0	PDGFB	platelet derived growth factor subunit B	5155	ENSG00000100311
ENSG00000100316	261.378	257.008	212.774	210.391	268.697	294.188	208.351	470.348	RPL3	ribosomal protein L3	6122	ENSG00000100316
ENSG00000100319	8.43155	8.07355	0.941477	2.96325	9.30104	7.32417	5.48292	13.9081	ZMAT5	zinc finger matrin-type 5	55954	ENSG00000100319
ENSG00000100320	166.222	172.236	144.987	127.42	192.221	180.663	157.634	15.1725	RBFOX2	RNA binding fox-1 homolog 2	23543	ENSG00000100320
ENSG00000100321	1.20451	0	3.76591	6.91424	3.10035	3.66209	0	0	SYNGR1	synaptogyrin 1	9145	ENSG00000100321
ENSG00000100324	20.4766	26.9118	17.8881	10.8652	23.7693	17.0897	10.9658	24.0231	TAB1	TGF-beta activated kinase 1 (MAP3K7) binding protein 1	10454	ENSG00000100324
ENSG00000100325	20.4766	18.8383	23.5369	31.608	28.9366	28.076	46.6048	17.7013	ASCC2	activating signal cointegrator 1 complex subunit 2	84164	ENSG00000100325
ENSG00000100330	33.7262	24.2207	23.5369	38.5222	21.7024	29.2967	30.156	27.8163	MTMR3	myotubularin related protein 3	8897	ENSG00000100330
ENSG00000100335	162.608	199.148	124.275	108.652	163.285	156.249	72.6487	230.116	MIEF1	mitochondrial elongation factor 1	54471	ENSG00000100335
ENSG00000100336	0	0	0	0	45.4718	101.318	24.6731	3.79313	APOL4	apolipoprotein L4	80832	ENSG00000100336
ENSG00000100342	6.02254	8.07355	9.41477	1.9755	252.162	396.726	160.375	0	APOL1	apolipoprotein L1	8542	ENSG00000100342
ENSG00000100344	10.8406	6.72796	24.4784	27.657	7.23414	4.88278	4.11219	0	PNPLA3	patatin like phospholipase domain containing 3	80339	ENSG00000100344
ENSG00000100345	345.694	355.236	275.853	267.68	398.911	468.747	272.775	256.668	MYH9	myosin heavy chain 9	4627	ENSG00000100345
ENSG00000100347	51.7938	45.7501	41.425	18.7672	56.8397	40.283	37.0097	67.0119	SAMM50	SAMM50 sorting and assembly machinery component	25813	ENSG00000100347
ENSG00000100348	66.2479	69.9708	54.6056	42.4732	67.1742	56.152	32.8975	75.8625	TXN2	thioredoxin 2	25828	ENSG00000100348
ENSG00000100350	19.2721	21.5295	12.2392	9.87749	20.669	23.1932	12.3366	16.4369	FOXRED2	FAD dependent oxidoreductase domain containing 2	80020	ENSG00000100350
ENSG00000100353	464.94	488.45	305.038	327.933	484.688	435.788	286.482	773.798	EIF3D	eukaryotic translation initiation factor 3 subunit D	8664	ENSG00000100353
ENSG00000100354	127.678	148.015	137.456	129.395	120.914	85.4487	109.658	225.059	TNRC6B	trinucleotide repeat containing 6B	23112	ENSG00000100354
ENSG00000100359	19.2721	22.8751	23.5369	14.8162	17.5686	19.5311	13.7073	45.5175	SGSM3	small G protein signaling modulator 3	27352	ENSG00000100359
ENSG00000100360	22.8856	21.5295	22.5954	23.706	17.5686	19.5311	23.3024	31.6094	IFT27	intraflagellar transport 27	11020	ENSG00000100360
ENSG00000100364	104.792	86.1179	108.27	96.7994	106.445	96.435	90.4681	31.6094	KIAA0930	KIAA0930	23313	ENSG00000100364
ENSG00000100365	0	0	0	0	1.03345	1.2207	2.74146	166.898	NCF4	neutrophil cytosolic factor 4	4689	ENSG00000100365
ENSG00000100372	60.2254	56.5149	25.4199	20.7427	37.2042	51.2692	24.6731	18.9656	SLC25A17	solute carrier family 25 member 17	10478	ENSG00000100372
ENSG00000100376	26.4992	24.2207	21.654	8.88974	27.9031	24.4139	17.8195	39.1956	FAM118A	family with sequence similarity 118 member A	55007	ENSG00000100376
ENSG00000100379	3.61352	5.38237	6.59034	4.93875	4.1338	3.66209	6.85365	17.7013	KCTD17	potassium channel tetramerization domain containing 17	79734	ENSG00000100379
ENSG00000100380	284.264	286.611	230.662	201.501	300.734	294.188	238.507	417.244	ST13	ST13, Hsp70 interacting protein	6767	ENSG00000100380
ENSG00000100385	0	0	0	0	0	0	0	37.9313	IL2RB	interleukin 2 receptor subunit beta	3560	ENSG00000100385
ENSG00000100387	152.972	131.868	92.2647	98.7749	131.248	109.863	82.2438	190.921	RBX1	ring-box 1	9978	ENSG00000100387
ENSG00000100393	231.265	240.861	171.349	141.248	208.757	260.008	115.141	273.105	EP300	E1A binding protein p300	2033	ENSG00000100393
ENSG00000100395	26.4992	33.6398	27.3028	15.804	27.9031	32.9588	16.4488	26.5519	L3MBTL2	L3MBTL2, polycomb repressive complex 1 subunit	83746	ENSG00000100395
ENSG00000100399	0	1.34559	0	0	1.03345	1.2207	0	0	CHADL	chondroadherin like	150356	ENSG00000100399
ENSG00000100401	236.083	227.405	170.407	143.224	330.704	340.574	174.083	147.932	RANGAP1	Ran GTPase activating protein 1	5905	ENSG00000100401
ENSG00000100403	71.0659	78.0443	57.4301	80.0077	103.345	139.159	115.141	64.4832	ZC3H7B	zinc finger CCCH-type containing 7B	23264	ENSG00000100403
ENSG00000100410	127.678	119.758	100.738	76.0567	125.047	117.187	97.3218	88.5063	PHF5A	PHD finger protein 5A	84844	ENSG00000100410
ENSG00000100412	61.4299	49.7869	67.7863	50.3752	58.9066	59.8141	49.3463	73.3338	ACO2	aconitase 2	50	ENSG00000100412
ENSG00000100413	12.0451	25.5662	10.3562	14.8162	22.7359	15.869	24.6731	15.1725	POLR3H	RNA polymerase III subunit H	171568	ENSG00000100413
ENSG00000100416	18.0676	18.8383	17.8881	5.9265	20.669	9.76557	4.11219	21.4944	TRMU	tRNA 5-methylaminomethyl-2-thiouridylate methyltransferase	55687	ENSG00000100416
ENSG00000100417	20.4766	24.2207	16.9466	12.8407	12.4014	10.9863	16.4488	54.3682	PMM1	phosphomannomutase 1	5372	ENSG00000100417
ENSG00000100418	86.7245	94.1914	55.5471	38.5222	67.1742	117.187	57.5706	134.024	DESI1	desumoylating isopeptidase 1	27351	ENSG00000100418
ENSG00000100422	32.5217	24.2207	16.0051	20.7427	13.4348	13.4277	1.37073	30.345	CERK	ceramide kinase	64781	ENSG00000100422
ENSG00000100425	36.1352	34.9854	31.0687	32.5957	35.1373	34.1795	23.3024	48.0463	BRD1	bromodomain containing 1	23774	ENSG00000100425
ENSG00000100426	80.702	98.2282	44.2494	52.3507	72.3414	76.9038	49.3463	118.851	ZBED4	zinc finger BED-type containing 4	9889	ENSG00000100426
ENSG00000100429	6.02254	5.38237	1.88295	2.96325	8.26759	3.66209	1.37073	26.5519	HDAC10	histone deacetylase 10	83933	ENSG00000100429
ENSG00000100433	0	0	1.88295	0	0	0	0	0	KCNK10	potassium two pore domain channel subfamily K member 10	54207	ENSG00000100433
ENSG00000100439	15.6586	18.8383	26.3613	27.657	16.5352	9.76557	13.7073	22.7588	ABHD4	abhydrolase domain containing 4	63874	ENSG00000100439
ENSG00000100441	62.6344	64.5884	57.4301	62.2282	80.609	90.3315	87.7267	184.599	KHNYN	KH and NYN domain containing	23351	ENSG00000100441
ENSG00000100442	527.574	472.303	405.776	367.443	488.821	416.257	376.951	384.37	FKBP3	FK506 binding protein 3	2287	ENSG00000100442
ENSG00000100445	36.1352	39.0222	23.5369	30.6202	48.5721	43.945	34.2682	36.6669	SDR39U1	short chain dehydrogenase/reductase family 39U member 1	56948	ENSG00000100445
ENSG00000100461	60.2254	49.7869	49.8983	54.3262	66.1407	69.5797	63.0536	54.3682	RBM23	RNA binding motif protein 23	55147	ENSG00000100461
ENSG00000100462	148.154	119.758	95.0891	82.9709	150.884	125.732	100.063	61.9544	PRMT5	protein arginine methyltransferase 5	10419	ENSG00000100462
ENSG00000100473	0	0	0	0	0	0	0	0	COCH	cochlin	1690	ENSG00000100473
ENSG00000100478	16.8631	18.8383	8.47329	10.8652	21.7024	17.0897	9.59511	15.1725	AP4S1	adaptor related protein complex 4 subunit sigma 1	11154	ENSG00000100478
ENSG00000100479	19.2721	26.9118	31.0687	19.755	20.669	8.54487	9.59511	17.7013	POLE2	DNA polymerase epsilon 2, accessory subunit	5427	ENSG00000100479
ENSG00000100483	32.5217	30.9486	17.8881	18.7672	20.669	28.076	13.7073	26.5519	VCPKMT	valosin containing protein lysine methyltransferase	79609	ENSG00000100483
ENSG00000100485	52.9983	37.6766	44.2494	42.4732	53.7393	29.2967	20.5609	68.2763	SOS2	SOS Ras/Rho guanine nucleotide exchange factor 2	6655	ENSG00000100485
ENSG00000100490	14.4541	22.8751	15.0636	12.8407	27.9031	18.3104	19.1902	1.26438	CDKL1	cyclin dependent kinase like 1	8814	ENSG00000100490
ENSG00000100503	221.629	240.861	234.428	208.415	195.322	192.87	201.497	175.748	NIN	ninein	51199	ENSG00000100503
ENSG00000100504	546.846	504.597	395.42	380.283	440.249	410.154	344.053	0	PYGL	glycogen phosphorylase L	5836	ENSG00000100504
ENSG00000100519	358.943	309.486	231.603	208.415	317.269	225.829	230.283	255.404	PSMC6	proteasome 26S subunit, ATPase 6	5706	ENSG00000100519
ENSG00000100522	195.13	145.324	120.509	107.665	140.549	195.311	142.556	113.794	GNPNAT1	glucosamine-phosphate N-acetyltransferase 1	64841	ENSG00000100522
ENSG00000100523	30.1127	36.331	21.654	26.6692	15.5017	19.5311	19.1902	131.495	DDHD1	DDHD domain containing 1	80821	ENSG00000100523
ENSG00000100526	232.47	207.221	210.891	162.979	227.359	129.394	124.736	123.909	CDKN3	cyclin dependent kinase inhibitor 3	1033	ENSG00000100526
ENSG00000100528	263.787	258.354	203.359	189.648	237.693	208.739	204.239	126.438	CNIH1	cornichon family AMPA receptor auxiliary protein 1	10175	ENSG00000100528
ENSG00000100532	10.8406	16.1471	14.1221	6.91424	14.4683	20.7518	15.078	12.6438	CGRRF1	cell growth regulator with ring finger domain 1	10668	ENSG00000100532
ENSG00000100554	112.019	108.993	104.504	63.216	124.014	108.642	93.2096	46.7819	ATP6V1D	ATPase H+ transporting V1 subunit D	51382	ENSG00000100554
ENSG00000100558	31.3172	44.4045	35.7761	29.6325	55.8062	70.8004	34.2682	0	PLEK2	pleckstrin 2	26499	ENSG00000100558
ENSG00000100564	12.0451	16.1471	8.47329	12.8407	16.5352	21.9725	6.85365	3.79313	PIGH	phosphatidylinositol glycan anchor biosynthesis class H	5283	ENSG00000100564
ENSG00000100567	305.945	298.721	226.896	236.072	354.473	358.885	397.512	156.783	PSMA3	proteasome subunit alpha 3	5684	ENSG00000100567
ENSG00000100568	122.86	145.324	81.9085	107.665	157.084	117.187	58.9414	78.3913	VTI1B	vesicle transport through interaction with t-SNAREs 1B	10490	ENSG00000100568
ENSG00000100575	73.4749	56.5149	50.8397	46.4242	49.6055	74.4624	49.3463	44.2532	TIMM9	translocase of inner mitochondrial membrane 9	26520	ENSG00000100575
ENSG00000100577	68.6569	82.0811	67.7863	59.265	60.9735	47.6071	31.5268	136.553	GSTZ1	glutathione S-transferase zeta 1	2954	ENSG00000100577
ENSG00000100578	77.0885	67.2796	61.196	55.314	44.4383	43.945	31.5268	69.5407	KIAA0586	KIAA0586	9786	ENSG00000100578
ENSG00000100580	91.5425	106.302	84.7329	64.2037	106.445	72.021	68.5365	104.943	TMED8	transmembrane p24 trafficking protein family member 8	283578	ENSG00000100580
ENSG00000100583	8.43155	8.07355	6.59034	1.9755	4.1338	2.44139	4.11219	0	SAMD15	sterile alpha motif domain containing 15	161394	ENSG00000100583
ENSG00000100591	374.602	290.648	285.267	300.276	323.47	297.85	254.956	212.415	AHSA1	activator of HSP90 ATPase activity 1	10598	ENSG00000100591
ENSG00000100592	746.794	951.334	653.385	615.368	455.751	561.52	334.458	82.1844	DAAM1	dishevelled associated activator of morphogenesis 1	23002	ENSG00000100592
ENSG00000100596	179.472	178.964	153.461	125.444	166.385	180.663	161.746	121.38	SPTLC2	serine palmitoyltransferase long chain base subunit 2	9517	ENSG00000100596
ENSG00000100599	4.81803	4.03678	9.41477	3.951	6.20069	15.869	5.48292	8.85063	RIN3	Ras and Rab interactor 3	79890	ENSG00000100599
ENSG00000100600	28.9082	9.41914	13.1807	12.8407	29.97	50.0485	38.3804	3.79313	LGMN	legumain	5641	ENSG00000100600
ENSG00000100601	7.22704	4.03678	2.82443	2.96325	6.20069	9.76557	10.9658	3.79313	ALKBH1	alkB homolog 1, histone H2A dioxygenase	8846	ENSG00000100601
ENSG00000100603	311.967	331.016	234.428	183.721	374.109	362.547	205.609	316.094	SNW1	SNW domain containing 1	22938	ENSG00000100603
ENSG00000100605	80.702	88.8091	48.9568	67.1669	85.7763	119.628	82.2438	82.1844	ITPK1	inositol-tetrakisphosphate 1-kinase	3705	ENSG00000100605
ENSG00000100612	60.2254	80.7355	60.2545	79.0199	86.8097	75.6831	105.546	228.852	DHRS7	dehydrogenase/reductase 7	51635	ENSG00000100612
ENSG00000100614	74.6794	106.302	73.4352	82.9709	71.308	84.228	67.1657	178.277	PPM1A	protein phosphatase, Mg2+/Mn2+ dependent 1A	5494	ENSG00000100614
ENSG00000100625	26.4992	37.6766	19.771	37.5345	47.5387	31.7381	41.1219	8.85063	SIX4	SIX homeobox 4	51804	ENSG00000100625
ENSG00000100628	1.20451	0	0	0	3.10035	2.44139	1.37073	1.26438	ASB2	ankyrin repeat and SOCS box containing 2	51676	ENSG00000100628
ENSG00000100629	49.3848	40.3678	37.6591	21.7305	35.1373	25.6346	27.4146	82.1844	CEP128	centrosomal protein 128	145508	ENSG00000100629
ENSG00000100632	416.759	419.825	299.39	325.957	437.149	407.712	315.268	400.807	ERH	ERH, mRNA splicing and mitosis factor	2079	ENSG00000100632
ENSG00000100644	305.945	367.347	248.55	181.746	591.133	599.362	324.863	247.818	HIF1A	hypoxia inducible factor 1 subunit alpha	3091	ENSG00000100644
ENSG00000100647	37.3397	33.6398	23.5369	22.7182	56.8397	68.359	61.6828	31.6094	SUSD6	sushi domain containing 6	9766	ENSG00000100647
ENSG00000100650	493.848	554.384	450.026	461.279	448.517	642.086	467.419	601.843	SRSF5	serine and arginine rich splicing factor 5	6430	ENSG00000100650
ENSG00000100664	493.848	491.141	318.219	272.619	502.256	452.878	300.19	182.07	EIF5	eukaryotic translation initiation factor 5	1983	ENSG00000100664
ENSG00000100697	420.373	499.215	312.57	284.472	359.64	432.126	201.497	300.921	DICER1	dicer 1, ribonuclease III	23405	ENSG00000100697
ENSG00000100711	102.383	71.3164	72.4937	57.2895	86.8097	74.4624	68.5365	18.9656	ZFYVE21	zinc finger FYVE-type containing 21	79038	ENSG00000100711
ENSG00000100714	130.087	152.052	105.445	108.652	204.623	197.753	128.849	158.047	MTHFD1	methylenetetrahydrofolate dehydrogenase, cyclohydrolase and formyltetrahydrofolate synthetase 1	4522	ENSG00000100714
ENSG00000100722	174.654	184.346	153.461	128.407	159.151	148.925	119.253	96.0926	ZC3H14	zinc finger CCCH-type containing 14	79882	ENSG00000100722
ENSG00000100726	6.02254	4.03678	4.70738	2.96325	7.23414	7.32417	8.22438	3.79313	TELO2	telomere maintenance 2	9894	ENSG00000100726
ENSG00000100731	71.0659	69.9708	53.6642	39.51	68.2076	48.8278	49.3463	58.1613	PCNX1	pecanex 1	22990	ENSG00000100731
ENSG00000100739	2.40901	8.07355	0.941477	4.93875	6.20069	13.4277	6.85365	0	BDKRB1	bradykinin receptor B1	623	ENSG00000100739
ENSG00000100744	42.1578	56.5149	48.9568	42.4732	91.977	83.0073	60.3121	58.1613	GSKIP	GSK3B interacting protein	51527	ENSG00000100744
ENSG00000100749	199.948	183.001	171.349	129.395	210.824	137.939	139.814	179.541	VRK1	VRK serine/threonine kinase 1	7443	ENSG00000100749
ENSG00000100764	186.699	184.346	180.764	124.456	223.225	183.104	115.141	177.013	PSMC1	proteasome 26S subunit, ATPase 1	5700	ENSG00000100764
ENSG00000100767	1.20451	1.34559	3.76591	5.9265	2.0669	2.44139	0	0	PAPLN	papilin, proteoglycan like sulfated glycoprotein	89932	ENSG00000100767
ENSG00000100784	32.5217	29.603	46.1324	40.4977	74.4083	96.435	82.2438	37.9313	RPS6KA5	ribosomal protein S6 kinase A5	9252	ENSG00000100784
ENSG00000100796	192.721	192.42	142.163	123.469	163.285	234.374	128.849	254.14	PPP4R3A	protein phosphatase 4 regulatory subunit 3A	55671	ENSG00000100796
ENSG00000100802	1.20451	2.69118	3.76591	5.9265	2.0669	3.66209	4.11219	5.0575	C14orf93	chromosome 14 open reading frame 93	60686	ENSG00000100802
ENSG00000100804	271.014	250.28	222.188	161.003	318.302	256.346	165.858	178.277	PSMB5	proteasome subunit beta 5	5693	ENSG00000100804
ENSG00000100811	523.961	562.457	466.972	454.365	466.085	561.52	434.521	346.439	YY1	YY1 transcription factor	7528	ENSG00000100811
ENSG00000100813	131.291	123.794	107.328	100.75	144.683	157.47	105.546	126.438	ACIN1	apoptotic chromatin condensation inducer 1	22985	ENSG00000100813
ENSG00000100814	75.884	94.1914	69.6693	66.1792	89.9101	80.5659	39.7512	113.794	CCNB1IP1	cyclin B1 interacting protein 1	57820	ENSG00000100814
ENSG00000100815	271.014	331.016	266.438	272.619	274.897	317.381	249.473	226.323	TRIP11	thyroid hormone receptor interactor 11	9321	ENSG00000100815
ENSG00000100823	203.562	209.912	135.573	134.334	168.452	212.401	168.6	98.6213	APEX1	apurinic/apyrimidinic endodeoxyribonuclease 1	328	ENSG00000100823
ENSG00000100836	51.7938	44.4045	37.6591	36.5467	35.1373	50.0485	38.3804	32.8738	PABPN1	poly(A) binding protein nuclear 1	8106	ENSG00000100836
ENSG00000100842	8.43155	24.2207	19.771	22.7182	14.4683	7.32417	21.9317	0	EFS	embryonal Fyn-associated substrate	10278	ENSG00000100842
ENSG00000100852	310.763	382.148	280.56	289.411	437.149	462.644	320.751	108.736	ARHGAP5	Rho GTPase activating protein 5	394	ENSG00000100852
ENSG00000100865	40.9532	40.3678	22.5954	26.6692	41.338	41.5037	30.156	34.1381	CINP	cyclin dependent kinase 2 interacting protein	51550	ENSG00000100865
ENSG00000100867	7.22704	8.07355	7.53181	6.91424	6.20069	6.10348	4.11219	1321.27	DHRS2	dehydrogenase/reductase 2	10202	ENSG00000100867
ENSG00000100883	104.792	100.919	80.967	87.9097	119.88	133.056	105.546	169.426	SRP54	signal recognition particle 54	6729	ENSG00000100883
ENSG00000100888	211.993	205.876	169.466	129.395	283.165	233.153	174.083	242.76	CHD8	chromodomain helicase DNA binding protein 8	57680	ENSG00000100888
ENSG00000100889	32.5217	49.7869	18.8295	20.7427	29.97	59.8141	30.156	64.4832	PCK2	phosphoenolpyruvate carboxykinase 2, mitochondrial	5106	ENSG00000100889
ENSG00000100890	9.63606	12.1103	16.9466	15.804	12.4014	8.54487	13.7073	6.32188	KIAA0391	KIAA0391	9692	ENSG00000100890
ENSG00000100897	146.95	94.1914	80.0255	61.2405	113.679	74.4624	72.6487	152.989	DCAF11	DDB1 and CUL4 associated factor 11	80344	ENSG00000100897
ENSG00000100902	15.6586	6.72796	12.2392	6.91424	20.669	24.4139	24.6731	11.3794	PSMA6	proteasome subunit alpha 6	5687	ENSG00000100902
ENSG00000100906	257.765	265.082	222.188	216.317	373.075	441.892	246.731	403.336	NFKBIA	NFKB inhibitor alpha	4792	ENSG00000100906
ENSG00000100908	15.6586	12.1103	9.41477	7.90199	7.23414	12.207	9.59511	26.5519	EMC9	ER membrane protein complex subunit 9	51016	ENSG00000100908
ENSG00000100911	167.427	149.361	117.685	101.738	426.814	476.071	323.492	159.311	PSME2	proteasome activator subunit 2	5721	ENSG00000100911
ENSG00000100916	43.3623	33.6398	29.1858	28.6447	39.2711	31.7381	21.9317	32.8738	BRMS1L	BRMS1 like transcriptional repressor	84312	ENSG00000100916
ENSG00000100918	3.61352	2.69118	0.941477	0	7.23414	9.76557	6.85365	5.0575	REC8	REC8 meiotic recombination protein	9985	ENSG00000100918
ENSG00000100926	36.1352	29.603	19.771	17.7795	19.6355	17.0897	12.3366	11.3794	TM9SF1	transmembrane 9 superfamily member 1	10548	ENSG00000100926
ENSG00000100934	119.246	123.794	79.084	91.8607	102.311	103.759	84.9852	141.61	SEC23A	Sec23 homolog A, coat complex II component	10484	ENSG00000100934
ENSG00000100938	74.6794	87.4635	44.2494	56.3017	75.4418	63.4762	49.3463	82.1844	GMPR2	guanosine monophosphate reductase 2	51292	ENSG00000100938
ENSG00000100941	610.685	609.553	510.28	389.173	628.337	665.279	328.975	591.728	PNN	pinin, desmosome associated protein	5411	ENSG00000100941
ENSG00000100949	7.22704	14.8015	10.3562	9.87749	10.3345	15.869	9.59511	25.2875	RABGGTA	Rab geranylgeranyltransferase subunit alpha	5875	ENSG00000100949
ENSG00000100979	30.1127	26.9118	24.4784	36.5467	23.7693	29.2967	24.6731	12.6438	PLTP	phospholipid transfer protein	5360	ENSG00000100979
ENSG00000100982	6.02254	2.69118	5.64886	1.9755	5.16724	3.66209	8.22438	0	PCIF1	PDX1 C-terminal inhibiting factor 1	63935	ENSG00000100982
ENSG00000100983	68.6569	84.7723	48.0153	62.2282	77.5087	61.0348	45.2341	69.5407	GSS	glutathione synthetase	2937	ENSG00000100983
ENSG00000100985	0	1.34559	0	0.987749	0	0	0	1.26438	MMP9	matrix metallopeptidase 9	4318	ENSG00000100985
ENSG00000100991	15.6586	20.1839	11.2977	20.7427	27.9031	31.7381	15.078	18.9656	TRPC4AP	transient receptor potential cation channel subfamily C member 4 associated protein	26133	ENSG00000100991
[truncated: 16,527 more rows]

## Sheet: S8_genes_intersecting_baits
Locus	Index SNP(s)	Gene intersecting HindIII bait	Ensembl gene ID	HaCaT unstimulated average normalised RNA count	HaCaT stimulated average normalised RNA count	My-La normalised RNA count	HindIII bait
1p36.23	rs11121129	RNU1-7P	ENSG00000200975	0	0	0	chr1,8265143,8268856
1p36.23	rs11121129	RP11-431K24.3	ENSG00000227634	0	0	0	chr1,8265143,8268856
1p36.23	rs11121129	RP11-431K24.3	ENSG00000227634	0	0	0	chr1,8269048,8269781
1p36.23	rs11121129	RP11-431K24.3	ENSG00000227634	0	0	0	chr1,8269964,8272701
1p36.23	rs11121129	RP11-431K24.3	ENSG00000227634	0	0	0	chr1,8272702,8276386
1p36.22	rs5063, rs2274976	CLCN6	ENSG00000011021	9.03175	6.57319	11.3794	chr1,11864904,11872489
1p36.22	rs5063, rs2274976	CLCN6	ENSG00000011021	9.03175	6.57319	11.3794	chr1,11873325,11878706
1p36.22	rs5063, rs2274976	CLCN6	ENSG00000011021	9.03175	6.57319	11.3794	chr1,11878707,11879067
1p36.22	rs5063, rs2274976	CLCN6	ENSG00000011021	9.03175	6.57319	11.3794	chr1,11879068,11884142
1p36.22	rs5063, rs2274976	CLCN6	ENSG00000011021	9.03175	6.57319	11.3794	chr1,11884143,11901355
1p36.22	rs5063, rs2274976	CLCN6	ENSG00000011021	9.03175	6.57319	11.3794	chr1,11901356,11913795
1p36.22	rs5063, rs2274976	NPPA	ENSG00000175206	0	0	0	chr1,11901356,11913795
1p36.22	rs5063, rs2274976	MTHFR	ENSG00000177000	16.7337	17.1605	34.1381	chr1,11837145,11851241
1p36.22	rs5063, rs2274976	MTHFR	ENSG00000177000	16.7337	17.1605	34.1381	chr1,11851242,11855935
1p36.22	rs5063, rs2274976	MTHFR	ENSG00000177000	16.7337	17.1605	34.1381	chr1,11855936,11856823
1p36.22	rs5063, rs2274976	MTHFR	ENSG00000177000	16.7337	17.1605	34.1381	chr1,11856824,11864903
1p36.22	rs5063, rs2274976	MTHFR	ENSG00000177000	16.7337	17.1605	34.1381	chr1,11864904,11872489
1p36.22	rs5063, rs2274976	RP11-56N19.5	ENSG00000177553	0	0	0	chr1,11833344,11837144
1p36.22	rs5063, rs2274976	RP11-56N19.5	ENSG00000177553	0	0	0	chr1,11837145,11851241
1p36.22	rs5063, rs2274976	C1orf167	ENSG00000215910	0	0	0	chr1,11826283,11830115
1p36.22	rs5063, rs2274976	C1orf167	ENSG00000215910	0	0	0	chr1,11830116,11832760
1p36.22	rs5063, rs2274976	C1orf167	ENSG00000215910	0	0	0	chr1,11832761,11833343
1p36.22	rs5063, rs2274976	C1orf167	ENSG00000215910	0	0	0	chr1,11833344,11837144
1p36.22	rs5063, rs2274976	C1orf167	ENSG00000215910	0	0	0	chr1,11837145,11851241
1p36.22	rs5063, rs2274976	NPPA-AS1	ENSG00000242349	0	0	0	chr1,11884143,11901355
1p36.22	rs5063, rs2274976	NPPA-AS1	ENSG00000242349	0	0	0	chr1,11901356,11913795
1p36.11	rs7536201	RUNX3	ENSG00000020633	0.482306	0.813797	149.196	chr1,25273787,25293947
1p36.11	rs7536201	RP11-84D1.1	ENSG00000229162	0	0	0	chr1,25273787,25293947
1p36.11	rs7536201	RP11-84D1.2	ENSG00000261025	0	0	0	chr1,25294010,25300696
1p36.11	rs10794532	UBXN11	ENSG00000158062	0.583335	0	0	chr1,26643927,26645883
1p36.11	rs10794532	CD52	ENSG00000169442	0	0	0	chr1,26643927,26645883
1p36.11	rs10794532	CD52	ENSG00000169442	0	0	0	chr1,26645884,26649984
1p36.11	rs10794532	ZNF683	ENSG00000176083	0	0	0	chr1,26685408,26688629
1p36.11	rs10794532	ZNF683	ENSG00000176083	0	0	0	chr1,26688630,26690646
1p36.11	rs10794532	ZNF683	ENSG00000176083	0	0	0	chr1,26690647,26702056
1p36.11	rs10794532	AIM1L	ENSG00000176092	9.77539	5.19005	2.52875	chr1,26645884,26649984
1p36.11	rs10794532	AIM1L	ENSG00000176092	9.77539	5.19005	2.52875	chr1,26654472,26665337
1p36.11	rs10794532	AIM1L	ENSG00000176092	9.77539	5.19005	2.52875	chr1,26665338,26667921
1p36.11	rs10794532	AIM1L	ENSG00000176092	9.77539	5.19005	2.52875	chr1,26667922,26670263
1p36.11	rs10794532	AIM1L	ENSG00000176092	9.77539	5.19005	2.52875	chr1,26670264,26676096
1p36.11	rs10794532	AIM1L	ENSG00000176092	9.77539	5.19005	2.52875	chr1,26676097,26677863
1p36.11	rs10794532	AIM1L	ENSG00000176092	9.77539	5.19005	2.52875	chr1,26677864,26685407
1p36.11	rs10794532	RN7SL490P	ENSG00000265143	0	0	0	chr1,26670264,26676096
1p31.3	rs9988642, rs113935720, rs4655683, rs112626518, rs72933970, chr1:67648596	SLC35D1	ENSG00000116704	43.5789	25.0496	60.69	chr1,67517574,67533408
1p31.3	rs9988642, rs113935720, rs4655683, rs112626518, rs72933970, chr1:67648596	IL23R	ENSG00000162594	0	0	0	chr1,67621847,67634499
1p31.3	rs9988642, rs113935720, rs4655683, rs112626518, rs72933970, chr1:67648596	IL23R	ENSG00000162594	0	0	0	chr1,67634500,67636147
1p31.3	rs9988642, rs113935720, rs4655683, rs112626518, rs72933970, chr1:67648596	IL23R	ENSG00000162594	0	0	0	chr1,67636148,67636581
1p31.3	rs9988642, rs113935720, rs4655683, rs112626518, rs72933970, chr1:67648596	IL23R	ENSG00000162594	0	0	0	chr1,67636582,67636903
1p31.3	rs9988642, rs113935720, rs4655683, rs112626518, rs72933970, chr1:67648596	IL23R	ENSG00000162594	0	0	0	chr1,67646562,67654203
1p31.3	rs9988642, rs113935720, rs4655683, rs112626518, rs72933970, chr1:67648596	IL23R	ENSG00000162594	0	0	0	chr1,67654204,67655861
1p31.3	rs9988642, rs113935720, rs4655683, rs112626518, rs72933970, chr1:67648596	IL23R	ENSG00000162594	0	0	0	chr1,67655862,67657782
1p31.3	rs9988642, rs113935720, rs4655683, rs112626518, rs72933970, chr1:67648596	IL23R	ENSG00000162594	0	0	0	chr1,67657783,67661735
1p31.3	rs9988642, rs113935720, rs4655683, rs112626518, rs72933970, chr1:67648596	IL23R	ENSG00000162594	0	0	0	chr1,67679532,67688322
1p31.3	rs9988642, rs113935720, rs4655683, rs112626518, rs72933970, chr1:67648596	IL23R	ENSG00000162594	0	0	0	chr1,67688323,67688979
1p31.3	rs9988642, rs113935720, rs4655683, rs112626518, rs72933970, chr1:67648596	IL23R	ENSG00000162594	0	0	0	chr1,67688980,67692378
1p31.3	rs9988642, rs113935720, rs4655683, rs112626518, rs72933970, chr1:67648596	IL23R	ENSG00000162594	0	0	0	chr1,67692379,67694261
1p31.3	rs9988642, rs113935720, rs4655683, rs112626518, rs72933970, chr1:67648596	IL23R	ENSG00000162594	0	0	0	chr1,67695072,67706175
1p31.3	rs9988642, rs113935720, rs4655683, rs112626518, rs72933970, chr1:67648596	IL23R	ENSG00000162594	0	0	0	chr1,67717547,67727476
1p31.3	rs9988642, rs113935720, rs4655683, rs112626518, rs72933970, chr1:67648596	C1orf141	ENSG00000203963	0	0	0	chr1,67557845,67561006
1p31.3	rs9988642, rs113935720, rs4655683, rs112626518, rs72933970, chr1:67648596	C1orf141	ENSG00000203963	0	0	0	chr1,67561007,67562316
1p31.3	rs9988642, rs113935720, rs4655683, rs112626518, rs72933970, chr1:67648596	C1orf141	ENSG00000203963	0	0	0	chr1,67562317,67565619
1p31.3	rs9988642, rs113935720, rs4655683, rs112626518, rs72933970, chr1:67648596	C1orf141	ENSG00000203963	0	0	0	chr1,67565620,67570311
1p31.3	rs9988642, rs113935720, rs4655683, rs112626518, rs72933970, chr1:67648596	C1orf141	ENSG00000203963	0	0	0	chr1,67579712,67584317
1p31.3	rs9988642, rs113935720, rs4655683, rs112626518, rs72933970, chr1:67648596	C1orf141	ENSG00000203963	0	0	0	chr1,67584841,67589383
1p31.3	rs9988642, rs113935720, rs4655683, rs112626518, rs72933970, chr1:67648596	C1orf141	ENSG00000203963	0	0	0	chr1,67589667,67593883
1p31.3	rs9988642, rs113935720, rs4655683, rs112626518, rs72933970, chr1:67648596	C1orf141	ENSG00000203963	0	0	0	chr1,67593884,67600977
1p31.3	rs9988642, rs113935720, rs4655683, rs112626518, rs72933970, chr1:67648596	C1orf141	ENSG00000203963	0	0	0	chr1,67600978,67601489
1p31.3	rs9988642, rs113935720, rs4655683, rs112626518, rs72933970, chr1:67648596	C1orf141	ENSG00000203963	0	0	0	chr1,67606820,67618500
1p31.3	rs9988642, rs113935720, rs4655683, rs112626518, rs72933970, chr1:67648596	C1orf141	ENSG00000203963	0	0	0	chr1,67621847,67634499
1p31.3	rs9988642, rs113935720, rs4655683, rs112626518, rs72933970, chr1:67648596	C1orf141	ENSG00000203963	0	0	0	chr1,67634500,67636147
1p31.3	rs9988642, rs113935720, rs4655683, rs112626518, rs72933970, chr1:67648596	C1orf141	ENSG00000203963	0	0	0	chr1,67636148,67636581
1p31.3	rs9988642, rs113935720, rs4655683, rs112626518, rs72933970, chr1:67648596	C1orf141	ENSG00000203963	0	0	0	chr1,67636582,67636903
1p31.3	rs9988642, rs113935720, rs4655683, rs112626518, rs72933970, chr1:67648596	C1orf141	ENSG00000203963	0	0	0	chr1,67646562,67654203
1p31.3	rs9988642, rs113935720, rs4655683, rs112626518, rs72933970, chr1:67648596	C1orf141	ENSG00000203963	0	0	0	chr1,67654204,67655861
1p31.3	rs9988642, rs113935720, rs4655683, rs112626518, rs72933970, chr1:67648596	C1orf141	ENSG00000203963	0	0	0	chr1,67655862,67657782
1p31.3	rs9988642, rs113935720, rs4655683, rs112626518, rs72933970, chr1:67648596	C1orf141	ENSG00000203963	0	0	0	chr1,67657783,67661735
1p31.3	rs9988642, rs113935720, rs4655683, rs112626518, rs72933970, chr1:67648596	C1orf141	ENSG00000203963	0	0	0	chr1,67679532,67688322
1p31.3	rs9988642, rs113935720, rs4655683, rs112626518, rs72933970, chr1:67648596	C1orf141	ENSG00000203963	0	0	0	chr1,67688323,67688979
1p31.3	rs9988642, rs113935720, rs4655683, rs112626518, rs72933970, chr1:67648596	C1orf141	ENSG00000203963	0	0	0	chr1,67688980,67692378
1p31.3	rs9988642, rs113935720, rs4655683, rs112626518, rs72933970, chr1:67648596	C1orf141	ENSG00000203963	0	0	0	chr1,67692379,67694261
1p31.3	rs9988642, rs113935720, rs4655683, rs112626518, rs72933970, chr1:67648596	C1orf141	ENSG00000203963	0	0	0	chr1,67695072,67706175
1p31.3	rs9988642, rs113935720, rs4655683, rs112626518, rs72933970, chr1:67648596	AL109843.1	ENSG00000221733	0	0	0	chr1,67695072,67706175
1p31.3	rs9988642, rs113935720, rs4655683, rs112626518, rs72933970, chr1:67648596	RP4-763G1.1	ENSG00000228523	0	0	0	chr1,67742513,67745332
1p31.3	rs9988642, rs113935720, rs4655683, rs112626518, rs72933970, chr1:67648596	RNU4ATAC4P	ENSG00000252116	0	0	0	chr1,67733113,67736137
1p31.3	rs9988642, rs113935720, rs4655683, rs112626518, rs72933970, chr1:67648596	SNORA31	ENSG00000252433	0	0	0	chr1,67565620,67570311
1q21.3	rs6677595, rs10888501, rs41268474, rs76337351, rs512208	LCE2B	ENSG00000159455	0	0	0	chr1,152645894,152654729
1q21.3	rs6677595, rs10888501, rs41268474, rs76337351, rs512208	LCE2B	ENSG00000159455	0	0	0	chr1,152654730,152658393
1q21.3	rs6677595, rs10888501, rs41268474, rs76337351, rs512208	LCE2B	ENSG00000159455	0	0	0	chr1,152658394,152662472
1q21.3	rs6677595, rs10888501, rs41268474, rs76337351, rs512208	LCE3D	ENSG00000163202	0	0	0	chr1,152550847,152552740
1q21.3	rs6677595, rs10888501, rs41268474, rs76337351, rs512208	LCE3D	ENSG00000163202	0	0	0	chr1,152552741,152558772
1q21.3	rs6677595, rs10888501, rs41268474, rs76337351, rs512208	LINC00302	ENSG00000176075	0	0	0	chr1,152626876,152630591
1q21.3	rs6677595, rs10888501, rs41268474, rs76337351, rs512208	LCE3A	ENSG00000185962	0	0	0	chr1,152592742,152599657
1q21.3	rs6677595, rs10888501, rs41268474, rs76337351, rs512208	LCE3E	ENSG00000185966	0.740812	0	0	chr1,152535423,152540397
1q21.3	rs6677595, rs10888501, rs41268474, rs76337351, rs512208	LCE4A	ENSG00000187170	0	0	0	chr1,152681149,152683719
1q21.3	rs6677595, rs10888501, rs41268474, rs76337351, rs512208	LCE2A	ENSG00000187173	0	0	0	chr1,152667136,152671150
1q21.3	rs6677595, rs10888501, rs41268474, rs76337351, rs512208	LCE2A	ENSG00000187173	0	0	0	chr1,152671151,152674326
1q21.3	rs6677595, rs10888501, rs41268474, rs76337351, rs512208	LCE2C	ENSG00000187180	0	0	0	chr1,152645894,152654729
1q21.3	rs6677595, rs10888501, rs41268474, rs76337351, rs512208	LCE2D	ENSG00000187223	0	0	0	chr1,152635324,152645893
1q21.3	rs6677595, rs10888501, rs41268474, rs76337351, rs512208	LCE3B	ENSG00000187238	0	0	0	chr1,152581785,152586804
1q21.3	rs6677595, rs10888501, rs41268474, rs76337351, rs512208	C1orf68	ENSG00000198854	0.235369	1.2583	0	chr1,152689545,152694819
1q21.3	rs6677595, rs10888501, rs41268474, rs76337351, rs512208	KPRP	ENSG00000203786	0	0	0	chr1,152728566,152733204
1q21.3	rs6677595, rs10888501, rs41268474, rs76337351, rs512208	KPRP	ENSG00000203786	0	0	0	chr1,152733205,152737848
1q21.3	rs6677595, rs10888501, rs41268474, rs76337351, rs512208	RP1-52J10.9	ENSG00000226947	0	0	0	chr1,152612962,152619086
1q21.3	rs6677595, rs10888501, rs41268474, rs76337351, rs512208	RP1-43O17.1	ENSG00000229713	0	0	0	chr1,152709807,152713867
1q21.3	rs6677595, rs10888501, rs41268474, rs76337351, rs512208	RP1-43O17.2	ENSG00000233819	0	0	0	chr1,152713868,152723848
1q21.3	rs6677595, rs10888501, rs41268474, rs76337351, rs512208	LCE1F	ENSG00000240386	0	0	0	chr1,152741438,152750801
1q21.3	rs6677595, rs10888501, rs41268474, rs76337351, rs512208	LCE3C	ENSG00000244057	0	0	0	chr1,152571176,152573750
1q22	rs2276405	AIM2	ENSG00000163568	0	7.29976	89.7707	chr1,159030705,159032992
1q22	rs2276405	AIM2	ENSG00000163568	0	7.29976	89.7707	chr1,159032993,159040084
1q22	rs2276405	AIM2	ENSG00000163568	0	7.29976	89.7707	chr1,159040085,159040767
1q22	rs2276405	AIM2	ENSG00000163568	0	7.29976	89.7707	chr1,159040768,159040961
1q22	rs2276405	AIM2	ENSG00000163568	0	7.29976	89.7707	chr1,159040962,159044941
1q22	rs2276405	AIM2	ENSG00000163568	0	7.29976	89.7707	chr1,159045676,159046211
1q22	rs2276405	AIM2	ENSG00000163568	0	7.29976	89.7707	chr1,159046212,159050392
1q22	rs2276405	AIM2	ENSG00000163568	0	7.29976	89.7707	chr1,159050393,159051883
1q22	rs2276405	AIM2	ENSG00000163568	0	7.29976	89.7707	chr1,159051884,159054225
1q22	rs2276405	AIM2	ENSG00000163568	0	7.29976	89.7707	chr1,159054226,159059575
1q22	rs2276405	AIM2	ENSG00000163568	0	7.29976	89.7707	chr1,159059576,159061070
1q22	rs2276405	AIM2	ENSG00000163568	0	7.29976	89.7707	chr1,159061071,159062269
1q22	rs2276405	AIM2	ENSG00000163568	0	7.29976	89.7707	chr1,159062270,159068778
1q22	rs2276405	AIM2	ENSG00000163568	0	7.29976	89.7707	chr1,159068779,159070482
1q22	rs2276405	AIM2	ENSG00000163568	0	7.29976	89.7707	chr1,159070483,159075085
1q22	rs2276405	RAD1P2	ENSG00000233473	0	0	0	chr1,159050393,159051883
2p16.1	rs62149416	REL	ENSG00000162924	80.8796	59.0122	122.644	chr2,61102532,61110391
2p16.1	rs62149416	REL	ENSG00000162924	80.8796	59.0122	122.644	chr2,61110392,61119502
2p16.1	rs62149416	REL	ENSG00000162924	80.8796	59.0122	122.644	chr2,61126035,61134475
2p16.1	rs62149416	REL	ENSG00000162924	80.8796	59.0122	122.644	chr2,61134476,61140006
2p16.1	rs62149416	REL	ENSG00000162924	80.8796	59.0122	122.644	chr2,61140007,61141358
2p16.1	rs62149416	REL	ENSG00000162924	80.8796	59.0122	122.644	chr2,61141359,61145863
2p16.1	rs62149416	REL	ENSG00000162924	80.8796	59.0122	122.644	chr2,61145864,61154218
2p16.1	rs62149416	REL	ENSG00000162924	80.8796	59.0122	122.644	chr2,61154219,61156939
2p16.1	rs62149416	REL	ENSG00000162924	80.8796	59.0122	122.644	chr2,61156940,61158363
2p16.1	rs62149416	REL	ENSG00000162924	80.8796	59.0122	122.644	chr2,61158364,61160534
2p16.1	rs62149416	PUS10	ENSG00000162927	22.0921	15.5902	13.9081	chr2,61161554,61167524
2p16.1	rs62149416	PUS10	ENSG00000162927	22.0921	15.5902	13.9081	chr2,61167525,61172387
2p16.1	rs62149416	RNU4-51P	ENSG00000201076	1.53638	0.45691	0	chr2,61134476,61140006
2p16.1	rs62149416	AC010733.4	ENSG00000228414	0	0	0	chr2,61081044,61081592
2p16.1	rs62149416	AC010733.4	ENSG00000228414	0	0	0	chr2,61081593,61082001
2p16.1	rs62149416	AC010733.4	ENSG00000228414	0	0	0	chr2,61082002,61087430
2p16.1	rs62149416	AC010733.4	ENSG00000228414	0	0	0	chr2,61089395,61090333
2p16.1	rs62149416	AC010733.4	ENSG00000228414	0	0	0	chr2,61090401,61094223
2p16.1	rs62149416	AC010733.4	ENSG00000228414	0	0	0	chr2,61102532,61110391
2p16.1	rs62149416	AC010733.5	ENSG00000232713	0.536496	0.801393	3.79313	chr2,61161554,61167524
2p16.1	rs62149416	NONOP2	ENSG00000237522	0.740812	0.344483	1.26438	chr2,61161554,61167524
2p16.1	rs62149416	RP11-373L24.1	ENSG00000267520	0	0	0	chr2,61145864,61154218
2p16.1	rs62149416	RP11-373L24.1	ENSG00000267520	0	0	0	chr2,61154219,61156939
2p16.1	rs62149416	RP11-373L24.1	ENSG00000267520	0	0	0	chr2,61156940,61158363
2p16.1	rs62149416	RP11-373L24.1	ENSG00000267520	0	0	0	chr2,61158364,61160534
2q12.1	rs1420101	IL1RL1	ENSG00000115602	30.7401	26.9581	0	chr2,102924180,102929324
2q12.1	rs1420101	IL1RL1	ENSG00000115602	30.7401	26.9581	0	chr2,102929325,102942712
2q12.1	rs1420101	IL1RL1	ENSG00000115602	30.7401	26.9581	0	chr2,102947721,102948174
2q12.1	rs1420101	IL1RL1	ENSG00000115602	30.7401	26.9581	0	chr2,102950002,102951787
2q12.1	rs1420101	IL1RL1	ENSG00000115602	30.7401	26.9581	0	chr2,102952121,102953089
2q12.1	rs1420101	IL1RL1	ENSG00000115602	30.7401	26.9581	0	chr2,102953090,102957871
2q12.1	rs1420101	IL1RL1	ENSG00000115602	30.7401	26.9581	0	chr2,102957872,102958621
2q12.1	rs1420101	IL1RL1	ENSG00000115602	30.7401	26.9581	0	chr2,102958622,102966847
2q12.1	rs1420101	IL1RL1	ENSG00000115602	30.7401	26.9581	0	chr2,102966848,102967569
2q12.1	rs1420101	IL1RL1	ENSG00000115602	30.7401	26.9581	0	chr2,102967570,102968416
2q12.1	rs1420101	IL1RL1	ENSG00000115602	30.7401	26.9581	0	chr2,102968417,102977884
2q12.1	rs1420101	IL18R1	ENSG00000115604	2.46064	8.76492	7.58625	chr2,102924180,102929324
2q12.1	rs1420101	IL18R1	ENSG00000115604	2.46064	8.76492	7.58625	chr2,102929325,102942712
2q12.1	rs1420101	IL18R1	ENSG00000115604	2.46064	8.76492	7.58625	chr2,102947721,102948174
2q12.1	rs1420101	IL18R1	ENSG00000115604	2.46064	8.76492	7.58625	chr2,102950002,102951787
2q12.1	rs1420101	IL18R1	ENSG00000115604	2.46064	8.76492	7.58625	chr2,102952121,102953089
2q12.1	rs1420101	IL18R1	ENSG00000115604	2.46064	8.76492	7.58625	chr2,102953090,102957871
2q12.1	rs1420101	IL18R1	ENSG00000115604	2.46064	8.76492	7.58625	chr2,102957872,102958621
2q12.1	rs1420101	IL18R1	ENSG00000115604	2.46064	8.76492	7.58625	chr2,102958622,102966847
2q12.1	rs1420101	IL18R1	ENSG00000115604	2.46064	8.76492	7.58625	chr2,102966848,102967569
2q12.1	rs1420101	IL18R1	ENSG00000115604	2.46064	8.76492	7.58625	chr2,102967570,102968416
2q12.1	rs1420101	IL18R1	ENSG00000115604	2.46064	8.76492	7.58625	chr2,102968417,102977884
2q12.1	rs1420101	IL18R1	ENSG00000115604	2.46064	8.76492	7.58625	chr2,102977885,102979057
2q12.1	rs1420101	IL18R1	ENSG00000115604	2.46064	8.76492	7.58625	chr2,102979058,102979857
2q12.1	rs1420101	IL18R1	ENSG00000115604	2.46064	8.76492	7.58625	chr2,102980660,102981244
2q12.1	rs1420101	IL18R1	ENSG00000115604	2.46064	8.76492	7.58625	chr2,102981245,102998115
2q13	rs887998	IL1R1	ENSG00000115594	12.1683	6.85725	0	chr2,102713511,102713920
2q13	rs887998	IL1R1	ENSG00000115594	12.1683	6.85725	0	chr2,102713921,102716445
2q13	rs887998	IL1R1	ENSG00000115594	12.1683	6.85725	0	chr2,102716446,102717571
2q13	rs887998	IL1R1	ENSG00000115594	12.1683	6.85725	0	chr2,102717786,102720765
2q13	rs887998	IL1R1	ENSG00000115594	12.1683	6.85725	0	chr2,102720766,102721759
2q13	rs887998	IL1R1	ENSG00000115594	12.1683	6.85725	0	chr2,102721760,102722271
2q13	rs887998	IL1R1	ENSG00000115594	12.1683	6.85725	0	chr2,102722507,102723271
2q13	rs887998	IL1R1	ENSG00000115594	12.1683	6.85725	0	chr2,102723272,102724512
2q13	rs887998	IL1R1	ENSG00000115594	12.1683	6.85725	0	chr2,102724513,102731166
2q24.2	rs13431841, rs3747517, rs1990760	FAP	ENSG00000078098	0	0	0	chr2,163053887,163058074
2q24.2	rs13431841, rs3747517, rs1990760	FAP	ENSG00000078098	0	0	0	chr2,163058075,163063003
2q24.2	rs13431841, rs3747517, rs1990760	FAP	ENSG00000078098	0	0	0	chr2,163063004,163064785
2q24.2	rs13431841, rs3747517, rs1990760	FAP	ENSG00000078098	0	0	0	chr2,163064786,163069362
2q24.2	rs13431841, rs3747517, rs1990760	FAP	ENSG00000078098	0	0	0	chr2,163069363,163074232
2q24.2	rs13431841, rs3747517, rs1990760	FAP	ENSG00000078098	0	0	0	chr2,163074233,163077135
2q24.2	rs13431841, rs3747517, rs1990760	FAP	ENSG00000078098	0	0	0	chr2,163077136,163079966
2q24.2	rs13431841, rs3747517, rs1990760	FAP	ENSG00000078098	0	0	0	chr2,163079967,163080215
2q24.2	rs13431841, rs3747517, rs1990760	FAP	ENSG00000078098	0	0	0	chr2,163080216,163080448
2q24.2	rs13431841, rs3747517, rs1990760	FAP	ENSG00000078098	0	0	0	chr2,163080449,163086813
2q24.2	rs13431841, rs3747517, rs1990760	FAP	ENSG00000078098	0	0	0	chr2,163086814,163095157
2q24.2	rs13431841, rs3747517, rs1990760	FAP	ENSG00000078098	0	0	0	chr2,163095158,163098663
2q24.2	rs13431841, rs3747517, rs1990760	FAP	ENSG00000078098	0	0	0	chr2,163098664,163099127
2q24.2	rs13431841, rs3747517, rs1990760	FAP	ENSG00000078098	0	0	0	chr2,163099128,163099604
2q24.2	rs13431841, rs3747517, rs1990760	FAP	ENSG00000078098	0	0	0	chr2,163099605,163118408
2q24.2	rs13431841, rs3747517, rs1990760	IFIH1	ENSG00000115267	29.9891	250.217	122.644	chr2,163122255,163129520
2q24.2	rs13431841, rs3747517, rs1990760	IFIH1	ENSG00000115267	29.9891	250.217	122.644	chr2,163129521,163131820
2q24.2	rs13431841, rs3747517, rs1990760	IFIH1	ENSG00000115267	29.9891	250.217	122.644	chr2,163131821,163132582
2q24.2	rs13431841, rs3747517, rs1990760	IFIH1	ENSG00000115267	29.9891	250.217	122.644	chr2,163132583,163133489
2q24.2	rs13431841, rs3747517, rs1990760	IFIH1	ENSG00000115267	29.9891	250.217	122.644	chr2,163133490,163135173
2q24.2	rs13431841, rs3747517, rs1990760	IFIH1	ENSG00000115267	29.9891	250.217	122.644	chr2,163135174,163140081
2q24.2	rs13431841, rs3747517, rs1990760	IFIH1	ENSG00000115267	29.9891	250.217	122.644	chr2,163140082,163147601
3p24.3	rs4685408	PLCL2	ENSG00000154822	0.336398	0.344483	17.7013	chr3,16983490,16987887
3p24.3	rs4685408	PLCL2	ENSG00000154822	0.336398	0.344483	17.7013	chr3,16987888,16993421
3p24.3	rs4685408	PLCL2	ENSG00000154822	0.336398	0.344483	17.7013	chr3,16993422,16997890
3p24.3	rs4685408	PLCL2	ENSG00000154822	0.336398	0.344483	17.7013	chr3,16999749,17002310
3p24.3	rs4685408	PLCL2	ENSG00000154822	0.336398	0.344483	17.7013	chr3,17002311,17007879
3p24.3	rs4685408	PLCL2	ENSG00000154822	0.336398	0.344483	17.7013	chr3,17014732,17025625
3p24.3	rs4685408	PLCL2	ENSG00000154822	0.336398	0.344483	17.7013	chr3,17025626,17030832
3p24.3	rs4685408	PLCL2	ENSG00000154822	0.336398	0.344483	17.7013	chr3,17030833,17031968
3p24.3	rs4685408	PLCL2	ENSG00000154822	0.336398	0.344483	17.7013	chr3,17031969,17035185
3p24.3	rs4685408	PLCL2	ENSG00000154822	0.336398	0.344483	17.7013	chr3,17035186,17040359
3p24.3	rs4685408	PLCL2	ENSG00000154822	0.336398	0.344483	17.7013	chr3,17040360,17040694
3p24.3	rs4685408	PLCL2	ENSG00000154822	0.336398	0.344483	17.7013	chr3,17040695,17044035
3p24.3	rs4685408	PLCL2	ENSG00000154822	0.336398	0.344483	17.7013	chr3,17044036,17047400
3p24.3	rs4685408	PLCL2	ENSG00000154822	0.336398	0.344483	17.7013	chr3,17047401,17049066
3p24.3	rs4685408	PLCL2	ENSG00000154822	0.336398	0.344483	17.7013	chr3,17049067,17053277
3p24.3	rs4685408	PLCL2	ENSG00000154822	0.336398	0.344483	17.7013	chr3,17053278,17062549
3p24.3	rs4685408	PLCL2	ENSG00000154822	0.336398	0.344483	17.7013	chr3,17062550,17064282
3p24.3	rs4685408	PLCL2	ENSG00000154822	0.336398	0.344483	17.7013	chr3,17064283,17067294
3p24.3	rs4685408	PLCL2	ENSG00000154822	0.336398	0.344483	17.7013	chr3,17067295,17067784
3p24.3	rs4685408	PLCL2	ENSG00000154822	0.336398	0.344483	17.7013	chr3,17067785,17071882
3p24.3	rs4685408	PLCL2	ENSG00000154822	0.336398	0.344483	17.7013	chr3,17071883,17077286
3p24.3	rs4685408	PLCL2	ENSG00000154822	0.336398	0.344483	17.7013	chr3,17077287,17077900
3p24.3	rs4685408	PLCL2	ENSG00000154822	0.336398	0.344483	17.7013	chr3,17077901,17078082
3p24.3	rs4685408	PLCL2	ENSG00000154822	0.336398	0.344483	17.7013	chr3,17078083,17081156
3p24.3	rs4685408	PLCL2	ENSG00000154822	0.336398	0.344483	17.7013	chr3,17081157,17082162
3p24.3	rs4685408	PLCL2	ENSG00000154822	0.336398	0.344483	17.7013	chr3,17082163,17082975
3p24.3	rs4685408	PLCL2	ENSG00000154822	0.336398	0.344483	17.7013	chr3,17082976,17083757
3p24.3	rs4685408	PLCL2	ENSG00000154822	0.336398	0.344483	17.7013	chr3,17083758,17089074
3p24.3	rs4685408	PLCL2	ENSG00000154822	0.336398	0.344483	17.7013	chr3,17089075,17098439
3p24.3	rs4685408	PLCL2	ENSG00000154822	0.336398	0.344483	17.7013	chr3,17098440,17099079
3p24.3	rs4685408	PLCL2	ENSG00000154822	0.336398	0.344483	17.7013	chr3,17099807,17103021
3p24.3	rs4685408	PLCL2	ENSG00000154822	0.336398	0.344483	17.7013	chr3,17103022,17105421
3p24.3	rs4685408	PLCL2	ENSG00000154822	0.336398	0.344483	17.7013	chr3,17105422,17109157
3p24.3	rs4685408	PLCL2	ENSG00000154822	0.336398	0.344483	17.7013	chr3,17109158,17112599
3p24.3	rs4685408	PLCL2-AS1	ENSG00000226441	0	0	0	chr3,17083758,17089074
3q12.3	rs7637230	RP11-221J22.1	ENSG00000214407	0	0	0	chr3,101654555,101659789
3q12.3	rs7637230	RP11-221J22.1	ENSG00000214407	0	0	0	chr3,101659790,101660960
3q12.3	rs7637230	RP11-221J22.1	ENSG00000214407	0	0	0	chr3,101660961,101663891
3q12.3	rs7637230	RP11-221J22.1	ENSG00000214407	0	0	0	chr3,101663892,101665221
3q12.3	rs7637230	RP11-221J22.1	ENSG00000214407	0	0	0	chr3,101665222,101668861
3q13	rs1042636	CASR	ENSG00000036828	0	0	0	chr3,121973356,121975891
3q13	rs1042636	CASR	ENSG00000036828	0	0	0	chr3,121975892,121979726
3q13	rs1042636	CASR	ENSG00000036828	0	0	0	chr3,121979727,121984055
3q13	rs1042636	CASR	ENSG00000036828	0	0	0	chr3,121984056,121984314
3q13	rs1042636	CASR	ENSG00000036828	0	0	0	chr3,121984532,121993903
3q13	rs1042636	CASR	ENSG00000036828	0	0	0	chr3,121993904,121995371
3q13	rs1042636	CASR	ENSG00000036828	0	0	0	chr3,121995372,121997143
3q13	rs1042636	CASR	ENSG00000036828	0	0	0	chr3,121997144,122000411
3q13	rs1042636	CASR	ENSG00000036828	0	0	0	chr3,122000412,122001729
3q13	rs1042636	CASR	ENSG00000036828	0	0	0	chr3,122001730,122002154
3q13	rs1042636	CASR	ENSG00000036828	0	0	0	chr3,122002155,122006749
3q13	rs1042636	AC068754.1	ENSG00000221474	0	0	0	chr3,122000412,122001729
3q26.2-q27	rs6444895	PHC3	ENSG00000173889	93.2119	132.747	82.1844	chr3,169802653,169805294
3q26.2-q27	rs6444895	PHC3	ENSG00000173889	93.2119	132.747	82.1844	chr3,169805338,169806322
3q26.2-q27	rs6444895	PHC3	ENSG00000173889	93.2119	132.747	82.1844	chr3,169806323,169807060
3q26.2-q27	rs6444895	PHC3	ENSG00000173889	93.2119	132.747	82.1844	chr3,169807061,169808897
3q26.2-q27	rs6444895	PHC3	ENSG00000173889	93.2119	132.747	82.1844	chr3,169808898,169809574
3q26.2-q27	rs6444895	PHC3	ENSG00000173889	93.2119	132.747	82.1844	chr3,169809706,169811797
3q26.2-q27	rs6444895	PHC3	ENSG00000173889	93.2119	132.747	82.1844	chr3,169811798,169812409
3q26.2-q27	rs6444895	PHC3	ENSG00000173889	93.2119	132.747	82.1844	chr3,169812410,169813542
3q26.2-q27	rs6444895	PHC3	ENSG00000173889	93.2119	132.747	82.1844	chr3,169813543,169814071
3q26.2-q27	rs6444895	PHC3	ENSG00000173889	93.2119	132.747	82.1844	chr3,169814072,169816079
3q26.2-q27	rs6444895	PHC3	ENSG00000173889	93.2119	132.747	82.1844	chr3,169816080,169818022
3q26.2-q27	rs6444895	PHC3	ENSG00000173889	93.2119	132.747	82.1844	chr3,169818045,169818240
3q26.2-q27	rs6444895	PHC3	ENSG00000173889	93.2119	132.747	82.1844	chr3,169818241,169819315
3q26.2-q27	rs6444895	PHC3	ENSG00000173889	93.2119	132.747	82.1844	chr3,169819316,169825989
3q26.2-q27	rs6444895	PHC3	ENSG00000173889	93.2119	132.747	82.1844	chr3,169825990,169826616
3q26.2-q27	rs6444895	PHC3	ENSG00000173889	93.2119	132.747	82.1844	chr3,169826617,169832195
3q26.2-q27	rs6444895	PHC3	ENSG00000173889	93.2119	132.747	82.1844	chr3,169832196,169834925
3q26.2-q27	rs6444895	PHC3	ENSG00000173889	93.2119	132.747	82.1844	chr3,169834926,169842099
3q26.2-q27	rs6444895	PHC3	ENSG00000173889	93.2119	132.747	82.1844	chr3,169842100,169843358
3q26.2-q27	rs6444895	PHC3	ENSG00000173889	93.2119	132.747	82.1844	chr3,169843359,169844063
3q26.2-q27	rs6444895	PHC3	ENSG00000173889	93.2119	132.747	82.1844	chr3,169844064,169846362
3q26.2-q27	rs6444895	PHC3	ENSG00000173889	93.2119	132.747	82.1844	chr3,169846363,169846564
3q26.2-q27	rs6444895	PHC3	ENSG00000173889	93.2119	132.747	82.1844	chr3,169846565,169848141
3q26.2-q27	rs6444895	PHC3	ENSG00000173889	93.2119	132.747	82.1844	chr3,169848142,169849278
3q26.2-q27	rs6444895	PHC3	ENSG00000173889	93.2119	132.747	82.1844	chr3,169849279,169853686
3q26.2-q27	rs6444895	PHC3	ENSG00000173889	93.2119	132.747	82.1844	chr3,169853687,169853867
3q26.2-q27	rs6444895	PHC3	ENSG00000173889	93.2119	132.747	82.1844	chr3,169853868,169867723
3q26.2-q27	rs6444895	PHC3	ENSG00000173889	93.2119	132.747	82.1844	chr3,169867724,169869504
3q26.2-q27	rs6444895	PHC3	ENSG00000173889	93.2119	132.747	82.1844	chr3,169872071,169884185
3q26.2-q27	rs6444895	PHC3	ENSG00000173889	93.2119	132.747	82.1844	chr3,169884186,169889379
3q26.2-q27	rs6444895	PHC3	ENSG00000173889	93.2119	132.747	82.1844	chr3,169889380,169890620
3q26.2-q27	rs6444895	GPR160	ENSG00000173890	1.0188	1.50276	11.3794	chr3,169777170,169781581
3q26.2-q27	rs6444895	GPR160	ENSG00000173890	1.0188	1.50276	11.3794	chr3,169781609,169783488
3q26.2-q27	rs6444895	GPR160	ENSG00000173890	1.0188	1.50276	11.3794	chr3,169783489,169789852
3q26.2-q27	rs6444895	GPR160	ENSG00000173890	1.0188	1.50276	11.3794	chr3,169790376,169801215
3q26.2-q27	rs6444895	GPR160	ENSG00000173890	1.0188	1.50276	11.3794	chr3,169801216,169801354
3q26.2-q27	rs6444895	GPR160	ENSG00000173890	1.0188	1.50276	11.3794	chr3,169801355,169802145
3q26.2-q27	rs6444895	GPR160	ENSG00000173890	1.0188	1.50276	11.3794	chr3,169802146,169802652
3q26.2-q27	rs6444895	GPR160	ENSG00000173890	1.0188	1.50276	11.3794	chr3,169802653,169805294
3q26.2-q27	rs6444895	RNU6-315P	ENSG00000199536	0	0	0	chr3,169853868,169867723
3q26.2-q27	rs6444895	RNU6-315P	ENSG00000199536	0	0	0	chr3,169867724,169869504
3q26.2-q27	rs6444895	RP11-379K17.9	ENSG00000242583	0	0	0	chr3,169777170,169781581
3q26.2-q27	rs6444895	RP11-379K17.12	ENSG00000268220	0	0	0	chr3,169805338,169806322
3q26.2-q27	rs6444895	RP11-379K17.12	ENSG00000268220	0	0	0	chr3,169806323,169807060
3q26.2-q27	rs6444895	RP11-379K17.12	ENSG00000268220	0	0	0	chr3,169807061,169808897
3q28	rs28512356	TP63	ENSG00000073282	79.2114	118.149	39.1956	chr3,189614935,189619174
4q24	rs1020760	NFKB1	ENSG00000109320	95.4253	109.248	170.691	chr4,103456588,103458482
4q24	rs1020760	NFKB1	ENSG00000109320	95.4253	109.248	170.691	chr4,103458483,103464247
4q24	rs1020760	NFKB1	ENSG00000109320	95.4253	109.248	170.691	chr4,103464248,103465948
4q24	rs1020760	NFKB1	ENSG00000109320	95.4253	109.248	170.691	chr4,103465949,103466659
4q24	rs1020760	NFKB1	ENSG00000109320	95.4253	109.248	170.691	chr4,103466660,103467822
4q24	rs1020760	NFKB1	ENSG00000109320	95.4253	109.248	170.691	chr4,103467823,103469029
4q24	rs1020760	NFKB1	ENSG00000109320	95.4253	109.248	170.691	chr4,103469030,103471834
4q24	rs1020760	NFKB1	ENSG00000109320	95.4253	109.248	170.691	chr4,103471835,103475491
4q24	rs1020760	NFKB1	ENSG00000109320	95.4253	109.248	170.691	chr4,103475492,103480637
4q24	rs1020760	NFKB1	ENSG00000109320	95.4253	109.248	170.691	chr4,103480638,103483422
4q24	rs1020760	NFKB1	ENSG00000109320	95.4253	109.248	170.691	chr4,103483423,103484966
4q24	rs1020760	NFKB1	ENSG00000109320	95.4253	109.248	170.691	chr4,103485281,103488948
4q24	rs1020760	NFKB1	ENSG00000109320	95.4253	109.248	170.691	chr4,103488949,103489474
4q24	rs1020760	NFKB1	ENSG00000109320	95.4253	109.248	170.691	chr4,103489475,103495389
4q24	rs1020760	NFKB1	ENSG00000109320	95.4253	109.248	170.691	chr4,103497265,103501143
4q24	rs1020760	NFKB1	ENSG00000109320	95.4253	109.248	170.691	chr4,103501144,103501586
4q24	rs1020760	NFKB1	ENSG00000109320	95.4253	109.248	170.691	chr4,103501587,103505599
4q24	rs1020760	NFKB1	ENSG00000109320	95.4253	109.248	170.691	chr4,103505600,103506527
4q24	rs1020760	NFKB1	ENSG00000109320	95.4253	109.248	170.691	chr4,103506528,103507458
4q24	rs1020760	NFKB1	ENSG00000109320	95.4253	109.248	170.691	chr4,103507459,103508824
4q24	rs1020760	NFKB1	ENSG00000109320	95.4253	109.248	170.691	chr4,103508825,103510213
4q24	rs1020760	NFKB1	ENSG00000109320	95.4253	109.248	170.691	chr4,103510214,103511989
4q24	rs1020760	NFKB1	ENSG00000109320	95.4253	109.248	170.691	chr4,103512445,103517807
4q24	rs1020760	NFKB1	ENSG00000109320	95.4253	109.248	170.691	chr4,103517808,103521513
4q24	rs1020760	AF213884.3	ENSG00000238553	0	0	0	chr4,103485281,103488948
5p13.1	rs114934997	AC108105.1	ENSG00000265615	0	0	0	chr5,40317683,40325948
5q14	rs249038	ZFYVE16	ENSG00000039319	97.77	74.1915	40.46	chr5,79701017,79705059
5q14	rs249038	ZFYVE16	ENSG00000039319	97.77	74.1915	40.46	chr5,79705060,79721895
5q14	rs249038	ZFYVE16	ENSG00000039319	97.77	74.1915	40.46	chr5,79727047,79737168
5q14	rs249038	ZFYVE16	ENSG00000039319	97.77	74.1915	40.46	chr5,79737169,79740992
5q14	rs249038	ZFYVE16	ENSG00000039319	97.77	74.1915	40.46	chr5,79740993,79743522
5q14	rs249038	ZFYVE16	ENSG00000039319	97.77	74.1915	40.46	chr5,79743523,79744830
5q14	rs249038	ZFYVE16	ENSG00000039319	97.77	74.1915	40.46	chr5,79744831,79745468
5q14	rs249038	ZFYVE16	ENSG00000039319	97.77	74.1915	40.46	chr5,79745469,79747459
5q14	rs249038	ZFYVE16	ENSG00000039319	97.77	74.1915	40.46	chr5,79747460,79748567
5q14	rs249038	ZFYVE16	ENSG00000039319	97.77	74.1915	40.46	chr5,79748568,79750405
5q14	rs249038	ZFYVE16	ENSG00000039319	97.77	74.1915	40.46	chr5,79750406,79752661
5q14	rs249038	ZFYVE16	ENSG00000039319	97.77	74.1915	40.46	chr5,79752662,79753529
5q14	rs249038	ZFYVE16	ENSG00000039319	97.77	74.1915	40.46	chr5,79763266,79768179
5q14	rs249038	ZFYVE16	ENSG00000039319	97.77	74.1915	40.46	chr5,79768180,79773313
5q14	rs249038	ZFYVE16	ENSG00000039319	97.77	74.1915	40.46	chr5,79773314,79788811
5q14	rs249038	FAM151B	ENSG00000152380	1.1551	0.801393	0	chr5,79773314,79788811
5q14	rs249038	FAM151B	ENSG00000152380	1.1551	0.801393	0	chr5,79788812,79796290
5q14	rs249038	FAM151B	ENSG00000152380	1.1551	0.801393	0	chr5,79796291,79800639
5q14	rs249038	RPL7P24	ENSG00000240003	0.919733	0.813797	0	chr5,79788812,79796290
5q14	rs249038	RPL7P24	ENSG00000240003	0.919733	0.813797	0	chr5,79796291,79800639
5q14	rs249038	CTD-2015H6.2	ENSG00000242706	0.246937	0	0	chr5,79788812,79796290
5q14	rs249038	CTD-2015H6.3	ENSG00000249042	3.22037	5.11523	0	chr5,79773314,79788811
5q15	rs27432, rs30376, rs2910686, rs27043, rs26653, rs2303138	LNPEP	ENSG00000113441	95.4986	89.8533	168.162	chr5,96276989,96279441
5q15	rs27432, rs30376, rs2910686, rs27043, rs26653, rs2303138	LNPEP	ENSG00000113441	95.4986	89.8533	168.162	chr5,96279442,96284301
5q15	rs27432, rs30376, rs2910686, rs27043, rs26653, rs2303138	LNPEP	ENSG00000113441	95.4986	89.8533	168.162	chr5,96284302,96286187
5q15	rs27432, rs30376, rs2910686, rs27043, rs26653, rs2303138	LNPEP	ENSG00000113441	95.4986	89.8533	168.162	chr5,96286188,96288778
5q15	rs27432, rs30376, rs2910686, rs27043, rs26653, rs2303138	LNPEP	ENSG00000113441	95.4986	89.8533	168.162	chr5,96288779,96290220
5q15	rs27432, rs30376, rs2910686, rs27043, rs26653, rs2303138	LNPEP	ENSG00000113441	95.4986	89.8533	168.162	chr5,96293516,96295291
5q15	rs27432, rs30376, rs2910686, rs27043, rs26653, rs2303138	LNPEP	ENSG00000113441	95.4986	89.8533	168.162	chr5,96295292,96297204
5q15	rs27432, rs30376, rs2910686, rs27043, rs26653, rs2303138	LNPEP	ENSG00000113441	95.4986	89.8533	168.162	chr5,96297247,96300927
5q15	rs27432, rs30376, rs2910686, rs27043, rs26653, rs2303138	LNPEP	ENSG00000113441	95.4986	89.8533	168.162	chr5,96302482,96309030
5q15	rs27432, rs30376, rs2910686, rs27043, rs26653, rs2303138	LNPEP	ENSG00000113441	95.4986	89.8533	168.162	chr5,96309031,96309494
5q15	rs27432, rs30376, rs2910686, rs27043, rs26653, rs2303138	LNPEP	ENSG00000113441	95.4986	89.8533	168.162	chr5,96309495,96310533
5q15	rs27432, rs30376, rs2910686, rs27043, rs26653, rs2303138	LNPEP	ENSG00000113441	95.4986	89.8533	168.162	chr5,96310534,96313478
5q15	rs27432, rs30376, rs2910686, rs27043, rs26653, rs2303138	LNPEP	ENSG00000113441	95.4986	89.8533	168.162	chr5,96313479,96316899
5q15	rs27432, rs30376, rs2910686, rs27043, rs26653, rs2303138	LNPEP	ENSG00000113441	95.4986	89.8533	168.162	chr5,96316900,96318093
5q15	rs27432, rs30376, rs2910686, rs27043, rs26653, rs2303138	LNPEP	ENSG00000113441	95.4986	89.8533	168.162	chr5,96318094,96321793
5q15	rs27432, rs30376, rs2910686, rs27043, rs26653, rs2303138	LNPEP	ENSG00000113441	95.4986	89.8533	168.162	chr5,96321794,96322472
5q15	rs27432, rs30376, rs2910686, rs27043, rs26653, rs2303138	LNPEP	ENSG00000113441	95.4986	89.8533	168.162	chr5,96322473,96322633
5q15	rs27432, rs30376, rs2910686, rs27043, rs26653, rs2303138	LNPEP	ENSG00000113441	95.4986	89.8533	168.162	chr5,96322634,96325446
5q15	rs27432, rs30376, rs2910686, rs27043, rs26653, rs2303138	LNPEP	ENSG00000113441	95.4986	89.8533	168.162	chr5,96325447,96328782
5q15	rs27432, rs30376, rs2910686, rs27043, rs26653, rs2303138	LNPEP	ENSG00000113441	95.4986	89.8533	168.162	chr5,96328783,96333574
5q15	rs27432, rs30376, rs2910686, rs27043, rs26653, rs2303138	LNPEP	ENSG00000113441	95.4986	89.8533	168.162	chr5,96333575,96334837
5q15	rs27432, rs30376, rs2910686, rs27043, rs26653, rs2303138	LNPEP	ENSG00000113441	95.4986	89.8533	168.162	chr5,96334838,96340771
5q15	rs27432, rs30376, rs2910686, rs27043, rs26653, rs2303138	LNPEP	ENSG00000113441	95.4986	89.8533	168.162	chr5,96340772,96348282
5q15	rs27432, rs30376, rs2910686, rs27043, rs26653, rs2303138	LNPEP	ENSG00000113441	95.4986	89.8533	168.162	chr5,96348283,96349872
5q15	rs27432, rs30376, rs2910686, rs27043, rs26653, rs2303138	LNPEP	ENSG00000113441	95.4986	89.8533	168.162	chr5,96349873,96351375
5q15	rs27432, rs30376, rs2910686, rs27043, rs26653, rs2303138	LNPEP	ENSG00000113441	95.4986	89.8533	168.162	chr5,96351376,96351795
5q15	rs27432, rs30376, rs2910686, rs27043, rs26653, rs2303138	LNPEP	ENSG00000113441	95.4986	89.8533	168.162	chr5,96351796,96352320
5q15	rs27432, rs30376, rs2910686, rs27043, rs26653, rs2303138	LNPEP	ENSG00000113441	95.4986	89.8533	168.162	chr5,96352350,96355710
5q15	rs27432, rs30376, rs2910686, rs27043, rs26653, rs2303138	LNPEP	ENSG00000113441	95.4986	89.8533	168.162	chr5,96355711,96359677
5q15	rs27432, rs30376, rs2910686, rs27043, rs26653, rs2303138	LNPEP	ENSG00000113441	95.4986	89.8533	168.162	chr5,96359678,96360376
5q15	rs27432, rs30376, rs2910686, rs27043, rs26653, rs2303138	LNPEP	ENSG00000113441	95.4986	89.8533	168.162	chr5,96360377,96362448
5q15	rs27432, rs30376, rs2910686, rs27043, rs26653, rs2303138	LNPEP	ENSG00000113441	95.4986	89.8533	168.162	chr5,96362449,96364026
5q15	rs27432, rs30376, rs2910686, rs27043, rs26653, rs2303138	LNPEP	ENSG00000113441	95.4986	89.8533	168.162	chr5,96364027,96364283
5q15	rs27432, rs30376, rs2910686, rs27043, rs26653, rs2303138	LNPEP	ENSG00000113441	95.4986	89.8533	168.162	chr5,96364284,96365626
5q15	rs27432, rs30376, rs2910686, rs27043, rs26653, rs2303138	LNPEP	ENSG00000113441	95.4986	89.8533	168.162	chr5,96365627,96367039
5q15	rs27432, rs30376, rs2910686, rs27043, rs26653, rs2303138	LNPEP	ENSG00000113441	95.4986	89.8533	168.162	chr5,96367040,96374151
5q15	rs27432, rs30376, rs2910686, rs27043, rs26653, rs2303138	ERAP1	ENSG00000164307	34.2595	91.8298	53.1038	chr5,96116886,96117402
5q15	rs27432, rs30376, rs2910686, rs27043, rs26653, rs2303138	ERAP1	ENSG00000164307	34.2595	91.8298	53.1038	chr5,96117403,96121726
5q15	rs27432, rs30376, rs2910686, rs27043, rs26653, rs2303138	ERAP1	ENSG00000164307	34.2595	91.8298	53.1038	chr5,96121727,96124875
5q15	rs27432, rs30376, rs2910686, rs27043, rs26653, rs2303138	ERAP1	ENSG00000164307	34.2595	91.8298	53.1038	chr5,96124876,96129545
5q15	rs27432, rs30376, rs2910686, rs27043, rs26653, rs2303138	ERAP1	ENSG00000164307	34.2595	91.8298	53.1038	chr5,96129546,96134965
5q15	rs27432, rs30376, rs2910686, rs27043, rs26653, rs2303138	ERAP1	ENSG00000164307	34.2595	91.8298	53.1038	chr5,96134966,96140836
5q15	rs27432, rs30376, rs2910686, rs27043, rs26653, rs2303138	ERAP1	ENSG00000164307	34.2595	91.8298	53.1038	chr5,96140940,96154253
5q15	rs27432, rs30376, rs2910686, rs27043, rs26653, rs2303138	ERAP2	ENSG00000164308	6.22002	43.0792	189.656	chr5,96213065,96218648
5q15	rs27432, rs30376, rs2910686, rs27043, rs26653, rs2303138	ERAP2	ENSG00000164308	6.22002	43.0792	189.656	chr5,96218649,96219847
5q15	rs27432, rs30376, rs2910686, rs27043, rs26653, rs2303138	ERAP2	ENSG00000164308	6.22002	43.0792	189.656	chr5,96220043,96221638
5q15	rs27432, rs30376, rs2910686, rs27043, rs26653, rs2303138	ERAP2	ENSG00000164308	6.22002	43.0792	189.656	chr5,96221639,96224439
5q15	rs27432, rs30376, rs2910686, rs27043, rs26653, rs2303138	ERAP2	ENSG00000164308	6.22002	43.0792	189.656	chr5,96224440,96229564
5q15	rs27432, rs30376, rs2910686, rs27043, rs26653, rs2303138	ERAP2	ENSG00000164308	6.22002	43.0792	189.656	chr5,96229565,96230166
5q15	rs27432, rs30376, rs2910686, rs27043, rs26653, rs2303138	ERAP2	ENSG00000164308	6.22002	43.0792	189.656	chr5,96230167,96231687
5q15	rs27432, rs30376, rs2910686, rs27043, rs26653, rs2303138	ERAP2	ENSG00000164308	6.22002	43.0792	189.656	chr5,96231688,96232362
5q15	rs27432, rs30376, rs2910686, rs27043, rs26653, rs2303138	ERAP2	ENSG00000164308	6.22002	43.0792	189.656	chr5,96232363,96234554
5q15	rs27432, rs30376, rs2910686, rs27043, rs26653, rs2303138	ERAP2	ENSG00000164308	6.22002	43.0792	189.656	chr5,96234555,96236805
5q15	rs27432, rs30376, rs2910686, rs27043, rs26653, rs2303138	ERAP2	ENSG00000164308	6.22002	43.0792	189.656	chr5,96236806,96240030
5q15	rs27432, rs30376, rs2910686, rs27043, rs26653, rs2303138	ERAP2	ENSG00000164308	6.22002	43.0792	189.656	chr5,96240031,96246636
5q15	rs27432, rs30376, rs2910686, rs27043, rs26653, rs2303138	ERAP2	ENSG00000164308	6.22002	43.0792	189.656	chr5,96246637,96248047
5q15	rs27432, rs30376, rs2910686, rs27043, rs26653, rs2303138	ERAP2	ENSG00000164308	6.22002	43.0792	189.656	chr5,96248048,96251285
5q15	rs27432, rs30376, rs2910686, rs27043, rs26653, rs2303138	ERAP2	ENSG00000164308	6.22002	43.0792	189.656	chr5,96251286,96256877
5q15	rs27432, rs30376, rs2910686, rs27043, rs26653, rs2303138	Y_RNA	ENSG00000200884	0	0	0	chr5,96297247,96300927
5q15	rs27432, rs30376, rs2910686, rs27043, rs26653, rs2303138	AC008865.1	ENSG00000213702	0	0	0	chr5,96367040,96374151
5q15	rs27432, rs30376, rs2910686, rs27043, rs26653, rs2303138	AC008850.3	ENSG00000227836	0.602254	2.87349	2.52875	chr5,96276989,96279441
5q15	rs27432, rs30376, rs2910686, rs27043, rs26653, rs2303138	CTD-2260A17.2	ENSG00000247121	1.65915	0.751382	7.58625	chr5,96140940,96154253
5q15	rs27432, rs30376, rs2910686, rs27043, rs26653, rs2303138	CTD-2260A17.2	ENSG00000247121	1.65915	0.751382	7.58625	chr5,96154254,96155294
5q15	rs27432, rs30376, rs2910686, rs27043, rs26653, rs2303138	CTD-2260A17.2	ENSG00000247121	1.65915	0.751382	7.58625	chr5,96155295,96155826
5q15	rs27432, rs30376, rs2910686, rs27043, rs26653, rs2303138	CTD-2260A17.2	ENSG00000247121	1.65915	0.751382	7.58625	chr5,96155827,96162078
5q15	rs27432, rs30376, rs2910686, rs27043, rs26653, rs2303138	CTD-2260A17.2	ENSG00000247121	1.65915	0.751382	7.58625	chr5,96162135,96165675
5q15	rs27432, rs30376, rs2910686, rs27043, rs26653, rs2303138	CTD-2260A17.2	ENSG00000247121	1.65915	0.751382	7.58625	chr5,96165676,96169863
5q15	rs27432, rs30376, rs2910686, rs27043, rs26653, rs2303138	CTD-2260A17.2	ENSG00000247121	1.65915	0.751382	7.58625	chr5,96170050,96173579
5q15	rs27432, rs30376, rs2910686, rs27043, rs26653, rs2303138	CTD-2260A17.2	ENSG00000247121	1.65915	0.751382	7.58625	chr5,96173580,96174642
5q15	rs27432, rs30376, rs2910686, rs27043, rs26653, rs2303138	CTD-2260A17.2	ENSG00000247121	1.65915	0.751382	7.58625	chr5,96179563,96187817
5q15	rs27432, rs30376, rs2910686, rs27043, rs26653, rs2303138	CTD-2260A17.2	ENSG00000247121	1.65915	0.751382	7.58625	chr5,96187818,96190791
5q15	rs27432, rs30376, rs2910686, rs27043, rs26653, rs2303138	CTD-2260A17.2	ENSG00000247121	1.65915	0.751382	7.58625	chr5,96190792,96192963
5q15	rs27432, rs30376, rs2910686, rs27043, rs26653, rs2303138	CTD-2260A17.2	ENSG00000247121	1.65915	0.751382	7.58625	chr5,96192964,96194729
5q15	rs27432, rs30376, rs2910686, rs27043, rs26653, rs2303138	CTD-2260A17.2	ENSG00000247121	1.65915	0.751382	7.58625	chr5,96194730,96197646
5q15	rs27432, rs30376, rs2910686, rs27043, rs26653, rs2303138	CTD-2260A17.2	ENSG00000247121	1.65915	0.751382	7.58625	chr5,96213065,96218648
5q15	rs27432, rs30376, rs2910686, rs27043, rs26653, rs2303138	CTD-2260A17.2	ENSG00000247121	1.65915	0.751382	7.58625	chr5,96218649,96219847
5q15	rs27432, rs30376, rs2910686, rs27043, rs26653, rs2303138	CTD-2260A17.2	ENSG00000247121	1.65915	0.751382	7.58625	chr5,96220043,96221638
5q15	rs27432, rs30376, rs2910686, rs27043, rs26653, rs2303138	CTD-2260A17.2	ENSG00000247121	1.65915	0.751382	7.58625	chr5,96221639,96224439
5q15	rs27432, rs30376, rs2910686, rs27043, rs26653, rs2303138	CTD-2260A17.2	ENSG00000247121	1.65915	0.751382	7.58625	chr5,96224440,96229564
5q15	rs27432, rs30376, rs2910686, rs27043, rs26653, rs2303138	CTD-2260A17.2	ENSG00000247121	1.65915	0.751382	7.58625	chr5,96229565,96230166
5q15	rs27432, rs30376, rs2910686, rs27043, rs26653, rs2303138	CTD-2260A17.2	ENSG00000247121	1.65915	0.751382	7.58625	chr5,96230167,96231687
5q15	rs27432, rs30376, rs2910686, rs27043, rs26653, rs2303138	CTD-2260A17.2	ENSG00000247121	1.65915	0.751382	7.58625	chr5,96231688,96232362
5q15	rs27432, rs30376, rs2910686, rs27043, rs26653, rs2303138	CTD-2260A17.2	ENSG00000247121	1.65915	0.751382	7.58625	chr5,96232363,96234554
5q15	rs27432, rs30376, rs2910686, rs27043, rs26653, rs2303138	CTD-2260A17.2	ENSG00000247121	1.65915	0.751382	7.58625	chr5,96234555,96236805
5q15	rs27432, rs30376, rs2910686, rs27043, rs26653, rs2303138	CTD-2260A17.2	ENSG00000247121	1.65915	0.751382	7.58625	chr5,96236806,96240030
5q15	rs27432, rs30376, rs2910686, rs27043, rs26653, rs2303138	CTD-2260A17.2	ENSG00000247121	1.65915	0.751382	7.58625	chr5,96240031,96246636
5q15	rs27432, rs30376, rs2910686, rs27043, rs26653, rs2303138	CTD-2260A17.2	ENSG00000247121	1.65915	0.751382	7.58625	chr5,96246637,96248047
5q15	rs27432, rs30376, rs2910686, rs27043, rs26653, rs2303138	CTD-2260A17.2	ENSG00000247121	1.65915	0.751382	7.58625	chr5,96248048,96251285
5q15	rs27432, rs30376, rs2910686, rs27043, rs26653, rs2303138	CTD-2260A17.2	ENSG00000247121	1.65915	0.751382	7.58625	chr5,96251286,96256877
5q15	rs27432, rs30376, rs2910686, rs27043, rs26653, rs2303138	CTD-2260A17.2	ENSG00000247121	1.65915	0.751382	7.58625	chr5,96256878,96260186
5q15	rs27432, rs30376, rs2910686, rs27043, rs26653, rs2303138	CTD-2260A17.2	ENSG00000247121	1.65915	0.751382	7.58625	chr5,96260187,96269876
5q15	rs27432, rs30376, rs2910686, rs27043, rs26653, rs2303138	CTD-2260A17.1	ENSG00000248734	12.8944	7.70666	0	chr5,96117403,96121726
5q15	rs27432, rs30376, rs2910686, rs27043, rs26653, rs2303138	CTD-2260A17.3	ENSG00000272109	0	0	0	chr5,96134966,96140836
5q15	rs27432, rs30376, rs2910686, rs27043, rs26653, rs2303138	CTD-2260A17.3	ENSG00000272109	0	0	0	chr5,96140940,96154253
5q31	rs1295685	IL13	ENSG00000169194	0	0	776.327	chr5,131995259,132002938
5q31	rs1295685	AC004041.2	ENSG00000223442	0	0	0	chr5,131995259,132002938
5q33.1	rs2233278, rs17728338, rs10036748	TNIP1	ENSG00000145901	50.0535	48.2708	163.104	chr5,150424169,150434762
5q33.1	rs2233278, rs17728338, rs10036748	TNIP1	ENSG00000145901	50.0535	48.2708	163.104	chr5,150434763,150438667
5q33.1	rs2233278, rs17728338, rs10036748	TNIP1	ENSG00000145901	50.0535	48.2708	163.104	chr5,150438668,150458322
5q33.1	rs2233278, rs17728338, rs10036748	TNIP1	ENSG00000145901	50.0535	48.2708	163.104	chr5,150458323,150461437
5q33.1	rs2233278, rs17728338, rs10036748	TNIP1	ENSG00000145901	50.0535	48.2708	163.104	chr5,150461449,150462284
5q33.1	rs2233278, rs17728338, rs10036748	TNIP1	ENSG00000145901	50.0535	48.2708	163.104	chr5,150462285,150463541
5q33.1	rs2233278, rs17728338, rs10036748	TNIP1	ENSG00000145901	50.0535	48.2708	163.104	chr5,150463542,150469587
5q33.1	rs2233278, rs17728338, rs10036748	TNIP1	ENSG00000145901	50.0535	48.2708	163.104	chr5,150469588,150473399
5q33.1	rs2233278, rs17728338, rs10036748	ANXA6	ENSG00000197043	0	0	386.899	chr5,150477102,150484482
5q33.3	rs2288831, rs10076782, rs1473247, rs12188300, rs4379175, rs918518, rs918520, rs62377586, rs953861, rs6870256, rs4921493, rs2853694, rs7709212	IL12B	ENSG00000113302	0	0	0	chr5,158740222,158743389
5q33.3	rs2288831, rs10076782, rs1473247, rs12188300, rs4379175, rs918518, rs918520, rs62377586, rs953861, rs6870256, rs4921493, rs2853694, rs7709212	IL12B	ENSG00000113302	0	0	0	chr5,158743390,158747695
5q33.3	rs2288831, rs10076782, rs1473247, rs12188300, rs4379175, rs918518, rs918520, rs62377586, rs953861, rs6870256, rs4921493, rs2853694, rs7709212	IL12B	ENSG00000113302	0	0	0	chr5,158747696,158751357
5q33.3	rs2288831, rs10076782, rs1473247, rs12188300, rs4379175, rs918518, rs918520, rs62377586, rs953861, rs6870256, rs4921493, rs2853694, rs7709212	IL12B	ENSG00000113302	0	0	0	chr5,158751358,158754121
5q33.3	rs2288831, rs10076782, rs1473247, rs12188300, rs4379175, rs918518, rs918520, rs62377586, rs953861, rs6870256, rs4921493, rs2853694, rs7709212	IL12B	ENSG00000113302	0	0	0	chr5,158754122,158759441
5q33.3	rs2288831, rs10076782, rs1473247, rs12188300, rs4379175, rs918518, rs918520, rs62377586, rs953861, rs6870256, rs4921493, rs2853694, rs7709212	RNF145	ENSG00000145860	217.006	209.047	208.622	chr5,158584195,158589111
5q33.3	rs2288831, rs10076782, rs1473247, rs12188300, rs4379175, rs918518, rs918520, rs62377586, rs953861, rs6870256, rs4921493, rs2853694, rs7709212	RNF145	ENSG00000145860	217.006	209.047	208.622	chr5,158589112,158590786
5q33.3	rs2288831, rs10076782, rs1473247, rs12188300, rs4379175, rs918518, rs918520, rs62377586, rs953861, rs6870256, rs4921493, rs2853694, rs7709212	RNF145	ENSG00000145860	217.006	209.047	208.622	chr5,158590787,158596908
5q33.3	rs2288831, rs10076782, rs1473247, rs12188300, rs4379175, rs918518, rs918520, rs62377586, rs953861, rs6870256, rs4921493, rs2853694, rs7709212	RNF145	ENSG00000145860	217.006	209.047	208.622	chr5,158596909,158597156
5q33.3	rs2288831, rs10076782, rs1473247, rs12188300, rs4379175, rs918518, rs918520, rs62377586, rs953861, rs6870256, rs4921493, rs2853694, rs7709212	RNF145	ENSG00000145860	217.006	209.047	208.622	chr5,158597157,158597920
5q33.3	rs2288831, rs10076782, rs1473247, rs12188300, rs4379175, rs918518, rs918520, rs62377586, rs953861, rs6870256, rs4921493, rs2853694, rs7709212	RNF145	ENSG00000145860	217.006	209.047	208.622	chr5,158597921,158600158
5q33.3	rs2288831, rs10076782, rs1473247, rs12188300, rs4379175, rs918518, rs918520, rs62377586, rs953861, rs6870256, rs4921493, rs2853694, rs7709212	RNF145	ENSG00000145860	217.006	209.047	208.622	chr5,158600159,158602740
5q33.3	rs2288831, rs10076782, rs1473247, rs12188300, rs4379175, rs918518, rs918520, rs62377586, rs953861, rs6870256, rs4921493, rs2853694, rs7709212	RNF145	ENSG00000145860	217.006	209.047	208.622	chr5,158602741,158604613
5q33.3	rs2288831, rs10076782, rs1473247, rs12188300, rs4379175, rs918518, rs918520, rs62377586, rs953861, rs6870256, rs4921493, rs2853694, rs7709212	RNF145	ENSG00000145860	217.006	209.047	208.622	chr5,158604614,158606677
5q33.3	rs2288831, rs10076782, rs1473247, rs12188300, rs4379175, rs918518, rs918520, rs62377586, rs953861, rs6870256, rs4921493, rs2853694, rs7709212	RNF145	ENSG00000145860	217.006	209.047	208.622	chr5,158606678,158609705
5q33.3	rs2288831, rs10076782, rs1473247, rs12188300, rs4379175, rs918518, rs918520, rs62377586, rs953861, rs6870256, rs4921493, rs2853694, rs7709212	RNF145	ENSG00000145860	217.006	209.047	208.622	chr5,158609706,158613465
5q33.3	rs2288831, rs10076782, rs1473247, rs12188300, rs4379175, rs918518, rs918520, rs62377586, rs953861, rs6870256, rs4921493, rs2853694, rs7709212	RNF145	ENSG00000145860	217.006	209.047	208.622	chr5,158613466,158617445
5q33.3	rs2288831, rs10076782, rs1473247, rs12188300, rs4379175, rs918518, rs918520, rs62377586, rs953861, rs6870256, rs4921493, rs2853694, rs7709212	RNF145	ENSG00000145860	217.006	209.047	208.622	chr5,158617446,158618198
5q33.3	rs2288831, rs10076782, rs1473247, rs12188300, rs4379175, rs918518, rs918520, rs62377586, rs953861, rs6870256, rs4921493, rs2853694, rs7709212	RNF145	ENSG00000145860	217.006	209.047	208.622	chr5,158618199,158618794
5q33.3	rs2288831, rs10076782, rs1473247, rs12188300, rs4379175, rs918518, rs918520, rs62377586, rs953861, rs6870256, rs4921493, rs2853694, rs7709212	RNF145	ENSG00000145860	217.006	209.047	208.622	chr5,158618795,158620428
5q33.3	rs2288831, rs10076782, rs1473247, rs12188300, rs4379175, rs918518, rs918520, rs62377586, rs953861, rs6870256, rs4921493, rs2853694, rs7709212	RNF145	ENSG00000145860	217.006	209.047	208.622	chr5,158620429,158621522
5q33.3	rs2288831, rs10076782, rs1473247, rs12188300, rs4379175, rs918518, rs918520, rs62377586, rs953861, rs6870256, rs4921493, rs2853694, rs7709212	RNF145	ENSG00000145860	217.006	209.047	208.622	chr5,158621523,158623140
5q33.3	rs2288831, rs10076782, rs1473247, rs12188300, rs4379175, rs918518, rs918520, rs62377586, rs953861, rs6870256, rs4921493, rs2853694, rs7709212	RNF145	ENSG00000145860	217.006	209.047	208.622	chr5,158623141,158624165
5q33.3	rs2288831, rs10076782, rs1473247, rs12188300, rs4379175, rs918518, rs918520, rs62377586, rs953861, rs6870256, rs4921493, rs2853694, rs7709212	RNF145	ENSG00000145860	217.006	209.047	208.622	chr5,158624166,158626891
5q33.3	rs2288831, rs10076782, rs1473247, rs12188300, rs4379175, rs918518, rs918520, rs62377586, rs953861, rs6870256, rs4921493, rs2853694, rs7709212	RNF145	ENSG00000145860	217.006	209.047	208.622	chr5,158627655,158630086
5q33.3	rs2288831, rs10076782, rs1473247, rs12188300, rs4379175, rs918518, rs918520, rs62377586, rs953861, rs6870256, rs4921493, rs2853694, rs7709212	RNF145	ENSG00000145860	217.006	209.047	208.622	chr5,158630087,158632135
5q33.3	rs2288831, rs10076782, rs1473247, rs12188300, rs4379175, rs918518, rs918520, rs62377586, rs953861, rs6870256, rs4921493, rs2853694, rs7709212	RNF145	ENSG00000145860	217.006	209.047	208.622	chr5,158632136,158642331
5q33.3	rs2288831, rs10076782, rs1473247, rs12188300, rs4379175, rs918518, rs918520, rs62377586, rs953861, rs6870256, rs4921493, rs2853694, rs7709212	RNU4ATAC2P	ENSG00000221601	0	0	0	chr5,158743390,158747695
5q33.3	rs2288831, rs10076782, rs1473247, rs12188300, rs4379175, rs918518, rs918520, rs62377586, rs953861, rs6870256, rs4921493, rs2853694, rs7709212	RP11-175K6.1	ENSG00000245812	0	0	0	chr5,158542407,158550705
5q33.3	rs2288831, rs10076782, rs1473247, rs12188300, rs4379175, rs918518, rs918520, rs62377586, rs953861, rs6870256, rs4921493, rs2853694, rs7709212	AC008697.1	ENSG00000249738	0.583335	0	0	chr5,158722474,158738523
5q33.3	rs2288831, rs10076782, rs1473247, rs12188300, rs4379175, rs918518, rs918520, rs62377586, rs953861, rs6870256, rs4921493, rs2853694, rs7709212	AC008697.1	ENSG00000249738	0.583335	0	0	chr5,158738565,158740131
5q33.3	rs2288831, rs10076782, rs1473247, rs12188300, rs4379175, rs918518, rs918520, rs62377586, rs953861, rs6870256, rs4921493, rs2853694, rs7709212	AC008697.1	ENSG00000249738	0.583335	0	0	chr5,158740222,158743389
5q33.3	rs2288831, rs10076782, rs1473247, rs12188300, rs4379175, rs918518, rs918520, rs62377586, rs953861, rs6870256, rs4921493, rs2853694, rs7709212	AC008697.1	ENSG00000249738	0.583335	0	0	chr5,158743390,158747695
5q33.3	rs2288831, rs10076782, rs1473247, rs12188300, rs4379175, rs918518, rs918520, rs62377586, rs953861, rs6870256, rs4921493, rs2853694, rs7709212	AC008697.1	ENSG00000249738	0.583335	0	0	chr5,158747696,158751357
5q33.3	rs2288831, rs10076782, rs1473247, rs12188300, rs4379175, rs918518, rs918520, rs62377586, rs953861, rs6870256, rs4921493, rs2853694, rs7709212	AC008697.1	ENSG00000249738	0.583335	0	0	chr5,158751358,158754121
5q33.3	rs2288831, rs10076782, rs1473247, rs12188300, rs4379175, rs918518, rs918520, rs62377586, rs953861, rs6870256, rs4921493, rs2853694, rs7709212	AC008697.1	ENSG00000249738	0.583335	0	0	chr5,158754122,158759441
5q33.3	rs2288831, rs10076782, rs1473247, rs12188300, rs4379175, rs918518, rs918520, rs62377586, rs953861, rs6870256, rs4921493, rs2853694, rs7709212	AC008697.1	ENSG00000249738	0.583335	0	0	chr5,158760357,158770621
5q33.3	rs2288831, rs10076782, rs1473247, rs12188300, rs4379175, rs918518, rs918520, rs62377586, rs953861, rs6870256, rs4921493, rs2853694, rs7709212	AC008697.1	ENSG00000249738	0.583335	0	0	chr5,158770622,158780237
5q33.3	rs2288831, rs10076782, rs1473247, rs12188300, rs4379175, rs918518, rs918520, rs62377586, rs953861, rs6870256, rs4921493, rs2853694, rs7709212	AC008697.1	ENSG00000249738	0.583335	0	0	chr5,158780238,158784825
5q33.3	rs2288831, rs10076782, rs1473247, rs12188300, rs4379175, rs918518, rs918520, rs62377586, rs953861, rs6870256, rs4921493, rs2853694, rs7709212	AC008697.1	ENSG00000249738	0.583335	0	0	chr5,158784826,158788106
5q33.3	rs2288831, rs10076782, rs1473247, rs12188300, rs4379175, rs918518, rs918520, rs62377586, rs953861, rs6870256, rs4921493, rs2853694, rs7709212	SNORA68	ENSG00000252458	0	0	0	chr5,158657094,158659077
5q33.3	rs2288831, rs10076782, rs1473247, rs12188300, rs4379175, rs918518, rs918520, rs62377586, rs953861, rs6870256, rs4921493, rs2853694, rs7709212	CTB-11I22.1	ENSG00000253256	0	0	0	chr5,158632136,158642331
5q33.3	rs2288831, rs10076782, rs1473247, rs12188300, rs4379175, rs918518, rs918520, rs62377586, rs953861, rs6870256, rs4921493, rs2853694, rs7709212	CTB-11I22.1	ENSG00000253256	0	0	0	chr5,158657094,158659077
5q33.3	rs2288831, rs10076782, rs1473247, rs12188300, rs4379175, rs918518, rs918520, rs62377586, rs953861, rs6870256, rs4921493, rs2853694, rs7709212	CTB-11I22.1	ENSG00000253256	0	0	0	chr5,158666957,158670116
5q33.3	rs2288831, rs10076782, rs1473247, rs12188300, rs4379175, rs918518, rs918520, rs62377586, rs953861, rs6870256, rs4921493, rs2853694, rs7709212	CTB-11I22.1	ENSG00000253256	0	0	0	chr5,158670117,158680296
5q33.3	rs2288831, rs10076782, rs1473247, rs12188300, rs4379175, rs918518, rs918520, rs62377586, rs953861, rs6870256, rs4921493, rs2853694, rs7709212	CTB-11I22.2	ENSG00000253315	0	0	0	chr5,158657094,158659077
5q33.3	rs2288831, rs10076782, rs1473247, rs12188300, rs4379175, rs918518, rs918520, rs62377586, rs953861, rs6870256, rs4921493, rs2853694, rs7709212	CTB-11I22.2	ENSG00000253315	0	0	0	chr5,158666957,158670116
5q33.3	rs2288831, rs10076782, rs1473247, rs12188300, rs4379175, rs918518, rs918520, rs62377586, rs953861, rs6870256, rs4921493, rs2853694, rs7709212	CTB-11I22.2	ENSG00000253315	0	0	0	chr5,158670117,158680296
6p25.3	rs9504361	EXOC2	ENSG00000112685	35.4338	36.7249	70.805	chr6,575583,579688
6p22.3	rs4712528	CDKAL1	ENSG00000145996	24.5844	22.1761	99.8857	chr6,20647575,20649167
6p22.3	rs4712528	CDKAL1	ENSG00000145996	24.5844	22.1761	99.8857	chr6,20649168,20652150
6p22.3	rs4712528	CDKAL1	ENSG00000145996	24.5844	22.1761	99.8857	chr6,20652151,20657509
6p22.3	rs4712528	CDKAL1	ENSG00000145996	24.5844	22.1761	99.8857	chr6,20657510,20660361
6p22.3	rs4712528	CDKAL1	ENSG00000145996	24.5844	22.1761	99.8857	chr6,20660362,20665011
6p22.3	rs4712528	CDKAL1	ENSG00000145996	24.5844	22.1761	99.8857	chr6,20665012,20675620
6p22.3	rs4712528	CDKAL1	ENSG00000145996	24.5844	22.1761	99.8857	chr6,20689786,20692844
6p22.3	rs4712528	CDKAL1	ENSG00000145996	24.5844	22.1761	99.8857	chr6,20692845,20693979
6p22.3	rs4712528	CDKAL1	ENSG00000145996	24.5844	22.1761	99.8857	chr6,20693980,20705634
6p22.3	rs4712528	CDKAL1	ENSG00000145996	24.5844	22.1761	99.8857	chr6,20705635,20706015
6p22.3	rs4712528	CDKAL1	ENSG00000145996	24.5844	22.1761	99.8857	chr6,20706016,20708062
6p22.3	rs4712528	CDKAL1	ENSG00000145996	24.5844	22.1761	99.8857	chr6,20708063,20710921
6p22.3	rs4712528	CDKAL1	ENSG00000145996	24.5844	22.1761	99.8857	chr6,20710922,20717577
6p22.3	rs4712528	CDKAL1	ENSG00000145996	24.5844	22.1761	99.8857	chr6,20717578,20718842
6p22.3	rs4712528	CDKAL1	ENSG00000145996	24.5844	22.1761	99.8857	chr6,20718896,20728495
6p22.3	rs4712528	CDKAL1	ENSG00000145996	24.5844	22.1761	99.8857	chr6,20728496,20728928
6p22.3	rs4712528	RP3-348I23.3	ENSG00000225832	0	0	0	chr6,20718896,20728495
6q21	rs33980500	TRAF3IP2	ENSG00000056972	53.8224	70.4722	0	chr6,111912975,111919499
6q21	rs33980500	TRAF3IP2-AS1	ENSG00000231889	3.57116	2.81108	3.79313	chr6,111912975,111919499
6q23.3	rs582757	TNFAIP3	ENSG00000118503	30.8089	43.5193	82.1844	chr6,138186855,138192635
6q23.3	rs582757	TNFAIP3	ENSG00000118503	30.8089	43.5193	82.1844	chr6,138192729,138193357
6q23.3	rs582757	TNFAIP3	ENSG00000118503	30.8089	43.5193	82.1844	chr6,138193358,138196796
6q23.3	rs582757	TNFAIP3	ENSG00000118503	30.8089	43.5193	82.1844	chr6,138196797,138202660
6q23.3	rs582757	TNFAIP3	ENSG00000118503	30.8089	43.5193	82.1844	chr6,138202661,138204711
6q23.3	rs582757	RP11-356I2.4	ENSG00000237499	5.74959	5.24006	5.0575	chr6,138184708,138186854
6q23.3	rs582757	RP11-356I2.4	ENSG00000237499	5.74959	5.24006	5.0575	chr6,138186855,138192635
6q25.3	rs2451258	RP1-111C20.3	ENSG00000226032	0	0	0	chr6,159484425,159495469
6q25.3	rs2451258	RP1-111C20.4	ENSG00000271913	0.919733	0.45691	0	chr6,159484425,159495469
7p14.3	rs4141001	PPP1R17	ENSG00000106341	0	0	0	chr7,31723968,31733023
7p14.3	rs4141001	CCDC129	ENSG00000180347	0	0	0	chr7,31665416,31666532
7p14.3	rs4141001	CCDC129	ENSG00000180347	0	0	0	chr7,31666533,31667381
7p14.3	rs4141001	CCDC129	ENSG00000180347	0	0	0	chr7,31667382,31673591
7p14.3	rs4141001	CCDC129	ENSG00000180347	0	0	0	chr7,31673592,31676001
7p14.3	rs4141001	CCDC129	ENSG00000180347	0	0	0	chr7,31676002,31678796
7p14.3	rs4141001	CCDC129	ENSG00000180347	0	0	0	chr7,31678797,31685052
7p14.3	rs4141001	CCDC129	ENSG00000180347	0	0	0	chr7,31685053,31686429
7p14.3	rs4141001	CCDC129	ENSG00000180347	0	0	0	chr7,31686430,31688997
7p14.3	rs4141001	CCDC129	ENSG00000180347	0	0	0	chr7,31688998,31695375
7p14.3	rs4141001	CCDC129	ENSG00000180347	0	0	0	chr7,31695376,31696911
7p14.3	rs4141001	CCDC129	ENSG00000180347	0	0	0	chr7,31696912,31697620
7p14.3	rs4141001	CCDC129	ENSG00000180347	0	0	0	chr7,31697621,31703649
7p14.1	rs2700987	ELMO1	ENSG00000155849	0	0	78.3913	chr7,37370412,37386448
7p14.1	rs2700987	ELMO1	ENSG00000155849	0	0	78.3913	chr7,37386449,37390697
8p23.2	rs10088247, rs7007032	CSMD1	ENSG00000183117	0	0	0	chr8,3671354,3693808
9p21.1	rs11795343	DDX58	ENSG00000107201	25.4031	180.133	2.52875	chr9,32524066,32553150
9p21.1	rs11795343	NDUFB6	ENSG00000165264	47.1486	45.0108	59.4257	chr9,32524066,32553150
9p21.1	rs11795343	TOPORS	ENSG00000197579	69.4951	58.5817	155.518	chr9,32524066,32553150
9p21.1	rs11795343	AL353671.1	ENSG00000203542	0	0	0	chr9,32524066,32553150
9p21.1	rs11795343	AL353671.2	ENSG00000203543	0	0	0	chr9,32524066,32553150
9p21.1	rs11795343	TOPORS-AS1	ENSG00000235453	4.24621	5.01521	20.23	chr9,32524066,32553150
9q31.2	rs10979182	RP11-240E2.2	ENSG00000213557	0	0	0	chr9,110801018,110808471
10q22.2	rs2675662	PLAU	ENSG00000122861	8.42159	17.7283	0	chr10,75659404,75671609
10q22.2	rs2675662	CAMK2G	ENSG00000148660	40.9941	26.2055	34.1381	chr10,75590620,75600203
10q22.2	rs2675662	CAMK2G	ENSG00000148660	40.9941	26.2055	34.1381	chr10,75600204,75605605
10q22.2	rs2675662	CAMK2G	ENSG00000148660	40.9941	26.2055	34.1381	chr10,75605606,75606535
10q22.2	rs2675662	CAMK2G	ENSG00000148660	40.9941	26.2055	34.1381	chr10,75606536,75609479
10q22.2	rs2675662	CAMK2G	ENSG00000148660	40.9941	26.2055	34.1381	chr10,75609480,75611469
10q22.2	rs2675662	CAMK2G	ENSG00000148660	40.9941	26.2055	34.1381	chr10,75611470,75613234
10q22.2	rs2675662	CAMK2G	ENSG00000148660	40.9941	26.2055	34.1381	chr10,75613235,75618950
10q22.2	rs2675662	CAMK2G	ENSG00000148660	40.9941	26.2055	34.1381	chr10,75618951,75621767
10q22.2	rs2675662	CAMK2G	ENSG00000148660	40.9941	26.2055	34.1381	chr10,75621768,75622622
10q22.2	rs2675662	CAMK2G	ENSG00000148660	40.9941	26.2055	34.1381	chr10,75622623,75624819
10q22.2	rs2675662	CAMK2G	ENSG00000148660	40.9941	26.2055	34.1381	chr10,75624820,75627695
10q22.2	rs2675662	CAMK2G	ENSG00000148660	40.9941	26.2055	34.1381	chr10,75627696,75629472
10q22.2	rs2675662	CAMK2G	ENSG00000148660	40.9941	26.2055	34.1381	chr10,75629473,75630007
10q22.2	rs2675662	CAMK2G	ENSG00000148660	40.9941	26.2055	34.1381	chr10,75630008,75639708
10q22.2	rs2675662	C10orf55	ENSG00000222047	1.86064	4.84557	0	chr10,75659404,75671609
10q22.2	rs2675662	RP11-574K11.8	ENSG00000229990	0	0	0	chr10,75600204,75605605
10q22.2	rs2675662	RP11-574K11.8	ENSG00000229990	0	0	0	chr10,75605606,75606535
10q22.3	rs1250544	ZMIZ1	ENSG00000108175	103.504	109.84	226.323	chr10,81021474,81036561
10q22.3	rs1250544	ZMIZ1	ENSG00000108175	103.504	109.84	226.323	chr10,81036562,81038096
10q22.3	rs1250544	ZMIZ1	ENSG00000108175	103.504	109.84	226.323	chr10,81038097,81040682
10q22.3	rs1250544	ZMIZ1	ENSG00000108175	103.504	109.84	226.323	chr10,81040768,81044477
10q22.3	rs1250544	ZMIZ1	ENSG00000108175	103.504	109.84	226.323	chr10,81044478,81067550
11p15.4	rs10743108	ZNF143	ENSG00000166478	34.675	39.0738	29.0806	chr11,9534226,9540281
11p15.4	rs10743108	ZNF143	ENSG00000166478	34.675	39.0738	29.0806	chr11,9540406,9543048
11p15.4	rs10743108	ZNF143	ENSG00000166478	34.675	39.0738	29.0806	chr11,9543049,9550013
11q13.1	rs610037	OVOL1	ENSG00000172818	53.1513	48.2392	1.26438	chr11,65542525,65560509
11q13.1	rs610037	AP001266.1	ENSG00000175827	0	0	0	chr11,65542525,65560509
11q13.1	rs610037	KRT8P26	ENSG00000214659	0	0	0	chr11,65494348,65504437
11q13.1	rs610037	AP5B1	ENSG00000254470	15.7254	23.2896	18.9656	chr11,65542525,65560509
11q13.1	rs610037	OVOL1-AS1	ENSG00000255120	1.21155	1.20829	0	chr11,65542525,65560509
11q13.1	rs610037	RP11-770G2.2	ENSG00000255557	0	0	0	chr11,65528787,65532027
11q13.1	rs694739	BAD	ENSG00000002330	15.7741	12.7043	30.345	chr11,64030884,64040168
11q13.1	rs694739	BAD	ENSG00000002330	15.7741	12.7043	30.345	chr11,64040169,64046687
11q13.1	rs694739	BAD	ENSG00000002330	15.7741	12.7043	30.345	chr11,64046688,64052672
11q13.1	rs694739	DNAJC4	ENSG00000110011	4.67207	8.01353	21.4944	chr11,63997287,64018270
11q13.1	rs694739	PRDX5	ENSG00000126432	129.365	123.023	111.265	chr11,64076978,64089926
11q13.1	rs694739	NUDT22	ENSG00000149761	52.4837	43.0276	46.7819	chr11,63997287,64018270
11q13.1	rs694739	PLCB3	ENSG00000149782	47.4504	36.538	10.115	chr11,64018577,64030883
11q13.1	rs694739	PLCB3	ENSG00000149782	47.4504	36.538	10.115	chr11,64030884,64040168
11q13.1	rs694739	CCDC88B	ENSG00000168071	0.818704	0.863808	27.8163	chr11,64102922,64116167
11q13.1	rs694739	CCDC88B	ENSG00000168071	0.818704	0.863808	27.8163	chr11,64116168,64121968
11q13.1	rs694739	TRMT112	ENSG00000173113	461.365	443.158	372.991	chr11,64076978,64089926
11q13.1	rs694739	ESRRA	ENSG00000173153	82.8602	74.1655	44.2532	chr11,64052673,64075265
11q13.1	rs694739	ESRRA	ENSG00000173153	82.8602	74.1655	44.2532	chr11,64076978,64089926
11q13.1	rs694739	GPR137	ENSG00000173264	6.21158	4.31384	6.32188	chr11,64030884,64040168
11q13.1	rs694739	GPR137	ENSG00000173264	6.21158	4.31384	6.32188	chr11,64040169,64046687
11q13.1	rs694739	GPR137	ENSG00000173264	6.21158	4.31384	6.32188	chr11,64046688,64052672
11q13.1	rs694739	GPR137	ENSG00000173264	6.21158	4.31384	6.32188	chr11,64052673,64075265
11q13.1	rs694739	PPP1R14B	ENSG00000173457	139.456	119.814	82.1844	chr11,63997287,64018270
11q13.1	rs694739	FKBP2	ENSG00000173486	61.5425	57.8355	51.8394	chr11,63997287,64018270
11q13.1	rs694739	VEGFB	ENSG00000173511	25.6226	24.3175	31.6094	chr11,63997287,64018270
11q13.1	rs694739	KCNK4	ENSG00000182450	0	0	0	chr11,64052673,64075265
11q13.1	rs694739	Y_RNA	ENSG00000207024	0	0	0	chr11,64052673,64075265
11q13.1	rs694739	TEX40	ENSG00000219435	0	0	0	chr11,64052673,64075265
11q13.1	rs694739	AP003774.1	ENSG00000236935	0	0	10.115	chr11,64089927,64092551
11q13.1	rs694739	AP003774.1	ENSG00000236935	0	0	10.115	chr11,64095070,64102921
11q13.1	rs694739	RP11-783K16.14	ENSG00000256116	0	0	0	chr11,63997287,64018270
11q13.1	rs694739	RP11-783K16.5	ENSG00000256940	38.51	37.0998	18.9656	chr11,63997287,64018270
11q13.1	rs694739	RP11-783K16.10	ENSG00000257069	0	0	0	chr11,64052673,64075265
11q13.1	rs694739	RP11-783K16.13	ENSG00000257086	0	0	0	chr11,63997287,64018270
11q22.3	rs4561177	ZC3H12C	ENSG00000149289	26.7092	21.8561	25.2875	chr11,109961478,109966743
11q22.3	rs4561177	ZC3H12C	ENSG00000149289	26.7092	21.8561	25.2875	chr11,109966744,109968997
11q22.3	rs4561177	ZC3H12C	ENSG00000149289	26.7092	21.8561	25.2875	chr11,109969298,109970017
11q22.3	rs4561177	ZC3H12C	ENSG00000149289	26.7092	21.8561	25.2875	chr11,109970018,109972626
11q22.3	rs4561177	ZC3H12C	ENSG00000149289	26.7092	21.8561	25.2875	chr11,109977254,109981213
11q22.3	rs4561177	ZC3H12C	ENSG00000149289	26.7092	21.8561	25.2875	chr11,109981214,109987262
11q22.3	rs4561177	ZC3H12C	ENSG00000149289	26.7092	21.8561	25.2875	chr11,109987263,109990168
11q22.3	rs4561177	ZC3H12C	ENSG00000149289	26.7092	21.8561	25.2875	chr11,109990169,109991758
11q22.3	rs4561177	ZC3H12C	ENSG00000149289	26.7092	21.8561	25.2875	chr11,109991759,109992427
11q22.3	rs4561177	ZC3H12C	ENSG00000149289	26.7092	21.8561	25.2875	chr11,109992428,109998523
11q22.3	rs4561177	ZC3H12C	ENSG00000149289	26.7092	21.8561	25.2875	chr11,109998722,109999122
11q22.3	rs4561177	ZC3H12C	ENSG00000149289	26.7092	21.8561	25.2875	chr11,109999123,110006853
11q24.3	rs3802826	ETS1	ENSG00000134954	77.7995	179.793	195.978	chr11,128402081,128434589
12p13.31	rs758739, rs2243750	NCAPD2	ENSG00000010292	135.217	130.118	151.725	chr12,6602233,6606235
12p13.31	rs758739, rs2243750	NCAPD2	ENSG00000010292	135.217	130.118	151.725	chr12,6609864,6625944
12p13.31	rs758739, rs2243750	NCAPD2	ENSG00000010292	135.217	130.118	151.725	chr12,6625945,6633362
12p13.31	rs758739, rs2243750	NCAPD2	ENSG00000010292	135.217	130.118	151.725	chr12,6633363,6637678
12p13.31	rs758739, rs2243750	NCAPD2	ENSG00000010292	135.217	130.118	151.725	chr12,6637679,6639881
12p13.31	rs758739, rs2243750	MRPL51	ENSG00000111639	210.947	171.04	152.989	chr12,6594096,6601693
12p13.31	rs758739, rs2243750	MRPL51	ENSG00000111639	210.947	171.04	152.989	chr12,6601694,6602232
12p13.31	rs758739, rs2243750	MRPL51	ENSG00000111639	210.947	171.04	152.989	chr12,6602233,6606235
12p13.31	rs758739, rs2243750	VAMP1	ENSG00000139190	4.47737	4.58871	7.58625	chr12,6570701,6575195
12p13.31	rs758739, rs2243750	VAMP1	ENSG00000139190	4.47737	4.58871	7.58625	chr12,6575196,6580413
12p13.31	rs758739, rs2243750	TAPBPL	ENSG00000139192	7.2089	20.7606	11.3794	chr12,6558665,6568606
12p13.31	rs758739, rs2243750	TAPBPL	ENSG00000139192	7.2089	20.7606	11.3794	chr12,6568607,6570700
12p13.31	rs758739, rs2243750	TAPBPL	ENSG00000139192	7.2089	20.7606	11.3794	chr12,6570701,6575195
12p13.31	rs758739, rs2243750	TAPBPL	ENSG00000139192	7.2089	20.7606	11.3794	chr12,6575196,6580413
12p13.31	rs758739, rs2243750	CD27	ENSG00000139193	0	0	0	chr12,6558665,6568606
12p13.31	rs758739, rs2243750	CD27-AS1	ENSG00000215039	23.5992	17.2001	18.9656	chr12,6558665,6568606
12p13.31	rs758739, rs2243750	SCARNA10	ENSG00000239002	0	0	0	chr12,6609864,6625944
12p13.31	rs758739, rs2243750	RP1-102E24.6	ENSG00000256913	0	0	0	chr12,6581352,6588061
12p13.31	rs758739, rs2243750	RP1-102E24.6	ENSG00000256913	0	0	0	chr12,6588062,6589558
12q13.3	rs2066819, rs61937678	CS	ENSG00000062485	95.5052	98.3273	104.943	chr12,56661468,56677346
12q13.3	rs2066819, rs61937678	CS	ENSG00000062485	95.5052	98.3273	104.943	chr12,56677347,56684354
12q13.3	rs2066819, rs61937678	CS	ENSG00000062485	95.5052	98.3273	104.943	chr12,56684355,56691695
12q13.3	rs2066819, rs61937678	CS	ENSG00000062485	95.5052	98.3273	104.943	chr12,56691696,56695727
12q13.3	rs2066819, rs61937678	COQ10A	ENSG00000135469	4.64159	3.52485	12.6438	chr12,56646989,56661467
12q13.3	rs2066819, rs61937678	COQ10A	ENSG00000135469	4.64159	3.52485	12.6438	chr12,56661468,56677346
12q13.3	rs2066819, rs61937678	PAN2	ENSG00000135473	6.95183	5.06522	8.85063	chr12,56705304,56710873
12q13.3	rs2066819, rs61937678	PAN2	ENSG00000135473	6.95183	5.06522	8.85063	chr12,56710874,56713167
12q13.3	rs2066819, rs61937678	PAN2	ENSG00000135473	6.95183	5.06522	8.85063	chr12,56713168,56719540
12q13.3	rs2066819, rs61937678	PAN2	ENSG00000135473	6.95183	5.06522	8.85063	chr12,56719541,56722012
12q13.3	rs2066819, rs61937678	PAN2	ENSG00000135473	6.95183	5.06522	8.85063	chr12,56722013,56725085
12q13.3	rs2066819, rs61937678	SLC39A5	ENSG00000139540	0	0	0	chr12,56616198,56634832
12q13.3	rs2066819, rs61937678	NABP2	ENSG00000139579	46.3788	46.3616	42.9888	chr12,56616198,56634832
12q13.3	rs2066819, rs61937678	ANKRD52	ENSG00000139645	70.4636	58.2889	79.6557	chr12,56616198,56634832
12q13.3	rs2066819, rs61937678	ANKRD52	ENSG00000139645	70.4636	58.2889	79.6557	chr12,56634833,56645306
12q13.3	rs2066819, rs61937678	ANKRD52	ENSG00000139645	70.4636	58.2889	79.6557	chr12,56645307,56646798
12q13.3	rs2066819, rs61937678	ANKRD52	ENSG00000139645	70.4636	58.2889	79.6557	chr12,56646799,56646988
12q13.3	rs2066819, rs61937678	ANKRD52	ENSG00000139645	70.4636	58.2889	79.6557	chr12,56646989,56661467
12q13.3	rs2066819, rs61937678	RP11-977G19.10	ENSG00000144785	0	0	0	chr12,56677347,56684354
12q13.3	rs2066819, rs61937678	RP11-977G19.10	ENSG00000144785	0	0	0	chr12,56684355,56691695
12q13.3	rs2066819, rs61937678	RP11-977G19.10	ENSG00000144785	0	0	0	chr12,56691696,56695727
12q13.3	rs2066819, rs61937678	RP11-977G19.10	ENSG00000144785	0	0	0	chr12,56695728,56698472
12q13.3	rs2066819, rs61937678	RP11-977G19.10	ENSG00000144785	0	0	0	chr12,56698473,56700993
12q13.3	rs2066819, rs61937678	RP11-977G19.10	ENSG00000144785	0	0	0	chr12,56700994,56702224
12q13.3	rs2066819, rs61937678	RP11-977G19.10	ENSG00000144785	0	0	0	chr12,56702225,56702349
12q13.3	rs2066819, rs61937678	RP11-977G19.10	ENSG00000144785	0	0	0	chr12,56702350,56702519
12q13.3	rs2066819, rs61937678	RP11-977G19.10	ENSG00000144785	0	0	0	chr12,56702520,56703267
12q13.3	rs2066819, rs61937678	RP11-977G19.10	ENSG00000144785	0	0	0	chr12,56703268,56703672
12q13.3	rs2066819, rs61937678	RP11-977G19.10	ENSG00000144785	0	0	0	chr12,56703673,56704023
12q13.3	rs2066819, rs61937678	RP11-977G19.10	ENSG00000144785	0	0	0	chr12,56704024,56704168
12q13.3	rs2066819, rs61937678	RP11-977G19.10	ENSG00000144785	0	0	0	chr12,56704169,56705303
12q13.3	rs2066819, rs61937678	RP11-977G19.10	ENSG00000144785	0	0	0	chr12,56705304,56710873
12q13.3	rs2066819, rs61937678	STAT2	ENSG00000170581	34.3865	180.532	18.9656	chr12,56736479,56740250
12q13.3	rs2066819, rs61937678	STAT2	ENSG00000170581	34.3865	180.532	18.9656	chr12,56740251,56742894
12q13.3	rs2066819, rs61937678	STAT2	ENSG00000170581	34.3865	180.532	18.9656	chr12,56742895,56745635
12q13.3	rs2066819, rs61937678	STAT2	ENSG00000170581	34.3865	180.532	18.9656	chr12,56747839,56752012
12q13.3	rs2066819, rs61937678	STAT2	ENSG00000170581	34.3865	180.532	18.9656	chr12,56752336,56753167
12q13.3	rs2066819, rs61937678	STAT2	ENSG00000170581	34.3865	180.532	18.9656	chr12,56753398,56756074
12q13.3	rs2066819, rs61937678	APOF	ENSG00000175336	0	0	0	chr12,56753398,56756074
12q13.3	rs2066819, rs61937678	RP11-977G19.11	ENSG00000257303	1.05407	2.83589	0	chr12,56691696,56695727
12q13.3	rs2066819, rs61937678	RP11-977G19.11	ENSG00000257303	1.05407	2.83589	0	chr12,56695728,56698472
12q13.3	rs2066819, rs61937678	RP11-977G19.11	ENSG00000257303	1.05407	2.83589	0	chr12,56698473,56700993
12q13.3	rs2066819, rs61937678	RP11-977G19.11	ENSG00000257303	1.05407	2.83589	0	chr12,56700994,56702224
12q13.3	rs2066819, rs61937678	RP11-977G19.11	ENSG00000257303	1.05407	2.83589	0	chr12,56702225,56702349
12q13.3	rs2066819, rs61937678	RP11-977G19.11	ENSG00000257303	1.05407	2.83589	0	chr12,56702350,56702519
12q13.3	rs2066819, rs61937678	RP11-977G19.11	ENSG00000257303	1.05407	2.83589	0	chr12,56702520,56703267
12q13.3	rs2066819, rs61937678	RP11-977G19.11	ENSG00000257303	1.05407	2.83589	0	chr12,56703268,56703672
12q13.3	rs2066819, rs61937678	RP11-977G19.11	ENSG00000257303	1.05407	2.83589	0	chr12,56703673,56704023
12q13.3	rs2066819, rs61937678	RP11-977G19.11	ENSG00000257303	1.05407	2.83589	0	chr12,56704024,56704168
12q13.3	rs2066819, rs61937678	RP11-977G19.11	ENSG00000257303	1.05407	2.83589	0	chr12,56704169,56705303
12q13.3	rs2066819, rs61937678	RP11-977G19.11	ENSG00000257303	1.05407	2.83589	0	chr12,56705304,56710873
12q13.3	rs2066819, rs61937678	CNPY2	ENSG00000257727	67.7795	93.5225	48.0463	chr12,56703268,56703672
12q13.3	rs2066819, rs61937678	CNPY2	ENSG00000257727	67.7795	93.5225	48.0463	chr12,56703673,56704023
12q13.3	rs2066819, rs61937678	CNPY2	ENSG00000257727	67.7795	93.5225	48.0463	chr12,56704024,56704168
12q13.3	rs2066819, rs61937678	CNPY2	ENSG00000257727	67.7795	93.5225	48.0463	chr12,56704169,56705303
12q13.3	rs2066819, rs61937678	CNPY2	ENSG00000257727	67.7795	93.5225	48.0463	chr12,56705304,56710873
12q13.3	rs2066819, rs61937678	RP11-977G19.12	ENSG00000257740	0	0	0	chr12,56702520,56703267
12q13.3	rs2066819, rs61937678	RP11-977G19.14	ENSG00000258260	0	0	0	chr12,56661468,56677346
13q12.11	rs72474224, rs3751385	GJB2	ENSG00000165474	65.8152	98.4722	7.58625	chr13,20761459,20764713
13q12.11	rs72474224, rs3751385	GJB2	ENSG00000165474	65.8152	98.4722	7.58625	chr13,20764714,20765620
13q12.11	rs72474224, rs3751385	GJB2	ENSG00000165474	65.8152	98.4722	7.58625	chr13,20765621,20766534
13q12.11	rs72474224, rs3751385	GJB2	ENSG00000165474	65.8152	98.4722	7.58625	chr13,20766535,20771722
13q14.11	rs34394770	COG6	ENSG00000133103	48.1059	47.3002	115.058	chr13,40301340,40304111
13q14.11	rs34394770	COG6	ENSG00000133103	48.1059	47.3002	115.058	chr13,40304112,40305561
13q14.11	rs34394770	COG6	ENSG00000133103	48.1059	47.3002	115.058	chr13,40305562,40306384
13q14.11	rs34394770	COG6	ENSG00000133103	48.1059	47.3002	115.058	chr13,40313027,40315602
13q14.11	rs34394770	COG6	ENSG00000133103	48.1059	47.3002	115.058	chr13,40316141,40321149
13q14.11	rs34394770	COG6	ENSG00000133103	48.1059	47.3002	115.058	chr13,40321150,40322925
13q14.11	rs34394770	COG6	ENSG00000133103	48.1059	47.3002	115.058	chr13,40322926,40323657
13q14.11	rs34394770	COG6	ENSG00000133103	48.1059	47.3002	115.058	chr13,40324238,40328103
13q14.11	rs34394770	COG6	ENSG00000133103	48.1059	47.3002	115.058	chr13,40328104,40329664
13q14.11	rs34394770	COG6	ENSG00000133103	48.1059	47.3002	115.058	chr13,40329665,40333978
13q14.11	rs34394770	COG6	ENSG00000133103	48.1059	47.3002	115.058	chr13,40333979,40337577
13q14.11	rs34394770	COG6	ENSG00000133103	48.1059	47.3002	115.058	chr13,40338837,40340957
13q14.11	rs34394770	COG6	ENSG00000133103	48.1059	47.3002	115.058	chr13,40340958,40344633
13q14.11	rs34394770	COG6	ENSG00000133103	48.1059	47.3002	115.058	chr13,40344634,40345625
13q14.11	rs34394770	COG6	ENSG00000133103	48.1059	47.3002	115.058	chr13,40345855,40346231
13q14.11	rs34394770	COG6	ENSG00000133103	48.1059	47.3002	115.058	chr13,40346232,40353255
13q14.11	rs34394770	COG6	ENSG00000133103	48.1059	47.3002	115.058	chr13,40353256,40354344
13q14.11	rs34394770	COG6	ENSG00000133103	48.1059	47.3002	115.058	chr13,40354345,40369942
13q14.11	rs34394770	RNY4P14	ENSG00000200526	0	0	0	chr13,40354345,40369942
14q13.2	rs8016947	RP11-561B11.3	ENSG00000258860	0	0	0	chr14,35821074,35837112
14q13.2	rs12884468	RP11-561B11.1	ENSG00000240023	0	0	0	chr14,35853152,35863894
14q23.2	rs2781377	SYNE2	ENSG00000054654	586.643	904.217	31.6094	chr14,64556936,64563919
14q23.2	rs2781377	SYNE2	ENSG00000054654	586.643	904.217	31.6094	chr14,64563920,64569820
14q23.2	rs2781377	ESR2	ENSG00000140009	0	0.801393	0	chr14,64556936,64563919
14q23.2	rs2781377	ESR2	ENSG00000140009	0	0.801393	0	chr14,64563920,64569820
14q23.2	rs2781377	MIR548H1	ENSG00000221537	0	0	0	chr14,64556936,64563919
16p13.13	rs367569	PRM2	ENSG00000122304	0	0	0	chr16,11361730,11369505
16p13.13	rs367569	RMI2	ENSG00000175643	61.7228	68.1312	63.2188	chr16,11334576,11352623
16p13.13	rs367569	RMI2	ENSG00000175643	61.7228	68.1312	63.2188	chr16,11352624,11358931
16p13.13	rs367569	RMI2	ENSG00000175643	61.7228	68.1312	63.2188	chr16,11358932,11361729
16p13.13	rs367569	RMI2	ENSG00000175643	61.7228	68.1312	63.2188	chr16,11361730,11369505
16p13.13	rs367569	PRM3	ENSG00000178257	0	0	0	chr16,11361730,11369505
16p13.13	rs367569	TNP2	ENSG00000178279	0	0	0	chr16,11358932,11361729
16p13.13	rs367569	TNP2	ENSG00000178279	0	0	0	chr16,11361730,11369505
16p13.13	rs367569	SOCS1	ENSG00000185338	0.884462	29.2883	15.1725	chr16,11334576,11352623
16p13.13	rs367569	SNORA48	ENSG00000212228	0	0	0	chr16,11361730,11369505
16p13.13	rs367569	HNRNPCP4	ENSG00000263179	0	0	10.115	chr16,11334576,11352623
16p11.2	rs12445568	FBXL19	ENSG00000099364	17.6334	9.15941	21.4944	chr16,30933762,30939499
16p11.2	rs12445568	FBXL19	ENSG00000099364	17.6334	9.15941	21.4944	chr16,30939500,30949639
16p11.2	rs12445568	FBXL19	ENSG00000099364	17.6334	9.15941	21.4944	chr16,30949640,30951202
16p11.2	rs12445568	FBXL19	ENSG00000099364	17.6334	9.15941	21.4944	chr16,30951757,30952470
16p11.2	rs12445568	FBXL19	ENSG00000099364	17.6334	9.15941	21.4944	chr16,30952471,30958469
16p11.2	rs12445568	FBXL19	ENSG00000099364	17.6334	9.15941	21.4944	chr16,30958470,30960795
16p11.2	rs12445568	STX1B	ENSG00000099365	0	0	0	chr16,30984589,31014039
16p11.2	rs12445568	STX1B	ENSG00000099365	0	0	0	chr16,31014040,31016165
16p11.2	rs12445568	STX1B	ENSG00000099365	0	0	0	chr16,31016166,31043449
16p11.2	rs12445568	HSD3B7	ENSG00000099377	5.38271	8.83493	31.6094	chr16,30984589,31014039
16p11.2	rs12445568	SETD1A	ENSG00000099381	18.6375	18.3812	11.3794	chr16,30960796,30975516
16p11.2	rs12445568	SETD1A	ENSG00000099381	18.6375	18.3812	11.3794	chr16,30975517,30977968
16p11.2	rs12445568	SETD1A	ENSG00000099381	18.6375	18.3812	11.3794	chr16,30977969,30984588
16p11.2	rs12445568	SETD1A	ENSG00000099381	18.6375	18.3812	11.3794	chr16,30984589,31014039
16p11.2	rs12445568	STX4	ENSG00000103496	67.2554	65.7478	70.805	chr16,31043450,31048051
16p11.2	rs12445568	CTF1	ENSG00000150281	0.493875	0.45691	0	chr16,30912666,30916331
16p11.2	rs12445568	PRSS53	ENSG00000151006	0	0.344483	0	chr16,31087387,31110531
16p11.2	rs12445568	ZNF668	ENSG00000167394	7.92689	6.71802	11.3794	chr16,31061529,31072182
16p11.2	rs12445568	ZNF668	ENSG00000167394	7.92689	6.71802	11.3794	chr16,31072183,31083126
16p11.2	rs12445568	ZNF668	ENSG00000167394	7.92689	6.71802	11.3794	chr16,31083392,31085709
16p11.2	rs12445568	ZNF646	ENSG00000167395	8.8641	6.01665	6.32188	chr16,31085710,31087386
16p11.2	rs12445568	ZNF646	ENSG00000167395	8.8641	6.01665	6.32188	chr16,31087387,31110531
16p11.2	rs12445568	VKORC1	ENSG00000167397	29.8474	19.7916	74.5982	chr16,31087387,31110531
16p11.2	rs12445568	ORAI3	ENSG00000175938	17.19	16.3215	1.26438	chr16,30958470,30960795
16p11.2	rs12445568	ORAI3	ENSG00000175938	17.19	16.3215	1.26438	chr16,30960796,30975516
16p11.2	rs12445568	CTF2P	ENSG00000230447	0	0	0	chr16,30912666,30916331
16p11.2	rs12445568	CTF2P	ENSG00000230447	0	0	0	chr16,30916332,30933761
16p11.2	rs12445568	ZNF668	ENSG00000232748	0	0	0	chr16,31072183,31083126
16p11.2	rs12445568	RP11-196G11.1	ENSG00000255439	0	0	0	chr16,31087387,31110531
16p11.2	rs12445568	FBXL19-AS1	ENSG00000260852	3.90756	4.50109	50.575	chr16,30916332,30933761
16p11.2	rs12445568	FBXL19-AS1	ENSG00000260852	3.90756	4.50109	50.575	chr16,30933762,30939499
16p11.2	rs12445568	AC135050.5	ENSG00000261124	0	0	0	chr16,31072183,31083126
16p11.2	rs12445568	AC135048.13	ENSG00000261487	8.94707	7.95112	1.26438	chr16,30958470,30960795
16p11.2	rs12445568	AC135048.13	ENSG00000261487	8.94707	7.95112	1.26438	chr16,30960796,30975516
16p11.2	rs12445568	AC135048.1	ENSG00000268863	0	0	0	chr16,30984589,31014039
17q11.2	rs28998802, rs2301369	NOS2	ENSG00000007171	0	0	0	chr17,26123658,26125486
17q11.2	rs28998802, rs2301369	NOS2	ENSG00000007171	0	0	0	chr17,26125487,26128181
17q11.2	rs28998802, rs2301369	RP1-66C13.4	ENSG00000266202	0	0	0	chr17,26125487,26128181
17q11.2	rs28998802, rs2301369	RP1-66C13.4	ENSG00000266202	0	0	0	chr17,26128182,26132817
17q12	rs10852936	GSDMB	ENSG00000073605	5.06462	23.8033	137.817	chr17,38056594,38074575
17q12	rs10852936	GSDMB	ENSG00000073605	5.06462	23.8033	137.817	chr17,38074576,38081958
17q12	rs10852936	GRB7	ENSG00000141738	18.6846	24.3175	0	chr17,37901146,37905792
17q12	rs10852936	IKZF3	ENSG00000161405	0	0	54.3682	chr17,37906191,37932292
17q12	rs10852936	IKZF3	ENSG00000161405	0	0	54.3682	chr17,37932560,37937516
17q12	rs10852936	IKZF3	ENSG00000161405	0	0	54.3682	chr17,37937517,37943056
17q12	rs10852936	IKZF3	ENSG00000161405	0	0	54.3682	chr17,37943057,37944779
17q12	rs10852936	IKZF3	ENSG00000161405	0	0	54.3682	chr17,37944780,37950473
17q12	rs10852936	IKZF3	ENSG00000161405	0	0	54.3682	chr17,37950474,37951140
17q12	rs10852936	IKZF3	ENSG00000161405	0	0	54.3682	chr17,37951141,37957498
17q12	rs10852936	IKZF3	ENSG00000161405	0	0	54.3682	chr17,37957718,37958026
17q12	rs10852936	IKZF3	ENSG00000161405	0	0	54.3682	chr17,37963134,37965772
17q12	rs10852936	IKZF3	ENSG00000161405	0	0	54.3682	chr17,37965773,37966733
17q12	rs10852936	IKZF3	ENSG00000161405	0	0	54.3682	chr17,37966734,37970440
17q12	rs10852936	IKZF3	ENSG00000161405	0	0	54.3682	chr17,37970441,37973445
17q12	rs10852936	IKZF3	ENSG00000161405	0	0	54.3682	chr17,37973446,37975151
17q12	rs10852936	IKZF3	ENSG00000161405	0	0	54.3682	chr17,37975152,37976506
17q12	rs10852936	IKZF3	ENSG00000161405	0	0	54.3682	chr17,37979361,37986468
17q12	rs10852936	IKZF3	ENSG00000161405	0	0	54.3682	chr17,37986469,37987719
17q12	rs10852936	IKZF3	ENSG00000161405	0	0	54.3682	chr17,37987720,37992003
17q12	rs10852936	IKZF3	ENSG00000161405	0	0	54.3682	chr17,37992004,37992992
17q12	rs10852936	IKZF3	ENSG00000161405	0	0	54.3682	chr17,37999725,38001944
17q12	rs10852936	IKZF3	ENSG00000161405	0	0	54.3682	chr17,38001945,38002514
17q12	rs10852936	IKZF3	ENSG00000161405	0	0	54.3682	chr17,38002515,38009458
17q12	rs10852936	IKZF3	ENSG00000161405	0	0	54.3682	chr17,38009459,38017189
17q12	rs10852936	IKZF3	ENSG00000161405	0	0	54.3682	chr17,38017190,38017435
17q12	rs10852936	IKZF3	ENSG00000161405	0	0	54.3682	chr17,38017436,38018443
17q12	rs10852936	IKZF3	ENSG00000161405	0	0	54.3682	chr17,38018444,38027003
17q12	rs10852936	ORMDL3	ENSG00000172057	21.4162	23.8377	193.449	chr17,38074576,38081958
17q12	rs10852936	ORMDL3	ENSG00000172057	21.4162	23.8377	193.449	chr17,38081959,38082533
17q12	rs10852936	ORMDL3	ENSG00000172057	21.4162	23.8377	193.449	chr17,38082534,38106859
17q12	rs10852936	ZPBP2	ENSG00000186075	0	0	0	chr17,38018444,38027003
17q12	rs10852936	ZPBP2	ENSG00000186075	0	0	0	chr17,38027004,38043016
17q12	rs10852936	LRRC3C	ENSG00000204913	0	0	0	chr17,38082534,38106859
17q12	rs10852936	RP11-94L15.2	ENSG00000264198	0	0	0	chr17,37906191,37932292
17q12	rs10852936	KRT8P34	ENSG00000264663	0	0	0	chr17,37987720,37992003
17q12	rs10852936	KRT8P34	ENSG00000264663	0	0	0	chr17,37992004,37992992
17q12	rs10852936	RP11-387H17.4	ENSG00000264968	0	0	0	chr17,38082534,38106859
17q21.2	rs963986	PTRF	ENSG00000177469	1448.78	1439.33	0	chr17,40554703,40573099
17q25.3	rs11652075	CARD14	ENSG00000141527	0	0	0	chr17,78152128,78175010
17q25.3	rs11652075	CARD14	ENSG00000141527	0	0	0	chr17,78175011,78183117
17q25.3	rs11652075	SGSH	ENSG00000181523	1.72208	5.34729	5.0575	chr17,78175011,78183117
17q25.3	rs11652075	RP11-334C17.5	ENSG00000262580	2.20439	3.56246	34.1381	chr17,78152128,78175010
17q25.3	rs11652075	RP11-334C17.5	ENSG00000262580	2.20439	3.56246	34.1381	chr17,78175011,78183117
17q25.3	rs12449858	TMC6	ENSG00000141524	19.2685	19.9716	25.2875	chr17,76109910,76128525
17q25.3	rs12449858	TMC8	ENSG00000167895	0.548064	1.2583	37.9313	chr17,76109910,76128525
18q21.2	rs545979	POLI	ENSG00000101751	13.3703	17.3354	53.1038	chr18,51793021,51798921
18q21.2	rs545979	POLI	ENSG00000101751	13.3703	17.3354	53.1038	chr18,51798922,51810003
18q21.2	rs545979	POLI	ENSG00000101751	13.3703	17.3354	53.1038	chr18,51810004,51814724
18q21.2	rs545979	POLI	ENSG00000101751	13.3703	17.3354	53.1038	chr18,51814725,51817621
18q21.2	rs545979	POLI	ENSG00000101751	13.3703	17.3354	53.1038	chr18,51817622,51823595
18q21.2	rs545979	POLI	ENSG00000101751	13.3703	17.3354	53.1038	chr18,51835828,51837091
18q21.2	rs545979	POLI	ENSG00000101751	13.3703	17.3354	53.1038	chr18,51837111,51842723
18q21.2	rs545979	POLI	ENSG00000101751	13.3703	17.3354	53.1038	chr18,51842805,51845189
18q22.1	rs514315	SERPINB8	ENSG00000166401	67.9175	90.4854	5.0575	chr18,61655134,61661483
19p13.2	rs892085	DNM2	ENSG00000079805	67.9211	73.0776	111.265	chr19,10816612,10838596
19p13.2	rs892085	DNM2	ENSG00000079805	67.9211	73.0776	111.265	chr19,10838597,10844201
19p13.2	rs892085	DNM2	ENSG00000079805	67.9211	73.0776	111.265	chr19,10844202,10860746
19p13.2	rs892085	ILF3	ENSG00000129351	327.163	289.667	322.416	chr19,10761038,10772955
19p13.2	rs892085	ILF3	ENSG00000129351	327.163	289.667	322.416	chr19,10772956,10777032
19p13.2	rs892085	ILF3	ENSG00000129351	327.163	289.667	322.416	chr19,10777033,10778793
19p13.2	rs892085	ILF3	ENSG00000129351	327.163	289.667	322.416	chr19,10778794,10786220
19p13.2	rs892085	ILF3	ENSG00000129351	327.163	289.667	322.416	chr19,10786221,10794126
19p13.2	rs892085	ILF3	ENSG00000129351	327.163	289.667	322.416	chr19,10794127,10808512
19p13.2	rs892085	MIR638	ENSG00000207972	0	0	0	chr19,10816612,10838596
19p13.2	rs892085	QTRT1	ENSG00000213339	28.4225	23.0576	27.8163	chr19,10816612,10838596
19p13.2	rs892085	ILF3-AS1	ENSG00000267100	48.2049	29.7092	53.1038	chr19,10761038,10772955
19p13.2	rs34536443, rs12720356	PDE4A	ENSG00000065989	1.3315	0.406899	30.345	chr19,10516027,10539124
19p13.2	rs34536443, rs12720356	ICAM5	ENSG00000105376	2.28876	1.67761	3.79313	chr19,10399834,10418019
19p13.2	rs34536443, rs12720356	TYK2	ENSG00000105397	9.33062	11.2067	305.979	chr19,10453405,10467637
19p13.2	rs34536443, rs12720356	TYK2	ENSG00000105397	9.33062	11.2067	305.979	chr19,10482404,10497951
19p13.2	rs34536443, rs12720356	CDC37	ENSG00000105401	307.456	313.32	466.555	chr19,10503067,10511970
19p13.2	rs34536443, rs12720356	CDC37	ENSG00000105401	307.456	313.32	466.555	chr19,10511971,10515730
19p13.2	rs34536443, rs12720356	CDC37	ENSG00000105401	307.456	313.32	466.555	chr19,10515731,10516026
19p13.2	rs34536443, rs12720356	CDC37	ENSG00000105401	307.456	313.32	466.555	chr19,10516027,10539124
19p13.2	rs34536443, rs12720356	RAVER1	ENSG00000161847	5.04827	3.3304	15.1725	chr19,10420118,10440402
19p13.2	rs34536443, rs12720356	CTD-2369P2.10	ENSG00000167807	1.03037	1.44035	7.58625	chr19,10399834,10418019
19p13.2	rs34536443, rs12720356	CTD-2369P2.10	ENSG00000167807	1.03037	1.44035	7.58625	chr19,10418020,10420117
19p13.2	rs34536443, rs12720356	CTD-2369P2.10	ENSG00000167807	1.03037	1.44035	7.58625	chr19,10420118,10440402
19p13.2	rs34536443, rs12720356	ZGLP1	ENSG00000220201	1.03037	1.55277	2.52875	chr19,10399834,10418019
19p13.2	rs34536443, rs12720356	ZGLP1	ENSG00000220201	1.03037	1.55277	2.52875	chr19,10418020,10420117
19p13.2	rs34536443, rs12720356	ZGLP1	ENSG00000220201	1.03037	1.55277	2.52875	chr19,10420118,10440402
19p13.2	rs34536443, rs12720356	MIR1181	ENSG00000221566	0	0	0	chr19,10511971,10515730
19p13.2	rs34536443, rs12720356	CTD-2369P2.12	ENSG00000267303	0	0	0	chr19,10420118,10440402
19p13.2	rs34536443, rs12720356	FDX1L	ENSG00000267673	4.11018	6.32352	2.52875	chr19,10399834,10418019
19p13.2	rs34536443, rs12720356	FDX1L	ENSG00000267673	4.11018	6.32352	2.52875	chr19,10418020,10420117
19p13.2	rs34536443, rs12720356	FDX1L	ENSG00000267673	4.11018	6.32352	2.52875	chr19,10420118,10440402
19q13.41	rs12459008	ZNF816	ENSG00000180257	3.0815	4.1318	0	chr19,53445030,53452876
19q13.41	rs12459008	ZNF816	ENSG00000180257	3.0815	4.1318	0	chr19,53452877,53454549
19q13.41	rs12459008	ZNF816	ENSG00000180257	3.0815	4.1318	0	chr19,53454550,53460963
19q13.41	rs12459008	ZNF816-ZNF321P	ENSG00000213801	2.37596	0.813797	0	chr19,53445030,53452876
19q13.41	rs12459008	ZNF321P	ENSG00000221874	0	0	0	chr19,53445030,53452876
19q13.41	rs12459008	ZNF321P	ENSG00000221874	0	0	0	chr19,53452877,53454549
19q13.41	rs12459008	ZNF321P	ENSG00000221874	0	0	0	chr19,53454550,53460963
19q13.41	rs12459008	CTD-2620I22.1	ENSG00000269082	0	0	0	chr19,53454550,53460963
20q13.13	rs1056198	RNF114	ENSG00000124226	66.9294	177.887	22.7588	chr20,48540085,48554620
20q13.13	rs1056198	RNF114	ENSG00000124226	66.9294	177.887	22.7588	chr20,48554621,48562836
20q13.13	rs1056198	RNF114	ENSG00000124226	66.9294	177.887	22.7588	chr20,48562837,48565740
20q13.13	rs1056198	RNF114	ENSG00000124226	66.9294	177.887	22.7588	chr20,48565741,48576573
20q13.13	rs1056198	SPATA2	ENSG00000158480	14.9151	15.1633	3.79313	chr20,48513438,48524297
20q13.13	rs1056198	SPATA2	ENSG00000158480	14.9151	15.1633	3.79313	chr20,48524298,48529131
20q13.13	rs1056198	SPATA2	ENSG00000158480	14.9151	15.1633	3.79313	chr20,48529132,48531208
20q13.13	rs1056198	SPATA2	ENSG00000158480	14.9151	15.1633	3.79313	chr20,48531209,48540084
20q13.13	rs1056198	SLC9A8	ENSG00000197818	16.2994	21.0299	6.32188	chr20,48497402,48503014
20q13.13	rs1056198	SLC9A8	ENSG00000197818	16.2994	21.0299	6.32188	chr20,48503024,48508410
20q13.13	rs1056198	SLC9A8	ENSG00000197818	16.2994	21.0299	6.32188	chr20,48508411,48513437
20q13.13	rs1056198	Y_RNA	ENSG00000199490	0	0	0	chr20,48531209,48540084
20q13.13	rs1056198	KRT18P4	ENSG00000229222	0	0	0	chr20,48565741,48576573
20q13.13	rs1056198	snoU13	ENSG00000239157	0	0	0	chr20,48554621,48562836
21q22	rs8128234	RUNX1	ENSG00000159216	65.1723	62.9468	22.7588	chr21,36470525,36475384
21q22	rs8128234	RUNX1	ENSG00000159216	65.1723	62.9468	22.7588	chr21,36475385,36481382
21q22.11	rs9808753, rs3174808	TMEM50B	ENSG00000142188	32.0659	26.7324	34.1381	chr21,34798105,34807383
21q22.11	rs9808753, rs3174808	TMEM50B	ENSG00000142188	32.0659	26.7324	34.1381	chr21,34807384,34809430
21q22.11	rs9808753, rs3174808	TMEM50B	ENSG00000142188	32.0659	26.7324	34.1381	chr21,34809431,34819523
21q22.11	rs9808753, rs3174808	TMEM50B	ENSG00000142188	32.0659	26.7324	34.1381	chr21,34819524,34821919
21q22.11	rs9808753, rs3174808	TMEM50B	ENSG00000142188	32.0659	26.7324	34.1381	chr21,34821920,34822290
21q22.11	rs9808753, rs3174808	TMEM50B	ENSG00000142188	32.0659	26.7324	34.1381	chr21,34822291,34824947
21q22.11	rs9808753, rs3174808	TMEM50B	ENSG00000142188	32.0659	26.7324	34.1381	chr21,34830257,34833207
21q22.11	rs9808753, rs3174808	TMEM50B	ENSG00000142188	32.0659	26.7324	34.1381	chr21,34833208,34834549
21q22.11	rs9808753, rs3174808	TMEM50B	ENSG00000142188	32.0659	26.7324	34.1381	chr21,34834550,34838654
21q22.11	rs9808753, rs3174808	TMEM50B	ENSG00000142188	32.0659	26.7324	34.1381	chr21,34838663,34841309
21q22.11	rs9808753, rs3174808	TMEM50B	ENSG00000142188	32.0659	26.7324	34.1381	chr21,34841310,34849203
21q22.11	rs9808753, rs3174808	TMEM50B	ENSG00000142188	32.0659	26.7324	34.1381	chr21,34849204,34854619
21q22.11	rs9808753, rs3174808	IFNGR2	ENSG00000159128	34.9005	38.0512	51.8394	chr21,34769608,34775305
21q22.11	rs9808753, rs3174808	IFNGR2	ENSG00000159128	34.9005	38.0512	51.8394	chr21,34775306,34782291
21q22.11	rs9808753, rs3174808	IFNGR2	ENSG00000159128	34.9005	38.0512	51.8394	chr21,34782292,34786481
21q22.11	rs9808753, rs3174808	IFNGR2	ENSG00000159128	34.9005	38.0512	51.8394	chr21,34786482,34787815
21q22.11	rs9808753, rs3174808	IFNGR2	ENSG00000159128	34.9005	38.0512	51.8394	chr21,34787816,34790069
21q22.11	rs9808753, rs3174808	IFNGR2	ENSG00000159128	34.9005	38.0512	51.8394	chr21,34790070,34795245
21q22.11	rs9808753, rs3174808	IFNGR2	ENSG00000159128	34.9005	38.0512	51.8394	chr21,34795246,34796789
21q22.11	rs9808753, rs3174808	IFNGR2	ENSG00000159128	34.9005	38.0512	51.8394	chr21,34796790,34798104
21q22.11	rs9808753, rs3174808	IFNGR2	ENSG00000159128	34.9005	38.0512	51.8394	chr21,34798105,34807383
21q22.11	rs9808753, rs3174808	IFNGR2	ENSG00000159128	34.9005	38.0512	51.8394	chr21,34807384,34809430
21q22.11	rs9808753, rs3174808	IFNGR2	ENSG00000159128	34.9005	38.0512	51.8394	chr21,34809431,34819523
21q22.11	rs9808753, rs3174808	IFNGR2	ENSG00000159128	34.9005	38.0512	51.8394	chr21,34819524,34821919
21q22.11	rs9808753, rs3174808	IFNGR2	ENSG00000159128	34.9005	38.0512	51.8394	chr21,34821920,34822290
21q22.11	rs9808753, rs3174808	IFNGR2	ENSG00000159128	34.9005	38.0512	51.8394	chr21,34822291,34824947
21q22.11	rs9808753, rs3174808	IFNGR2	ENSG00000159128	34.9005	38.0512	51.8394	chr21,34830257,34833207
21q22.11	rs9808753, rs3174808	IFNGR2	ENSG00000159128	34.9005	38.0512	51.8394	chr21,34833208,34834549
21q22.11	rs9808753, rs3174808	IFNGR2	ENSG00000159128	34.9005	38.0512	51.8394	chr21,34834550,34838654
21q22.11	rs9808753, rs3174808	IFNGR2	ENSG00000159128	34.9005	38.0512	51.8394	chr21,34838663,34841309
21q22.11	rs9808753, rs3174808	IFNGR2	ENSG00000159128	34.9005	38.0512	51.8394	chr21,34841310,34849203
21q22.11	rs9808753, rs3174808	IFNGR2	ENSG00000159128	34.9005	38.0512	51.8394	chr21,34849204,34854619
21q22.11	rs9808753, rs3174808	GART	ENSG00000159131	174.703	217.613	180.806	chr21,34868753,34878893
21q22.11	rs9808753, rs3174808	GART	ENSG00000159131	174.703	217.613	180.806	chr21,34878894,34883478
21q22.11	rs9808753, rs3174808	GART	ENSG00000159131	174.703	217.613	180.806	chr21,34883479,34892698
21q22.11	rs9808753, rs3174808	GART	ENSG00000159131	174.703	217.613	180.806	chr21,34892699,34903462
21q22.11	rs9808753, rs3174808	GART	ENSG00000159131	174.703	217.613	180.806	chr21,34903463,34907478
21q22.11	rs9808753, rs3174808	GART	ENSG00000159131	174.703	217.613	180.806	chr21,34907479,34910011
21q22.11	rs9808753, rs3174808	GART	ENSG00000159131	174.703	217.613	180.806	chr21,34910204,34919116
21q22.11	rs9808753, rs3174808	SON	ENSG00000159140	704.545	697.967	830.695	chr21,34910204,34919116
21q22.11	rs9808753, rs3174808	SON	ENSG00000159140	704.545	697.967	830.695	chr21,34919117,34920865
21q22.11	rs9808753, rs3174808	SON	ENSG00000159140	704.545	697.967	830.695	chr21,34920866,34927561
21q22.11	rs9808753, rs3174808	SON	ENSG00000159140	704.545	697.967	830.695	chr21,34927562,34930418
21q22.11	rs9808753, rs3174808	SON	ENSG00000159140	704.545	697.967	830.695	chr21,34930419,34930777
21q22.11	rs9808753, rs3174808	SON	ENSG00000159140	704.545	697.967	830.695	chr21,34930778,34940492
21q22.11	rs9808753, rs3174808	SON	ENSG00000159140	704.545	697.967	830.695	chr21,34940493,34942364
21q22.11	rs9808753, rs3174808	SON	ENSG00000159140	704.545	697.967	830.695	chr21,34942365,34943066
21q22.11	rs9808753, rs3174808	SON	ENSG00000159140	704.545	697.967	830.695	chr21,34943067,34946777
21q22.11	rs9808753, rs3174808	SON	ENSG00000159140	704.545	697.967	830.695	chr21,34946778,34947295
21q22.11	rs9808753, rs3174808	SON	ENSG00000159140	704.545	697.967	830.695	chr21,34947296,34949751
21q22.11	rs9808753, rs3174808	SON	ENSG00000159140	704.545	697.967	830.695	chr21,34949752,34954483
21q22.11	rs9808753, rs3174808	DONSON	ENSG00000159147	61.2259	52.9672	91.0351	chr21,34930778,34940492
21q22.11	rs9808753, rs3174808	DONSON	ENSG00000159147	61.2259	52.9672	91.0351	chr21,34940493,34942364
21q22.11	rs9808753, rs3174808	DONSON	ENSG00000159147	61.2259	52.9672	91.0351	chr21,34942365,34943066
21q22.11	rs9808753, rs3174808	DONSON	ENSG00000159147	61.2259	52.9672	91.0351	chr21,34943067,34946777
21q22.11	rs9808753, rs3174808	DONSON	ENSG00000159147	61.2259	52.9672	91.0351	chr21,34946778,34947295
21q22.11	rs9808753, rs3174808	DONSON	ENSG00000159147	61.2259	52.9672	91.0351	chr21,34947296,34949751
21q22.11	rs9808753, rs3174808	DONSON	ENSG00000159147	61.2259	52.9672	91.0351	chr21,34949752,34954483
21q22.11	rs9808753, rs3174808	DONSON	ENSG00000159147	61.2259	52.9672	91.0351	chr21,34954484,34954681
21q22.11	rs9808753, rs3174808	DONSON	ENSG00000159147	61.2259	52.9672	91.0351	chr21,34954682,34958822
21q22.11	rs9808753, rs3174808	DONSON	ENSG00000159147	61.2259	52.9672	91.0351	chr21,34958823,34971019
21q22.11	rs9808753, rs3174808	DNAJC28	ENSG00000177692	1.21155	0.344483	1.26438	chr21,34854620,34861406
21q22.11	rs9808753, rs3174808	DNAJC28	ENSG00000177692	1.21155	0.344483	1.26438	chr21,34861480,34868437
21q22.11	rs9808753, rs3174808	ITSN1	ENSG00000205726	112.391	76.4408	91.0351	chr21,35002131,35016421
21q22.11	rs9808753, rs3174808	ITSN1	ENSG00000205726	112.391	76.4408	91.0351	chr21,35016422,35017006
21q22.11	rs9808753, rs3174808	ITSN1	ENSG00000205726	112.391	76.4408	91.0351	chr21,35017007,35028845
21q22.11	rs9808753, rs3174808	CRYZL1	ENSG00000205758	42.119	35.3229	98.6213	chr21,34958823,34971019
21q22.11	rs9808753, rs3174808	CRYZL1	ENSG00000205758	42.119	35.3229	98.6213	chr21,34971020,34981155
21q22.11	rs9808753, rs3174808	CRYZL1	ENSG00000205758	42.119	35.3229	98.6213	chr21,34992255,34994032
21q22.11	rs9808753, rs3174808	CRYZL1	ENSG00000205758	42.119	35.3229	98.6213	chr21,34994033,34997015
21q22.11	rs9808753, rs3174808	CRYZL1	ENSG00000205758	42.119	35.3229	98.6213	chr21,34997016,34997267
21q22.11	rs9808753, rs3174808	CRYZL1	ENSG00000205758	42.119	35.3229	98.6213	chr21,34997268,35002130
21q22.11	rs9808753, rs3174808	CRYZL1	ENSG00000205758	42.119	35.3229	98.6213	chr21,35002131,35016421
21q22.11	rs9808753, rs3174808	RPS5P3	ENSG00000215088	0	0	0	chr21,34849204,34854619
21q22.11	rs9808753, rs3174808	AP000302.58	ENSG00000231355	0	0	0	chr21,34854620,34861406
21q22.11	rs9808753, rs3174808	BTF3P6	ENSG00000233956	0	0.813797	5.0575	chr21,34883479,34892698
21q22.11	rs9808753, rs3174808	AP000304.12	ENSG00000249209	0	0	0	chr21,34954682,34958822
21q22.11	rs9808753, rs3174808	AP000304.12	ENSG00000249209	0	0	0	chr21,34958823,34971019
21q22.11	rs9808753, rs3174808	AP000304.12	ENSG00000249209	0	0	0	chr21,34971020,34981155
21q22.11	rs9808753, rs3174808	AP000304.12	ENSG00000249209	0	0	0	chr21,34992255,34994032
21q22.11	rs9808753, rs3174808	AP000304.12	ENSG00000249209	0	0	0	chr21,34994033,34997015
21q22.11	rs9808753, rs3174808	AP000304.12	ENSG00000249209	0	0	0	chr21,34997016,34997267
21q22.11	rs9808753, rs3174808	AP000304.12	ENSG00000249209	0	0	0	chr21,34997268,35002130
21q22.11	rs9808753, rs3174808	AP000304.12	ENSG00000249209	0	0	0	chr21,35002131,35016421
21q22.11	rs9808753, rs3174808	AP000304.12	ENSG00000249209	0	0	0	chr21,35016422,35017006
21q22.11	rs9808753, rs3174808	AP000304.12	ENSG00000249209	0	0	0	chr21,35017007,35028845
21q22.11	rs9808753, rs3174808	AP000301.1	ENSG00000266892	0	0	0	chr21,34834550,34838654
21q22.11	rs9808753, rs3174808	AP000304.1	ENSG00000268265	0	0	0	chr21,34947296,34949751
22q11.21	rs4821124	YDJC	ENSG00000161179	55.2773	52.7203	54.3682	chr22,21970296,21985324
22q11.21	rs4821124	RIMBP3C	ENSG00000183246	0	0	0	chr22,21871797,21912484
22q11.21	rs4821124	PI4KAP2	ENSG00000183506	0.729244	0	1.26438	chr22,21871797,21912484
22q11.21	rs4821124	UBE2L3	ENSG00000185651	160.03	160.07	51.8394	chr22,21871797,21912484
22q11.21	rs4821124	UBE2L3	ENSG00000185651	160.03	160.07	51.8394	chr22,21912555,21932691
22q11.21	rs4821124	UBE2L3	ENSG00000185651	160.03	160.07	51.8394	chr22,21932692,21934115
22q11.21	rs4821124	UBE2L3	ENSG00000185651	160.03	160.07	51.8394	chr22,21934116,21937665
22q11.21	rs4821124	UBE2L3	ENSG00000185651	160.03	160.07	51.8394	chr22,21937666,21950089
22q11.21	rs4821124	UBE2L3	ENSG00000185651	160.03	160.07	51.8394	chr22,21953418,21956404
22q11.21	rs4821124	UBE2L3	ENSG00000185651	160.03	160.07	51.8394	chr22,21956405,21961849
22q11.21	rs4821124	UBE2L3	ENSG00000185651	160.03	160.07	51.8394	chr22,21961850,21966575
22q11.21	rs4821124	UBE2L3	ENSG00000185651	160.03	160.07	51.8394	chr22,21970296,21985324
22q11.21	rs4821124	RN7SKP221	ENSG00000222352	0	0	0	chr22,21871797,21912484
22q11.21	rs4821124	SCARNA17	ENSG00000252143	0	0	0	chr22,21871797,21912484
22q11.21	rs4821124	SCARNA18	ENSG00000252605	0	0	0	chr22,21871797,21912484
22q11.21	rs4821124	snoU13	ENSG00000252799	0	0	0	chr22,21871797,21912484

## Sheet: S9_SNP2TFBS_result
TF Name	TF-SNP matches (genome-wide)	TF-SNP hits (from query)	Fraction of TF-SNP hits	Enrichment	P-value
REL	6202	3	0.000483715	4.01086	0.0400861
Nkx3-2	4504	2	0.00044405	3.68197	0.103477
Hand1_Tcfe2a	6794	3	0.000441566	3.66137	0.0500741
Rfx1	7546	3	0.000397562	3.2965	0.064323
FEV	13350	5	0.000374532	3.10554	0.0239789
Sox6	11563	4	0.000345931	2.86839	0.0528046
PBX1	6416	2	0.000311721	2.58472	0.181739
CEBPB	12839	4	0.000311551	2.58331	0.0715052
Gfi1b	16668	5	0.000299976	2.48734	0.0531349
RFX2	10005	3	0.00029985	2.48629	0.121698
Tcfcp2l1	10304	3	0.000291149	2.41415	0.129642
En1	6916	2	0.000289184	2.39786	0.203445
Nr1h3_Rxra	17483	5	0.000285992	2.37139	0.0624869
NR4A2	7321	2	0.000273187	2.26521	0.221229
NR2C2	19125	5	0.000261438	2.16779	0.0839559
Gfi1	7942	2	0.000251826	2.08809	0.248709
HNF1B	4052	1	0.000246792	2.04635	0.386739
Klf1	40693	10	0.000245743	2.03765	0.0277844
FOXI1	36768	9	0.000244778	2.02965	0.0364477
Foxd3	47081	11	0.00023364	1.93729	0.0297346
PPARG_RXRA	21593	5	0.000231557	1.92002	0.122538
SREBF2	21666	5	0.000230776	1.91355	0.123787
RUNX1	13397	3	0.000223931	1.85679	0.22051
Meis1	13726	3	0.000218563	1.81228	0.230864
SP1	98565	21	0.000213057	1.76663	0.00951655
STAT2_STAT1	23666	5	0.000211274	1.75184	0.16022
E2F4	14380	3	0.000208623	1.72986	0.251694
NFKB1	9607	2	0.000208182	1.7262	0.322447
Erg	14483	3	0.000207139	1.71756	0.255001
Klf4	50628	10	0.000197519	1.63779	0.0898405
STAT3	10149	2	0.000197064	1.63401	0.346142
Pdx1	102271	20	0.000195559	1.62153	0.0252869
PPARG	10468	2	0.000191058	1.58422	0.359962
FOXH1	5261	1	0.000190078	1.57609	0.470048
Bhlhe40	10582	2	0.000189	1.56715	0.364874
ELK4	5406	1	0.00018498	1.53381	0.479249
E2F1	16499	3	0.000181829	1.50769	0.320555
Ets1	22116	4	0.000180865	1.49969	0.278456
SMAD2_SMAD3_SMAD4	33420	6	0.000179533	1.48865	0.218903
Stat4	11441	2	0.00017481	1.44949	0.401393
PLAG1	34341	6	0.000174718	1.44873	0.236668
YY1	11455	2	0.000174596	1.44772	0.40198
PAX5	51568	9	0.000174527	1.44714	0.174703
RELA	5911	1	0.000169176	1.40277	0.510068
Stat6	12009	2	0.000166542	1.38093	0.424992
Zfx	84770	14	0.000165153	1.36941	0.149652
SP2	111891	18	0.000160871	1.33391	0.135068
EGR1	70916	11	0.000155113	1.28617	0.240771
PRDM1	26096	4	0.00015328	1.27097	0.385835
NFIL3	6557	1	0.000152509	1.26457	0.546853
FLI1	13204	2	0.000151469	1.25595	0.472986
Mafb	6619	1	0.00015108	1.25273	0.550235
HOXA5	6717	1	0.000148876	1.23445	0.55553
ZEB1	26974	4	0.000148291	1.2296	0.4095
TP63	27292	4	0.000146563	1.21527	0.418028
FOXF2	6917	1	0.000144571	1.19876	0.566143
Sox5	97886	14	0.000143024	1.18592	0.296262
Prrx2	381402	53	0.000138961	1.15224	0.154604
BRCA1	29963	4	0.000133498	1.10694	0.488235
Pax4	61499	8	0.000130083	1.07862	0.463703
KLF5	61743	8	0.000129569	1.07436	0.468073
SOX10	139269	18	0.000129246	1.07168	0.415919
FOXP1	77387	10	0.000129221	1.07147	0.456868
TAL1_GATA1	7799	1	0.000128222	1.06319	0.610012
E2F3	39019	5	0.000128143	1.06253	0.507197
ELF1	15680	2	0.000127551	1.05763	0.564278
TFAP2A	23552	3	0.000127378	1.05619	0.540802
IRF1	165111	21	0.000127187	1.05461	0.43293
SOX9	7886	1	0.000126807	1.05146	0.614092
Gata1	7921	1	0.000126247	1.04681	0.615721
GATA2	7926	1	0.000126167	1.04615	0.615953
Spz1	7946	1	0.000125849	1.04352	0.61688
STAT1	8010	1	0.000124844	1.03518	0.619833
RUNX2	24218	3	0.000123875	1.02714	0.559565
NKX3-1	32759	4	0.000122104	1.01246	0.557756
ESR1	24743	3	0.000121246	1.00535	0.574025
TEAD1	8310	1	0.000120337	0.997809	0.633373
Nkx2-5	8744	1	0.000114364	0.948284	0.652115
EBF1	17744	2	0.000112714	0.934602	0.631294
Nr5a2	17888	2	0.000111807	0.927079	0.635657
Stat5a_Stat5b	9008	1	0.000111012	0.920492	0.663044
MZF1_1-4	126853	14	0.000110364	0.915115	0.668727
Esrrb	9067	1	0.00011029	0.914502	0.66544
ZNF263	264957	29	0.000109452	0.907551	0.732519
MAFK	9281	1	0.000107747	0.893416	0.673986
ESRRA	9404	1	0.000106338	0.88173	0.6788
Rxra	9788	1	0.000102166	0.847139	0.693375
SRF	10323	1	9.68711e-05	0.803235	0.712589
NFIC	82989	8	9.63983e-05	0.799315	0.783855
ARID3A	187194	18	9.61569e-05	0.797313	0.866024
HSF1	10410	1	9.60615e-05	0.796522	0.715598
MAFF	10436	1	9.58222e-05	0.794537	0.716491
Bcl6	10619	1	9.41708e-05	0.780845	0.722698
NR3C1	10696	1	9.34929e-05	0.775224	0.725269
EHF	32196	3	9.31793e-05	0.772623	0.745604
GATA3	10846	1	9.21999e-05	0.764502	0.73021
Bach1_Mafk	11016	1	9.07771e-05	0.752704	0.735702
Spi1	33164	3	9.04595e-05	0.750072	0.763262
EGR2	154911	14	9.03745e-05	0.749366	0.89439
E2F6	33466	3	8.96432e-05	0.743303	0.768564
FOXA1	11343	1	8.81601e-05	0.731005	0.745955
HNF4G	11382	1	8.7858e-05	0.7285	0.747151
FOXD1	11418	1	8.7581e-05	0.726204	0.74825
Pou5f1_Sox2	11420	1	8.75657e-05	0.726076	0.748311
Lhx3	11508	1	8.68961e-05	0.720524	0.750977
Tcf3	23038	2	8.68131e-05	0.719836	0.766253
ZNF354C	82971	7	8.43668e-05	0.699552	0.873328
HNF4A	11861	1	8.43099e-05	0.69908	0.761391
Sox2	11924	1	8.38645e-05	0.695387	0.763203
NHLH1	12332	1	8.10898e-05	0.67238	0.774612
SPIB	51243	4	7.80594e-05	0.647253	0.866088
FOXO3	12851	1	7.7815e-05	0.645225	0.788336
JUN_FOS	26839	2	7.45184e-05	0.617891	0.834655
znf143	27486	2	7.27643e-05	0.603347	0.844319
TFAP2C	28651	2	6.98056e-05	0.578813	0.860436
RFX5	14634	1	6.8334e-05	0.566611	0.829437
MEF2A	15162	1	6.59544e-05	0.54688	0.840004
Arnt_Ahr	75959	5	6.5825e-05	0.545807	0.951982
FOXL1	45919	3	6.53324e-05	0.541723	0.915367
Sox3	15577	1	6.41972e-05	0.53231	0.847849
NFE2L1_MafG	79118	5	6.31967e-05	0.524014	0.962364
Atoh1	16034	1	6.23675e-05	0.517138	0.856044
Nr2e3	16683	1	5.99413e-05	0.49702	0.866932
Arnt	50634	3	5.92487e-05	0.491278	0.943877
SREBF1	17427	1	5.73822e-05	0.475801	0.878406
REST	19562	1	5.11195e-05	0.423872	0.90614
CTCF	19639	1	5.09191e-05	0.422211	0.907012
MEF2C	20936	1	4.77646e-05	0.396054	0.920551
MZF1_5-13	23898	1	4.18445e-05	0.346966	0.944546
NFATC2	63108	2	3.16917e-05	0.262781	0.995963
BATF_JUN	5193	0	0	0	1
CDX2	12537	0	0	0	1
CEBPA	4936	0	0	0	1
CREB1	2289	0	0	0	1
Crx	4969	0	0	0	1
DUX4	5218	0	0	0	1
Ddit3_Cebpa	5085	0	0	0	1
ELF5	12009	0	0	0	1
ELK1	4312	0	0	0	1
ESR2	12522	0	0	0	1
FOS	7086	0	0	0	1
FOSL1	8550	0	0	0	1
FOSL2	7698	0	0	0	1
FOXC1	4843	0	0	0	1
FOXP2	8105	0	0	0	1
Foxa2	8196	0	0	0	1
Foxo1	7162	0	0	0	1
Foxq1	8293	0	0	0	1
GABPA	3926	0	0	0	1
Gata4	6958	0	0	0	1
HIF1A_ARNT	5538	0	0	0	1
HINFP	819	0	0	0	1
HLF	3069	0	0	0	1
HNF1A	5523	0	0	0	1
Hltf	4415	0	0	0	1
Hoxa9	4426	0	0	0	1
Hoxc9	5161	0	0	0	1
INSM1	17275	0	0	0	1
JUN	7179	0	0	0	1
JUNB	6262	0	0	0	1
JUND	7635	0	0	0	1
MAX	12570	0	0	0	1
MYC_MAX	8238	0	0	0	1
Mecom	7156	0	0	0	1
Myb	5513	0	0	0	1
Myc	11374	0	0	0	1
Mycn	12554	0	0	0	1
Myod1	16791	0	0	0	1
Myog	13245	0	0	0	1
NFE2_MAF	8296	0	0	0	1
NFYA	11787	0	0	0	1
NFYB	9103	0	0	0	1
NR2F1	8932	0	0	0	1
NRF1	10231	0	0	0	1
Nfe2l2	9442	0	0	0	1
Nobox	6136	0	0	0	1
POU2F2	15079	0	0	0	1
Pax2	6140	0	0	0	1
Pax6	4619	0	0	0	1
RORA_1	4503	0	0	0	1
RORA_2	5161	0	0	0	1
RXR_RAR_DR5	10022	0	0	0	1
SRY	7466	0	0	0	1
Sox17	7520	0	0	0	1
T	4282	0	0	0	1
TAL1_TCF3	6454	0	0	0	1
TBP	4491	0	0	0	1
TCF7L2	9221	0	0	0	1
THAP1	11687	0	0	0	1
TP53	10743	0	0	0	1
Tcf12	11250	0	0	0	1
USF1	7807	0	0	0	1
USF2	7723	0	0	0	1
ZBTB33	2855	0	0	0	1

## Sheet: S10_DE_genes_HaCaT_stim
baseMean	log2FoldChange	lfcSE	stat	pvalue	padj	symbol	genename	entrez	ENSG
501.798	4.83738	0.194332	24.8924	9.00065e-137	1.1231e-132	IRF1	interferon regulatory factor 1	3659	ENSG00000125347
872.991	8.19153	0.345973	23.6768	6.25472e-124	3.90232e-120	GBP1	guanylate binding protein 1	2633	ENSG00000117228
598.863	7.93165	0.343733	23.075	8.2456e-118	3.42962e-114	GBP4	guanylate binding protein 4	115361	ENSG00000162654
662.96	3.71063	0.163713	22.6654	9.82702e-114	3.06554e-110	PARP14	poly(ADP-ribose) polymerase family member 14	54625	ENSG00000173193
647.538	3.45543	0.1535	22.511	3.23586e-112	8.07541e-109	STAT1	signal transducer and activator of transcription 1	6772	ENSG00000115415
314.32	5.60656	0.276706	20.2618	2.79492e-91	5.8125e-88	GBP2	guanylate binding protein 2	2634	ENSG00000162645
600.225	3.1368	0.16497	19.0144	1.29551e-80	1.94876e-77	RNF213	ring finger protein 213	57674	ENSG00000173821
300.998	4.62081	0.243055	19.0114	1.37186e-80	1.94876e-77	SECTM1	secreted and transmembrane 1	6398	ENSG00000141574
1414.77	4.35604	0.229143	19.0101	1.40558e-80	1.94876e-77	WARS	tryptophanyl-tRNA synthetase	7453	ENSG00000140105
229.185	4.47143	0.244706	18.2727	1.36566e-74	1.70407e-71	SP110	SP110 nuclear body protein	3431	ENSG00000135899
526.626	3.33223	0.191762	17.3769	1.23393e-67	1.39973e-64	APOL6	apolipoprotein L6	80830	ENSG00000221963
313.326	4.07642	0.24191	16.8509	1.03244e-63	1.07357e-60	TAP1	transporter 1, ATP binding cassette subfamily B member	6890	ENSG00000168394
214.639	3.73616	0.223504	16.7163	9.9728e-63	9.57236e-60	GBP3	guanylate binding protein 3	2635	ENSG00000117226
117.48	4.87086	0.30305	16.0728	3.9567e-58	3.52655e-55	SAMD9L	sterile alpha motif domain containing 9 like	219285	ENSG00000177409
302.786	2.9816	0.1884	15.8259	2.06093e-56	1.71442e-53	UBE2L6	ubiquitin conjugating enzyme E2 L6	9246	ENSG00000156587
125.159	4.84057	0.306687	15.7834	4.04894e-56	3.15766e-53	EPSTI1	epithelial stromal interaction 1	94240	ENSG00000133106
394.703	4.07252	0.261786	15.5567	1.43332e-54	1.05206e-51	IFIT3	interferon induced protein with tetratricopeptide repeats 3	3437	ENSG00000119917
580.987	2.32967	0.154095	15.1183	1.22608e-51	8.49945e-49	DTX3L	deltex E3 ubiquitin ligase 3L	151636	ENSG00000163840
249.564	2.41356	0.180866	13.3444	1.27642e-40	8.38275e-38	PARP9	poly(ADP-ribose) polymerase family member 9	83666	ENSG00000138496
222.906	2.80766	0.215931	13.0026	1.18278e-38	7.37939e-36	SAMHD1	SAM and HD domain containing deoxynucleoside triphosphate triphosphohydrolase 1	25939	ENSG00000101347
218.021	2.71553	0.209709	12.949	2.37992e-38	1.41413e-35	OAS3	2'-5'-oligoadenylate synthetase 3	4940	ENSG00000111331
103.022	5.41733	0.426092	12.714	4.94493e-37	2.80467e-34	APOL1	apolipoprotein L1	8542	ENSG00000100342
334.345	2.13434	0.169621	12.583	2.61913e-36	1.42093e-33	NUB1	negative regulator of ubiquitin like proteins 1	51667	ENSG00000013374
79.9042	5.12798	0.414935	12.3585	4.38096e-35	2.27773e-32	TRIM22	tripartite motif containing 22	10346	ENSG00000132274
90.3112	5.60009	0.4622	12.1162	8.67353e-34	4.32913e-31	ETV7	ETS variant 7	51513	ENSG00000010030
116.919	3.26903	0.271228	12.0527	1.87653e-33	8.99515e-31	C5orf56	chromosome 5 open reading frame 56	441108	ENSG00000197536
119.275	2.80602	0.23287	12.0497	1.94638e-33	8.99515e-31	MSRB1	methionine sulfoxide reductase B1	51734	ENSG00000198736
249.643	2.99047	0.249051	12.0075	3.24644e-33	1.44675e-30	TNFSF10	TNF superfamily member 10	8743	ENSG00000121858
191.291	3.03407	0.253456	11.9708	5.05352e-33	2.10422e-30	PSMB9	proteasome subunit beta 9	5698	ENSG00000240065
225.335	2.64358	0.220837	11.9707	5.05904e-33	2.10422e-30	TAP2	transporter 2, ATP binding cassette subfamily B member	6891	ENSG00000204267
67.9109	4.16268	0.349239	11.9193	9.39175e-33	3.78033e-30	CMPK2	cytidine/uridine monophosphate kinase 2	129607	ENSG00000134326
144.44	3.30861	0.27827	11.8899	1.33499e-32	5.20563e-30	DDX60	DExD/H-box helicase 60	55601	ENSG00000137628
89.6443	3.03259	0.256063	11.8431	2.33591e-32	8.83258e-30	PSMB8	proteasome subunit beta 8	5696	ENSG00000204264
312.804	2.45221	0.209513	11.7043	1.21093e-31	4.4441e-29	SP100	SP100 nuclear antigen	6672	ENSG00000067066
92.1717	2.91472	0.255079	11.4267	3.07458e-30	1.09613e-27	LAP3	leucine aminopeptidase 3	51056	ENSG00000002549
1027.36	2.09342	0.185354	11.2942	1.40186e-29	4.85899e-27	IFI16	interferon gamma inducible protein 16	3428	ENSG00000163565
107.452	3.07867	0.273413	11.2602	2.06386e-29	6.96023e-27	IFIH1	interferon induced with helicase C domain 1	64135	ENSG00000115267
65.9978	4.15442	0.372213	11.1614	6.29837e-29	2.06819e-26	OAS2	2'-5'-oligoadenylate synthetase 2	4939	ENSG00000111335
195.139	2.13283	0.195061	10.9342	7.91438e-28	2.53219e-25	NMI	N-myc and STAT interactor	9111	ENSG00000123609
150.124	2.15292	0.197532	10.8991	1.16432e-27	3.6321e-25	GRAMD2B	GRAM domain containing 2B	65983	ENSG00000155324
154.103	2.39599	0.221434	10.8203	2.75724e-27	8.39141e-25	PML	promyelocytic leukemia	5371	ENSG00000140464
50.7932	4.13048	0.382424	10.8008	3.41279e-27	1.01392e-24	NA	NA	NA	ENSG00000237807
194.718	2.55362	0.238502	10.7069	9.44695e-27	2.74137e-24	HLA-E	major histocompatibility complex, class I, E	3133	ENSG00000204592
64.6799	4.12985	0.390149	10.5853	3.4858e-26	9.71577e-24	MX1	MX dynamin like GTPase 1	4599	ENSG00000157601
352.633	12.1911	1.15175	10.5848	3.50384e-26	9.71577e-24	CXCL9	C-X-C motif chemokine ligand 9	4283	ENSG00000138755
49.4878	5.58072	0.530574	10.5183	7.11646e-26	1.93042e-23	APOL2	apolipoprotein L2	23780	ENSG00000128335
116.137	2.36914	0.22803	10.3896	2.76513e-25	7.34112e-23	MCUB	mitochondrial calcium uniporter dominant negative beta subunit	55013	ENSG00000005059
370.944	5.44439	0.534233	10.191	2.17438e-24	5.65247e-22	XAF1	XIAP associated factor 1	54739	ENSG00000132530
264.27	1.97721	0.194688	10.1557	3.12404e-24	7.95546e-22	PLSCR1	phospholipid scramblase 1	5359	ENSG00000188313
209.002	1.73177	0.170886	10.1341	3.90072e-24	9.73464e-22	XRN1	5'-3' exoribonuclease 1	54464	ENSG00000114127
199.763	11.3711	1.1544	9.85028	6.83552e-23	1.67242e-20	CXCL11	C-X-C motif chemokine ligand 11	6373	ENSG00000169248
40.9624	4.47864	0.45575	9.82698	8.61616e-23	2.06755e-20	APOL3	apolipoprotein L3	80833	ENSG00000128284
83.7679	2.39307	0.246643	9.70256	2.94028e-22	6.92243e-20	STAT2	signal transducer and activator of transcription 2	6773	ENSG00000170581
364.563	1.89328	0.196905	9.61521	6.89689e-22	1.59369e-19	SAMD9	sterile alpha motif domain containing 9	54809	ENSG00000205413
50.0417	3.4898	0.368368	9.47368	2.70147e-21	6.1289e-19	SP140L	SP140 nuclear body protein like	93349	ENSG00000185404
173.272	11.1659	1.18232	9.44403	3.58708e-21	7.99279e-19	CXCL10	C-X-C motif chemokine ligand 10	3627	ENSG00000169245
54.9962	2.7093	0.287601	9.42033	4.49658e-21	9.84357e-19	TRIM69	tripartite motif containing 69	140691	ENSG00000185880
623.646	1.73197	0.184182	9.40361	5.27249e-21	1.13431e-18	RALA	RAS like proto-oncogene A	5898	ENSG00000006451
345.02	1.76829	0.191653	9.22651	2.79587e-20	5.91303e-18	CD47	CD47 molecule	961	ENSG00000196776
46.3363	5.18485	0.56208	9.2244	2.85161e-20	5.93039e-18	RSAD2	radical S-adenosyl methionine domain containing 2	91543	ENSG00000134321
40.7356	3.39952	0.37143	9.15252	5.56204e-20	1.13231e-17	NLRC5	NLR family CARD domain containing 5	84166	ENSG00000140853
72.5336	7.88927	0.862094	9.15128	5.62617e-20	1.13231e-17	CIITA	class II major histocompatibility complex transactivator	4261	ENSG00000179583
79.1914	2.84119	0.310831	9.14062	6.20961e-20	1.2299e-17	DDX58	DExD/H-box helicase 58	23586	ENSG00000107201
196.286	2.30303	0.253044	9.10132	8.92419e-20	1.73994e-17	INPP1	inositol polyphosphate-1-phosphatase	3628	ENSG00000151689
105.245	2.07337	0.228998	9.05412	1.37677e-19	2.64297e-17	GBP6	guanylate binding protein family member 6	163351	ENSG00000183347
134.888	10.8044	1.20752	8.94758	3.63353e-19	6.86958e-17	GBP5	guanylate binding protein 5	115362	ENSG00000154451
251.201	1.74275	0.196211	8.88202	6.56574e-19	1.21892e-16	RBCK1	RANBP2-type and C3HC4-type zinc finger containing 1	10616	ENSG00000125826
122.518	2.03938	0.229641	8.88072	6.64261e-19	1.21892e-16	CASP8	caspase 8	841	ENSG00000064012
83.211	9.38245	1.05734	8.87362	7.08059e-19	1.28046e-16	IDO1	indoleamine 2,3-dioxygenase 1	3620	ENSG00000131203
113.177	2.33531	0.264058	8.84392	9.24215e-19	1.64748e-16	DDX60L	DExD/H-box 60 like	91351	ENSG00000181381
50.9064	9.40062	1.07226	8.76714	1.83264e-18	3.2208e-16	LGALS17A	galectin 14 pseudogene	400696	ENSG00000226025
207.101	1.67137	0.191212	8.74092	2.3123e-18	4.00734e-16	ZNFX1	zinc finger NFX1-type containing 1	57169	ENSG00000124201
285.187	1.5343	0.178391	8.60078	7.91796e-18	1.35343e-15	PMAIP1	phorbol-12-myristate-13-acetate-induced protein 1	5366	ENSG00000141682
52.3312	2.526	0.297395	8.49376	2.00054e-17	3.37335e-15	STEAP4	STEAP4 metalloreductase	79689	ENSG00000127954
30.6177	4.23752	0.507651	8.34731	6.98375e-17	1.16191e-14	IFI35	interferon induced protein 35	3430	ENSG00000068079
341.158	1.38157	0.16733	8.25658	1.49906e-16	2.46122e-14	ZC3HAV1	zinc finger CCCH-type containing, antiviral 1	56829	ENSG00000105939
195.199	1.89234	0.231425	8.17689	2.91266e-16	4.72002e-14	RNF152	ring finger protein 152	220441	ENSG00000176641
88.2834	2.14257	0.265353	8.07438	6.78178e-16	1.08491e-13	LACTB	lactamase beta	114294	ENSG00000103642
256.057	1.61281	0.200792	8.03222	9.57261e-16	1.51199e-13	OPTN	optineurin	10133	ENSG00000123240
45.3403	3.18664	0.401534	7.93618	2.08509e-15	3.25222e-13	ISG15	ISG15 ubiquitin-like modifier	9636	ENSG00000187608
46.5965	2.97923	0.376303	7.9171	2.43107e-15	3.74506e-13	TRIM21	tripartite motif containing 21	6737	ENSG00000132109
269.615	1.29574	0.163858	7.9077	2.62184e-15	3.98968e-13	ADAR	adenosine deaminase, RNA specific	103	ENSG00000160710
178.114	1.53801	0.195121	7.88235	3.21277e-15	4.82999e-13	NAMPT	nicotinamide phosphoribosyltransferase	10135	ENSG00000105835
23.9942	5.03399	0.647207	7.77801	7.3673e-15	1.09439e-12	CD274	CD274 molecule	29126	ENSG00000120217
40.1813	8.33115	1.09016	7.64213	2.13662e-14	3.13655e-12	BATF2	basic leucine zipper ATF-like transcription factor 2	116071	ENSG00000168062
51.9968	7.98299	1.04579	7.63346	2.2853e-14	3.31582e-12	CD74	CD74 molecule	972	ENSG00000019582
52.9299	2.56577	0.338904	7.57077	3.71028e-14	5.32147e-12	HELZ2	helicase with zinc finger 2	85441	ENSG00000130589
328.767	1.12408	0.149296	7.52922	5.10455e-14	7.23802e-12	PCYT1A	phosphate cytidylyltransferase 1, choline, alpha	5130	ENSG00000161217
154.669	1.57897	0.211746	7.45691	8.85765e-14	1.22852e-11	CASP4	caspase 4	837	ENSG00000196954
217.542	1.61662	0.216796	7.45686	8.86092e-14	1.22852e-11	PSME2	proteasome activator subunit 2	5721	ENSG00000100911
23.2374	3.62181	0.486689	7.44174	9.93654e-14	1.36251e-11	SLC15A3	solute carrier family 15 member 3	51296	ENSG00000110446
31.8877	3.0913	0.417361	7.40679	1.29395e-13	1.75499e-11	CASP1	caspase 1	834	ENSG00000137752
19.4555	8.01441	1.10064	7.28161	3.29857e-13	4.42576e-11	HLA-DMB	major histocompatibility complex, class II, DM beta	3109	ENSG00000242574
331.27	1.0379	0.143508	7.23232	4.74809e-13	6.30283e-11	EIF2AK2	eukaryotic translation initiation factor 2 alpha kinase 2	5610	ENSG00000055332
20.5301	5.01223	0.695373	7.20797	5.6793e-13	7.45962e-11	GBP1P1	guanylate binding protein 1 pseudogene 1	400759	ENSG00000225492
64.3514	2.37619	0.329776	7.20546	5.78477e-13	7.51899e-11	OAS1	2'-5'-oligoadenylate synthetase 1	4938	ENSG00000089127
21.1579	8.13392	1.13173	7.18716	6.61513e-13	8.50965e-11	APOL4	apolipoprotein L4	80832	ENSG00000100336
22.2086	4.49161	0.625221	7.18403	6.76839e-13	8.61796e-11	IFI6	interferon alpha inducible protein 6	2537	ENSG00000126709
57.6885	2.18842	0.305996	7.1518	8.56494e-13	1.07953e-10	RNF19B	ring finger protein 19B	127544	ENSG00000116514
25.0823	3.20348	0.453776	7.0596	1.66985e-12	2.08364e-10	C1R	complement C1r	715	ENSG00000159403
179.121	1.50923	0.21479	7.02653	2.1173e-12	2.61581e-10	STAT3	signal transducer and activator of transcription 3	6774	ENSG00000168610
95.8715	1.61308	0.231603	6.96486	3.28721e-12	4.02136e-10	ARL4D	ADP ribosylation factor like GTPase 4D	379	ENSG00000175906
80.7471	1.93369	0.278991	6.93103	4.17795e-12	5.0614e-10	GABARAPL1	GABA type A receptor associated protein like 1	23710	ENSG00000139112
131.134	1.60295	0.232326	6.89957	5.21611e-12	6.25833e-10	PARD3	par-3 family cell polarity regulator	56288	ENSG00000148498
20.2009	3.56197	0.517458	6.88359	5.83612e-12	6.93554e-10	LYPD5	LY6/PLAUR domain containing 5	284348	ENSG00000159871
46.3618	2.04331	0.297134	6.87673	6.12423e-12	7.20926e-10	JAK2	Janus kinase 2	3717	ENSG00000096968
32.9394	7.31369	1.07078	6.83025	8.47667e-12	9.88522e-10	HLA-DRA	major histocompatibility complex, class II, DR alpha	3122	ENSG00000204287
49.4288	2.05677	0.30138	6.82451	8.82242e-12	1.01932e-09	RIPK2	receptor interacting serine/threonine kinase 2	8767	ENSG00000104312
22.9904	6.22676	0.917451	6.78702	1.14472e-11	1.31044e-09	HAPLN3	hyaluronan and proteoglycan link protein 3	145864	ENSG00000140511
21.2982	7.41933	1.09869	6.75286	1.44962e-11	1.6444e-09	IL18BP	interleukin 18 binding protein	10068	ENSG00000137496
31.8496	2.78186	0.413358	6.72991	1.6977e-11	1.90846e-09	HLA-DQB1	major histocompatibility complex, class II, DQ beta 1	3119	ENSG00000179344
36.365	2.33834	0.347813	6.72298	1.78047e-11	1.98363e-09	STARD5	StAR related lipid transfer domain containing 5	80765	ENSG00000172345
14.455	7.58047	1.13079	6.70372	2.03178e-11	2.23747e-09	HLA-DPA1	major histocompatibility complex, class II, DP alpha 1	3113	ENSG00000231389
279.5	1.09113	0.162786	6.70283	2.04417e-11	2.23747e-09	NT5C3A	5'-nucleotidase, cytosolic IIIA	51251	ENSG00000122643
98.8781	1.42005	0.212599	6.67945	2.39839e-11	2.60236e-09	RNF114	ring finger protein 114	55905	ENSG00000124226
643.077	1.06014	0.159079	6.66422	2.66066e-11	2.86204e-09	PSMA4	proteasome subunit alpha 4	5685	ENSG00000041357
636.141	1.28493	0.193549	6.63879	3.16268e-11	3.37298e-09	SLFN5	schlafen family member 5	162394	ENSG00000166750
368.749	1.18681	0.181398	6.54255	6.04767e-11	6.39515e-09	LMO7	LIM domain 7	4008	ENSG00000136153
12.2611	7.34145	1.12845	6.50579	7.72855e-11	8.10394e-09	SERPING1	serpin family G member 1	710	ENSG00000149131
11.2707	7.21835	1.1329	6.37159	1.87084e-10	1.94536e-08	GBP7	guanylate binding protein 7	388646	ENSG00000213512
11.2055	7.21512	1.13617	6.35038	2.1478e-10	2.2149e-08	NA	NA	NA	ENSG00000253838
79.4457	2.53051	0.405037	6.2476	4.16815e-10	4.26313e-08	KLF4	Kruppel like factor 4	9314	ENSG00000136826
44.2872	1.80448	0.289277	6.2379	4.43475e-10	4.49893e-08	MLKL	mixed lineage kinase domain like pseudokinase	197259	ENSG00000168404
90.5175	1.69641	0.272127	6.23388	4.55025e-10	4.57887e-08	CTSC	cathepsin C	1075	ENSG00000109861
100.733	1.76356	0.283429	6.22221	4.90191e-10	4.89328e-08	IFIT5	interferon induced protein with tetratricopeptide repeats 5	24138	ENSG00000152778
312.646	1.69576	0.27407	6.18731	6.11983e-10	6.06058e-08	SERPINB1	serpin family B member 1	1992	ENSG00000021355
23.5988	2.60158	0.420908	6.18087	6.37497e-10	6.26354e-08	IFI27	interferon alpha inducible protein 27	3429	ENSG00000165949
612.485	1.26876	0.205399	6.17703	6.53166e-10	6.36735e-08	HLA-B	major histocompatibility complex, class I, B	3106	ENSG00000234745
223.651	2.00216	0.325588	6.14935	7.7802e-10	7.52568e-08	PDP1	pyruvate dehyrogenase phosphatase catalytic subunit 1	54704	ENSG00000164951
39.0207	-3.64758	0.593571	-6.14515	7.9886e-10	7.66783e-08	MMP13	matrix metallopeptidase 13	4322	ENSG00000137745
34.4528	2.17848	0.35479	6.14018	8.24297e-10	7.79358e-08	PARP12	poly(ADP-ribose) polymerase family member 12	64761	ENSG00000059378
794.138	1.05104	0.171175	6.14015	8.24454e-10	7.79358e-08	TOP1	DNA topoisomerase I	7150	ENSG00000198900
45.0807	1.91727	0.312719	6.13097	8.73434e-10	8.19452e-08	DYRK4	dual specificity tyrosine phosphorylation regulated kinase 4	8798	ENSG00000010219
72.1641	1.71867	0.281167	6.11261	9.80137e-10	9.12698e-08	XDH	xanthine dehydrogenase	7498	ENSG00000158125
99.1694	1.37355	0.229337	5.98921	2.10861e-09	1.94898e-07	CLUAP1	clusterin associated protein 1	23059	ENSG00000103351
107.383	1.35818	0.227162	5.9789	2.24643e-09	2.0611e-07	FMNL2	formin like 2	114793	ENSG00000157827
14.7039	6.88134	1.15435	5.96121	2.50371e-09	2.28039e-07	ICAM1	intercellular adhesion molecule 1	3383	ENSG00000090339
36.2839	1.96776	0.33027	5.95803	2.5529e-09	2.30834e-07	BTN3A2	butyrophilin subfamily 3 member A2	11118	ENSG00000186470
31.8424	2.06313	0.347212	5.94198	2.81597e-09	2.52789e-07	FAS	Fas cell surface death receptor	355	ENSG00000026103
173.833	1.17256	0.197651	5.93248	2.98391e-09	2.65952e-07	TLCD2	TLC domain containing 2	727910	ENSG00000185561
27.8334	2.61674	0.444285	5.88978	3.86721e-09	3.42234e-07	HLA-F	major histocompatibility complex, class I, F	3134	ENSG00000204642
189.101	1.0373	0.176185	5.88757	3.91911e-09	3.44385e-07	PCDH7	protocadherin 7	5099	ENSG00000169851
19.0065	2.77585	0.472467	5.87521	4.22301e-09	3.68494e-07	ERAP2	endoplasmic reticulum aminopeptidase 2	64167	ENSG00000164308
58.3598	1.56918	0.268338	5.84779	4.98137e-09	4.31649e-07	CASP7	caspase 7	840	ENSG00000165806
119.044	1.26907	0.217334	5.83927	5.24296e-09	4.51184e-07	UGDH	UDP-glucose 6-dehydrogenase	7358	ENSG00000109814
50.703	1.68381	0.288555	5.83533	5.36832e-09	4.58808e-07	TRIM5	tripartite motif containing 5	85363	ENSG00000132256
[truncated: 389 more rows]

## Sheet: S11_GO_HaCaT_stim
	p.geomean	stat.mean	p.val	q.val	set.size	exp1
[truncated: 195 more rows]

[truncated: 1 more sheets: S12_DE_candidates]
