# Supplementary material for: Mapping DNA interaction landscapes in psoriasis susceptibility loci highlights KLF4 as a target gene in 9q31
Source: BMC Biol. 2020 May 4;18:47. doi: 10.1186/s12915-020-00779-3 (PMC7199343; doi:10.1186/s12915-020-00779-3)
Supplement: Supplementary file 12 — Additional file 12 : Table S13. Differentially expressed genes between HaCaT cells containing dCas9 P300 with scrambled guide or 9q31.2 Pool 3 guide in CRISPRa experiment. Table S14. GO term enrichments for DE genes in CRISPRa experiment. Table S15. STRING results for DE genes in CRISPRa experiments. Table S16. TF binding sites in DE genes (LISA result). Table S17. Annotated variants in LD with rs10979182 in 9q31.2. [file 12915_2020_779_MOESM12_ESM.xlsx]

## Sheet: S13_DEgenes_Pool3vsScrambled
	baseMean	log2FoldChange	lfcSE	stat	pvalue	padj	symbol	genename	entrez	ENSG
ENSG00000170477	303.569	-2.80854	0.33034	-8.50197	1.86397e-17	1.94393e-13	KRT4	keratin 4	3851	ENSG00000170477
ENSG00000185567	154.882	-1.63122	0.266165	-6.12861	8.86525e-10	4.62279e-06	AHNAK2	AHNAK nucleoprotein 2	113146	ENSG00000185567
ENSG00000107438	515.845	-1.30588	0.21641	-6.0343	1.59648e-09	5.54991e-06	PDLIM1	PDZ and LIM domain 1	9124	ENSG00000107438
ENSG00000150347	172.762	-2.03671	0.356537	-5.71248	1.11343e-08	2.903e-05	ARID5B	AT-rich interaction domain 5B	84159	ENSG00000150347
ENSG00000132938	53.7912	-2.06362	0.375175	-5.50041	3.78904e-08	7.32609e-05	MTUS2	microtubule associated scaffold protein 2	23281	ENSG00000132938
ENSG00000171346	972.87	-1.40016	0.255429	-5.48161	4.21484e-08	7.32609e-05	KRT15	keratin 15	3866	ENSG00000171346
ENSG00000137962	281.839	-1.04756	0.192224	-5.44966	5.04655e-08	7.51864e-05	ARHGAP29	Rho GTPase activating protein 29	9411	ENSG00000137962
ENSG00000054654	606.002	-1.08388	0.199781	-5.42532	5.78493e-08	7.54138e-05	SYNE2	spectrin repeat containing nuclear envelope protein 2	23224	ENSG00000054654
ENSG00000011422	33.4857	2.89962	0.540516	5.36453	8.11594e-08	9.40457e-05	PLAUR	plasminogen activator, urokinase receptor	5329	ENSG00000011422
ENSG00000065911	194.888	1.22834	0.230005	5.34049	9.26939e-08	9.66704e-05	MTHFD2	methylenetetrahydrofolate dehydrogenase (NADP+ dependent) 2, methenyltetrahydrofolate cyclohydrolase	10797	ENSG00000065911
ENSG00000159674	128.146	-1.29921	0.256726	-5.06069	4.17746e-07	0.000396061	SPON2	spondin 2	10417	ENSG00000159674
ENSG00000134802	215.354	1.3097	0.262159	4.99584	5.85799e-07	0.000500715	SLC43A3	solute carrier family 43 member 3	29015	ENSG00000134802
ENSG00000150593	191.787	-1.18038	0.236853	-4.98359	6.24153e-07	0.000500715	PDCD4	programmed cell death 4	27250	ENSG00000150593
ENSG00000136155	127.792	-1.38536	0.28017	-4.94473	7.62514e-07	0.000568018	SCEL	sciellin	8796	ENSG00000136155
ENSG00000069998	32.6578	2.40327	0.498574	4.8203	1.43345e-06	0.000921689	HDHD5	haloacid dehalogenase like hydrolase domain containing 5	27440	ENSG00000069998
ENSG00000163207	70.2004	-1.6476	0.341819	-4.82009	1.43492e-06	0.000921689	IVL	involucrin	3713	ENSG00000163207
ENSG00000151012	149.187	1.19566	0.248531	4.81091	1.50242e-06	0.000921689	SLC7A11	solute carrier family 7 member 11	23657	ENSG00000151012
ENSG00000149021	476.04	-1.3889	0.294494	-4.71624	2.40248e-06	0.00131923	SCGB1A1	secretoglobin family 1A member 1	7356	ENSG00000149021
ENSG00000204388	76.3341	1.4875	0.315405	4.71615	2.40344e-06	0.00131923	HSPA1B	heat shock protein family A (Hsp70) member 1B	3304	ENSG00000204388
ENSG00000181143	33.5333	-1.95479	0.420899	-4.64431	3.41215e-06	0.00171876	MUC16	mucin 16, cell surface associated	94025	ENSG00000181143
ENSG00000002587	36.4605	1.70989	0.368402	4.64138	3.46092e-06	0.00171876	HS3ST1	heparan sulfate-glucosamine 3-sulfotransferase 1	9957	ENSG00000002587
ENSG00000151914	433.692	-0.949351	0.205454	-4.62075	3.82358e-06	0.00181255	DST	dystonin	667	ENSG00000151914
ENSG00000138678	58.3469	1.41564	0.308377	4.59061	4.41944e-06	0.0018926	GPAT3	glycerol-3-phosphate acyltransferase 3	84803	ENSG00000138678
ENSG00000105825	59.6058	1.80811	0.394093	4.58803	4.4744e-06	0.0018926	TFPI2	tissue factor pathway inhibitor 2	7980	ENSG00000105825
ENSG00000154856	84.2878	-1.66762	0.363701	-4.58514	4.53687e-06	0.0018926	APCDD1	APC down-regulated 1	147495	ENSG00000154856
ENSG00000048162	131.32	1.20402	0.265861	4.52873	5.93382e-06	0.00238015	NOP16	NOP16 nucleolar protein	51491	ENSG00000048162
ENSG00000183421	288.641	-1.16886	0.260072	-4.49437	6.97775e-06	0.00269522	RIPK4	receptor interacting serine/threonine kinase 4	54101	ENSG00000183421
ENSG00000102837	16.1938	-3.24921	0.726249	-4.47395	7.67861e-06	0.00286001	OLFM4	olfactomedin 4	10562	ENSG00000102837
ENSG00000164684	253.932	-1.30017	0.291782	-4.45597	8.35133e-06	0.00300331	ZNF704	zinc finger protein 704	619279	ENSG00000164684
ENSG00000118777	73.939	1.2035	0.270856	4.44332	8.85811e-06	0.00307937	ABCG2	ATP binding cassette subfamily G member 2 (Junior blood group)	9429	ENSG00000118777
ENSG00000113739	49.4688	1.6125	0.367006	4.39366	1.1146e-05	0.00374974	STC2	stanniocalcin 2	8614	ENSG00000113739
ENSG00000163286	13.4843	-3.40102	0.775355	-4.3864	1.1524e-05	0.00375573	ALPG	alkaline phosphatase, germ cell	251	ENSG00000163286
ENSG00000156284	19.824	-3.34765	0.766597	-4.36689	1.26027e-05	0.00398283	CLDN8	claudin 8	9073	ENSG00000156284
ENSG00000151651	216.587	1.41595	0.325387	4.35158	1.35158e-05	0.00414577	ADAM8	ADAM metallopeptidase domain 8	101	ENSG00000151651
ENSG00000163435	128.989	-1.10757	0.255626	-4.33276	1.47255e-05	0.00438777	ELF3	E74 like ETS transcription factor 3	1999	ENSG00000163435
ENSG00000204389	221.449	1.0192	0.237337	4.29431	1.75237e-05	0.00507651	HSPA1A	heat shock protein family A (Hsp70) member 1A	3303	ENSG00000204389
ENSG00000128965	22.7731	2.08885	0.488102	4.27954	1.87277e-05	0.00527867	CHAC1	ChaC glutathione specific gamma-glutamylcyclotransferase 1	79094	ENSG00000128965
ENSG00000111319	66.6671	-1.67516	0.392887	-4.26372	2.01051e-05	0.00536506	SCNN1A	sodium channel epithelial 1 alpha subunit	6337	ENSG00000111319
ENSG00000120594	50.3208	-1.66918	0.391955	-4.25859	2.05725e-05	0.00536506	PLXDC2	plexin domain containing 2	84898	ENSG00000120594
ENSG00000123240	252.039	-1.03064	0.242017	-4.25853	2.05775e-05	0.00536506	OPTN	optineurin	10133	ENSG00000123240
ENSG00000109534	122.914	1.02488	0.243597	4.20728	2.58463e-05	0.00657441	GAR1	GAR1 ribonucleoprotein	54433	ENSG00000109534
ENSG00000120738	73.678	-1.48623	0.353994	-4.19846	2.68741e-05	0.00666071	EGR1	early growth response 1	1958	ENSG00000120738
ENSG00000137965	66.5291	1.23917	0.295494	4.19354	2.74629e-05	0.00666071	IFI44	interferon induced protein 44	10561	ENSG00000137965
ENSG00000136159	152.108	1.08678	0.260168	4.17723	2.95077e-05	0.00699399	NUDT15	nudix hydrolase 15	55270	ENSG00000136159
ENSG00000182809	46.314	-1.58189	0.382993	-4.13033	3.62241e-05	0.00839514	CRIP2	cysteine rich protein 2	1397	ENSG00000182809
ENSG00000179051	170.88	1.18346	0.287811	4.11193	3.92371e-05	0.00872442	RCC2	regulator of chromosome condensation 2	55920	ENSG00000179051
ENSG00000131981	193.423	-0.930751	0.22638	-4.11145	3.9318e-05	0.00872442	LGALS3	galectin 3	3958	ENSG00000131981
ENSG00000132561	114.515	-1.22464	0.298364	-4.1045	4.05186e-05	0.0088035	MATN2	matrilin 2	4147	ENSG00000132561
ENSG00000162496	102.336	-1.22741	0.299897	-4.09275	4.26284e-05	0.00907289	DHRS3	dehydrogenase/reductase 3	9249	ENSG00000162496
ENSG00000177954	538.73	-0.801313	0.196137	-4.08547	4.39878e-05	0.00910047	RPS27	ribosomal protein S27	6232	ENSG00000177954
ENSG00000135002	156.894	1.16721	0.285887	4.08276	4.45032e-05	0.00910047	RFK	riboflavin kinase	55312	ENSG00000135002
ENSG00000006327	70.7414	1.33057	0.326951	4.06964	4.70866e-05	0.00944359	TNFRSF12A	TNF receptor superfamily member 12A	51330	ENSG00000006327
ENSG00000171401	1645.79	-0.895474	0.220346	-4.06394	4.82507e-05	0.00949446	KRT13	keratin 13	3860	ENSG00000171401
ENSG00000265763	81.8593	-1.2419	0.306192	-4.05596	4.99282e-05	0.00964262	ZNF488	zinc finger protein 488	118738	ENSG00000265763
ENSG00000112902	149.732	-1.22263	0.302306	-4.04435	5.24675e-05	0.0099488	SEMA5A	semaphorin 5A	9037	ENSG00000112902
ENSG00000127666	21.8093	2.33586	0.581608	4.01622	5.91398e-05	0.010948	TICAM1	toll like receptor adaptor molecule 1	148022	ENSG00000127666
ENSG00000198860	94.0969	1.35035	0.336456	4.01345	5.98368e-05	0.010948	TSEN15	tRNA splicing endonuclease subunit 15	116461	ENSG00000198860
ENSG00000205981	179.869	0.860381	0.216	3.98324	6.79816e-05	0.0122238	DNAJC19	DnaJ heat shock protein family (Hsp40) member C19	131118	ENSG00000205981
ENSG00000144867	227.102	0.892711	0.225076	3.96626	7.30092e-05	0.0128301	SRPRB	SRP receptor subunit beta	58477	ENSG00000144867
ENSG00000188486	171.623	0.890063	0.224557	3.96364	7.38142e-05	0.0128301	H2AFX	H2A histone family member X	3014	ENSG00000188486
ENSG00000253671	14.9952	-3.08882	0.784105	-3.9393	8.17207e-05	0.013922	NA	NA	NA	ENSG00000253671
ENSG00000175550	86.4438	1.09334	0.277761	3.93625	8.2766e-05	0.013922	DRAP1	DR1 associated protein 1	10589	ENSG00000175550
ENSG00000073111	117.107	1.34014	0.341302	3.92656	8.61683e-05	0.0142643	MCM2	minichromosome maintenance complex component 2	4171	ENSG00000073111
ENSG00000197063	107.364	1.00399	0.256774	3.91002	9.22883e-05	0.0150387	MAFG	MAF bZIP transcription factor G	4097	ENSG00000197063
ENSG00000247077	79.3684	1.12806	0.289143	3.9014	9.56376e-05	0.0153447	PGAM5	PGAM family member 5, mitochondrial serine/threonine protein phosphatase	192111	ENSG00000247077
ENSG00000074266	95.0983	1.12705	0.291649	3.86442	0.000111355	0.0175957	EED	embryonic ectoderm development	8726	ENSG00000074266
ENSG00000180198	96.6476	1.0816	0.28053	3.85557	0.000115458	0.0178939	RCC1	regulator of chromosome condensation 1	1104	ENSG00000180198
ENSG00000151247	134.511	0.912912	0.237051	3.85111	0.000117583	0.0178939	EIF4E	eukaryotic translation initiation factor 4E	1977	ENSG00000151247
ENSG00000196535	55.7752	-1.19338	0.3101	-3.84836	0.000118911	0.0178939	MYO18A	myosin XVIIIA	399687	ENSG00000196535
ENSG00000135074	59.8004	1.21874	0.316892	3.84591	0.000120105	0.0178939	ADAM19	ADAM metallopeptidase domain 19	8728	ENSG00000135074
ENSG00000185630	124.004	-1.26854	0.330401	-3.83939	0.000123342	0.017897	PBX1	PBX homeobox 1	5087	ENSG00000185630
ENSG00000247596	97.1341	1.05924	0.27592	3.83896	0.000123557	0.017897	TWF2	twinfilin actin binding protein 2	11344	ENSG00000247596
ENSG00000120948	169.844	1.00859	0.263083	3.83375	0.000126204	0.0180299	TARDBP	TAR DNA binding protein	23435	ENSG00000120948
ENSG00000136542	450.492	0.768205	0.200875	3.82429	0.000131149	0.0184832	GALNT5	polypeptide N-acetylgalactosaminyltransferase 5	11227	ENSG00000136542
ENSG00000145907	556.576	0.704764	0.185413	3.80106	0.000144079	0.0200346	G3BP1	G3BP stress granule assembly factor 1	10146	ENSG00000145907
ENSG00000152056	120.701	-0.911902	0.240471	-3.79214	0.000149353	0.0204382	AP1S3	adaptor related protein complex 1 subunit sigma 3	130340	ENSG00000152056
ENSG00000197324	143.4	-0.943334	0.249175	-3.78583	0.000153194	0.0204382	LRP10	LDL receptor related protein 10	26020	ENSG00000197324
ENSG00000165794	46.0336	-1.58789	0.419688	-3.78351	0.000154634	0.0204382	SLC39A2	solute carrier family 39 member 2	29986	ENSG00000165794
ENSG00000171867	677.603	0.76987	0.203497	3.78321	0.00015482	0.0204382	PRNP	prion protein	5621	ENSG00000171867
ENSG00000171310	20.5922	1.88528	0.499124	3.77718	0.000158616	0.0206776	CHST11	carbohydrate sulfotransferase 11	50515	ENSG00000171310
ENSG00000114023	279.238	0.825827	0.218819	3.77402	0.00016064	0.0206829	FAM162A	family with sequence similarity 162 member A	26355	ENSG00000114023
ENSG00000088367	540.481	-0.715122	0.190049	-3.76283	0.000167999	0.0213666	EPB41L1	erythrocyte membrane protein band 4.1 like 1	2036	ENSG00000088367
ENSG00000002726	11.3159	-2.91038	0.780939	-3.72678	0.000193945	0.0239418	AOC1	amine oxidase, copper containing 1	26	ENSG00000002726
ENSG00000197632	259.49	0.753665	0.202436	3.72298	0.000196886	0.0239418	SERPINB2	serpin family B member 2	5055	ENSG00000197632
ENSG00000162385	330.609	0.770052	0.206871	3.72238	0.000197351	0.0239418	MAGOH	mago homolog, exon junction complex subunit	4116	ENSG00000162385
ENSG00000198899	4535.02	-0.838086	0.225154	-3.72228	0.00019743	0.0239418	ATP6	ATP synthase F0 subunit 6	4508	ENSG00000198899
ENSG00000162522	88.659	-0.947087	0.254701	-3.71842	0.000200469	0.0240309	KIAA1522	KIAA1522	57648	ENSG00000162522
ENSG00000106541	17.4905	-2.71651	0.732267	-3.70973	0.000207483	0.0245891	AGR2	anterior gradient 2, protein disulphide isomerase family member	10551	ENSG00000106541
ENSG00000253552	25.1103	-1.93294	0.521769	-3.70459	0.00021173	0.0248105	HOXA-AS2	HOXA cluster antisense RNA 2	285943	ENSG00000253552
ENSG00000164032	1095.64	0.670925	0.18149	3.69676	0.000218369	0.0251197	H2AFZ	H2A histone family member Z	3015	ENSG00000164032
ENSG00000115875	534.171	0.75134	0.203434	3.69328	0.000221376	0.0251197	SRSF7	serine and arginine rich splicing factor 7	6432	ENSG00000115875
ENSG00000071054	256.41	0.815586	0.220845	3.69303	0.000221595	0.0251197	MAP4K4	mitogen-activated protein kinase kinase kinase kinase 4	9448	ENSG00000071054
ENSG00000141682	204.193	0.768545	0.209682	3.66529	0.000247059	0.0277051	PMAIP1	phorbol-12-myristate-13-acetate-induced protein 1	5366	ENSG00000141682
ENSG00000105289	14.4917	-2.15527	0.588894	-3.65985	0.000252359	0.0279083	TJP3	tight junction protein 3	27134	ENSG00000105289
ENSG00000117525	255.604	1.02304	0.279674	3.65797	0.000254222	0.0279083	F3	coagulation factor III, tissue factor	2152	ENSG00000117525
ENSG00000136450	158.9	1.0063	0.275626	3.65096	0.000261264	0.0283825	SRSF1	serine and arginine rich splicing factor 1	6426	ENSG00000136450
ENSG00000138646	31.8224	1.4615	0.400947	3.64513	0.000267257	0.0287342	HERC5	HECT and RLD domain containing E3 ubiquitin protein ligase 5	51191	ENSG00000138646
ENSG00000123933	26.519	-1.96054	0.539272	-3.63552	0.000277419	0.0294799	MXD4	MAX dimerization protein 4	10608	ENSG00000123933
ENSG00000110801	132.027	0.958761	0.263911	3.63289	0.000280261	0.0294799	PSMD9	proteasome 26S subunit, non-ATPase 9	5715	ENSG00000110801
ENSG00000158828	56.9694	-1.11994	0.308464	-3.63068	0.000282673	0.0294799	PINK1	PTEN induced kinase 1	65018	ENSG00000158828
ENSG00000119523	113.183	0.906684	0.25067	3.61704	0.000297995	0.0307702	ALG2	ALG2, alpha-1,3/1,6-mannosyltransferase	85365	ENSG00000119523
ENSG00000163590	33.5678	-1.69837	0.47108	-3.60528	0.000311817	0.0318818	PPM1L	protein phosphatase, Mg2+/Mn2+ dependent 1L	151742	ENSG00000163590
ENSG00000058085	341.038	0.680067	0.18939	3.59083	0.00032962	0.0333749	LAMC2	laminin subunit gamma 2	3918	ENSG00000058085
ENSG00000183696	39.7623	1.40123	0.390884	3.58478	0.000337364	0.0338304	UPP1	uridine phosphorylase 1	7378	ENSG00000183696
ENSG00000143412	19.3137	-1.77084	0.49439	-3.58188	0.000341136	0.0338829	ANXA9	annexin A9	8416	ENSG00000143412
ENSG00000135919	29.2594	1.47375	0.411904	3.5779	0.00034637	0.0340782	SERPINE2	serpin family E member 2	5270	ENSG00000135919
ENSG00000131653	71.3298	1.14421	0.320486	3.57022	0.000356678	0.0345552	TRAF7	TNF receptor associated factor 7	84231	ENSG00000131653
ENSG00000187398	129.626	-1.00948	0.282875	-3.56865	0.000358826	0.0345552	LUZP2	leucine zipper protein 2	338645	ENSG00000187398
ENSG00000137745	33.4738	-3.87503	1.08637	-3.56695	0.000361158	0.0345552	MMP13	matrix metallopeptidase 13	4322	ENSG00000137745
ENSG00000133019	9.22093	-2.84846	0.801658	-3.5532	0.00038057	0.0360815	CHRM3	cholinergic receptor muscarinic 3	1131	ENSG00000133019
ENSG00000186732	10.8687	-2.68018	0.755019	-3.54982	0.0003855	0.0362197	MPPED1	metallophosphoesterase domain containing 1	758	ENSG00000186732
ENSG00000138495	146.137	1.10956	0.313365	3.5408	0.000398914	0.0371453	COX17	cytochrome c oxidase copper chaperone COX17	10063	ENSG00000138495
ENSG00000037474	123.786	1.05434	0.298466	3.53251	0.000411628	0.03799	NSUN2	NOP2/Sun RNA methyltransferase family member 2	54888	ENSG00000037474
ENSG00000181788	99.3338	0.874668	0.249513	3.50549	0.000455759	0.0407972	SIAH2	siah E3 ubiquitin protein ligase 2	6478	ENSG00000181788
ENSG00000204267	128.724	1.10468	0.315182	3.50491	0.000456768	0.0407972	TAP2	transporter 2, ATP binding cassette subfamily B member	6891	ENSG00000204267
ENSG00000124942	518.88	-0.832635	0.237575	-3.50472	0.000457087	0.0407972	AHNAK	AHNAK nucleoprotein	79026	ENSG00000124942
ENSG00000183527	201.809	0.851869	0.243088	3.50437	0.000457692	0.0407972	PSMG1	proteasome assembly chaperone 1	8624	ENSG00000183527
ENSG00000172115	590.326	0.843396	0.240826	3.50209	0.000461623	0.0407989	CYCS	cytochrome c, somatic	54205	ENSG00000172115
ENSG00000066583	49.7596	1.46446	0.418665	3.49792	0.000468904	0.0410941	ISOC1	isochorismatase domain containing 1	51015	ENSG00000066583
ENSG00000133026	25.2935	-1.48044	0.423698	-3.49408	0.000475692	0.0413416	MYH10	myosin heavy chain 10	4628	ENSG00000133026
ENSG00000053254	49.2895	-1.42503	0.408531	-3.48817	0.00048634	0.0419176	FOXN3	forkhead box N3	1112	ENSG00000053254
ENSG00000099260	46.5827	-1.46093	0.419389	-3.48347	0.000494956	0.0422295	PALMD	palmdelphin	54873	ENSG00000099260
ENSG00000166902	113.16	0.965177	0.277206	3.4818	0.000498056	0.0422295	MRPL16	mitochondrial ribosomal protein L16	54948	ENSG00000166902
ENSG00000135245	60.603	1.01762	0.293016	3.47291	0.000514845	0.043301	HILPDA	hypoxia inducible lipid droplet associated	29923	ENSG00000135245
ENSG00000157657	57.5471	1.09316	0.316362	3.45542	0.000549433	0.0455608	ZNF618	zinc finger protein 618	114991	ENSG00000157657
ENSG00000035862	112.705	-0.81553	0.236093	-3.45428	0.000551774	0.0455608	TIMP2	TIMP metallopeptidase inhibitor 2	7077	ENSG00000035862
ENSG00000107566	134.264	0.8499	0.246149	3.45279	0.00055482	0.0455608	ERLIN1	ER lipid raft associated 1	10613	ENSG00000107566
ENSG00000173230	388.487	-0.805297	0.233814	-3.44417	0.000572812	0.0463982	GOLGB1	golgin B1	2804	ENSG00000173230
ENSG00000066382	47.9787	-1.71439	0.497867	-3.44348	0.00057429	0.0463982	MPPED2	metallophosphoesterase domain containing 2	744	ENSG00000066382
ENSG00000067182	138.67	-0.773516	0.224798	-3.44094	0.000579695	0.0463982	TNFRSF1A	TNF receptor superfamily member 1A	7132	ENSG00000067182
ENSG00000077152	80.3097	1.08292	0.314884	3.43912	0.000583615	0.0463982	UBE2T	ubiquitin conjugating enzyme E2 T	29089	ENSG00000077152
ENSG00000124802	69.3742	1.12342	0.32682	3.43743	0.000587263	0.0463982	EEF1E1	eukaryotic translation elongation factor 1 epsilon 1	9521	ENSG00000124802
ENSG00000096746	305.36	0.803982	0.234133	3.43387	0.000595027	0.0464709	HNRNPH3	heterogeneous nuclear ribonucleoprotein H3	3189	ENSG00000096746
ENSG00000100100	29.9937	-1.92411	0.560743	-3.43136	0.000600557	0.0464709	PIK3IP1	phosphoinositide-3-kinase interacting protein 1	113791	ENSG00000100100
ENSG00000172831	124.228	-0.883237	0.257505	-3.42997	0.000603637	0.0464709	CES2	carboxylesterase 2	8824	ENSG00000172831
ENSG00000037042	17.8832	-1.8535	0.540552	-3.42891	0.000606007	0.0464709	TUBG2	tubulin gamma 2	27175	ENSG00000037042
ENSG00000261068	39.83	-1.309	0.382268	-3.42431	0.000616374	0.0469209	NA	NA	NA	ENSG00000261068
ENSG00000116161	400.445	0.780191	0.228524	3.41404	0.000640065	0.0480497	CACYBP	calcyclin binding protein	27101	ENSG00000116161
ENSG00000157593	6.84843	3.74209	1.09614	3.41389	0.000640417	0.0480497	SLC35B2	solute carrier family 35 member B2	347734	ENSG00000157593
ENSG00000182670	415.945	-0.659919	0.193594	-3.40877	0.000652555	0.0485056	TTC3	tetratricopeptide repeat domain 3	7267	ENSG00000182670
ENSG00000129595	12.5904	-2.31809	0.680307	-3.40742	0.000655795	0.0485056	EPB41L4A	erythrocyte membrane protein band 4.1 like 4A	64097	ENSG00000129595
ENSG00000257923	131.799	-0.808209	0.237557	-3.40216	0.00066855	0.0491008	CUX1	cut like homeobox 1	1523	ENSG00000257923
ENSG00000109390	218.49	0.738399	0.217183	3.39989	0.000674134	0.0491646	NDUFC1	NADH:ubiquinone oxidoreductase subunit C1	4717	ENSG00000109390
ENSG00000052802	165.481	0.903181	0.265925	3.39638	0.000682837	0.0494535	MSMO1	methylsterol monooxygenase 1	6307	ENSG00000052802
ENSG00000113356	46.1014	1.22898	0.362633	3.38903	0.000701391	0.0504469	POLR3G	RNA polymerase III subunit G	10622	ENSG00000113356
ENSG00000101266	403.881	0.622328	0.184005	3.38212	0.000719277	0.051379	CSNK2A1	casein kinase 2 alpha 1	1457	ENSG00000101266
ENSG00000227036	20.9938	-1.87321	0.554567	-3.3778	0.000730695	0.0518396	LINC00511	long intergenic non-protein coding RNA 511	400619	ENSG00000227036
ENSG00000065328	206.362	0.965346	0.286348	3.37124	0.000748309	0.0523986	MCM10	minichromosome maintenance 10 replication initiation factor	55388	ENSG00000065328
ENSG00000186529	43.9533	-1.56331	0.463737	-3.37112	0.000748624	0.0523986	CYP4F3	cytochrome P450 family 4 subfamily F member 3	4051	ENSG00000186529
ENSG00000243244	27.8772	-1.48611	0.441125	-3.3689	0.000754695	0.0524715	STON1	stonin 1	11037	ENSG00000243244
ENSG00000164292	1466.14	-0.574099	0.170678	-3.36364	0.000769232	0.0531279	RHOBTB3	Rho related BTB domain containing 3	22836	ENSG00000164292
ENSG00000064651	322.497	-0.647079	0.192876	-3.35489	0.000793969	0.0544757	SLC12A2	solute carrier family 12 member 2	6558	ENSG00000064651
ENSG00000148180	337.543	-1.0418	0.310975	-3.3501	0.000807815	0.0545786	GSN	gelsolin	2934	ENSG00000148180
ENSG00000136826	25.2831	1.54708	0.461918	3.34926	0.000810292	0.0545786	KLF4	Kruppel like factor 4	9314	ENSG00000136826
ENSG00000111961	37.4574	-1.44375	0.431405	-3.34661	0.000818052	0.0545786	SASH1	SAM and SH3 domain containing 1	23328	ENSG00000111961
ENSG00000134058	60.4191	1.00091	0.299288	3.3443	0.000824919	0.0545786	CDK7	cyclin dependent kinase 7	1022	ENSG00000134058
ENSG00000109133	144.746	0.801143	0.239579	3.34397	0.000825894	0.0545786	TMEM33	transmembrane protein 33	55161	ENSG00000109133
ENSG00000164109	115.25	0.851925	0.254904	3.34214	0.000831356	0.0545786	MAD2L1	mitotic arrest deficient 2 like 1	4085	ENSG00000164109
ENSG00000121858	221.177	-2.12689	0.636434	-3.34189	0.000832102	0.0545786	TNFSF10	TNF superfamily member 10	8743	ENSG00000121858
ENSG00000140403	42.1795	1.19138	0.357833	3.32944	0.000870207	0.0567212	DNAJA4	DnaJ heat shock protein family (Hsp40) member A4	55466	ENSG00000140403
ENSG00000175792	220.045	0.80191	0.241246	3.32403	0.00088726	0.0574735	RUVBL1	RuvB like AAA ATPase 1	8607	ENSG00000175792
ENSG00000197958	1412.89	-0.553676	0.16692	-3.31701	0.000909866	0.058574	RPL12	ribosomal protein L12	6136	ENSG00000197958
ENSG00000107371	45.3511	1.18637	0.358	3.31389	0.000920076	0.0588679	EXOSC3	exosome component 3	51010	ENSG00000107371
ENSG00000100591	395.03	0.79665	0.240575	3.31145	0.000928149	0.058963	AHSA1	activator of HSP90 ATPase activity 1	10598	ENSG00000100591
ENSG00000023734	254.395	0.724381	0.218856	3.30985	0.000933454	0.058963	STRAP	serine/threonine kinase receptor associated protein	11171	ENSG00000023734
ENSG00000186472	16.6823	-1.75253	0.529732	-3.30834	0.000938523	0.058963	PCLO	piccolo presynaptic cytomatrix protein	27445	ENSG00000186472
ENSG00000057019	366.207	0.590814	0.178771	3.30487	0.000950202	0.0593393	DCBLD2	discoidin, CUB and LCCL domain containing 2	131566	ENSG00000057019
ENSG00000103257	726.851	0.655418	0.198471	3.30233	0.000958854	0.0595232	SLC7A5	solute carrier family 7 member 5	8140	ENSG00000103257
ENSG00000035681	78.6186	0.945345	0.286856	3.29554	0.000982344	0.0604501	NSMAF	neutral sphingomyelinase activation associated factor	8439	ENSG00000035681
ENSG00000024422	38.6242	-1.17289	0.355998	-3.29467	0.000985378	0.0604501	EHD2	EH domain containing 2	30846	ENSG00000024422
ENSG00000147403	373.648	-0.630329	0.191715	-3.28785	0.00100956	0.0615715	RPL10	ribosomal protein L10	6134	ENSG00000147403
ENSG00000124882	10.3217	2.25579	0.687845	3.2795	0.00103991	0.0630536	EREG	epiregulin	2069	ENSG00000124882
ENSG00000153113	1636.68	-0.579589	0.177047	-3.27364	0.0010617	0.0638969	CAST	calpastatin	831	ENSG00000153113
ENSG00000146109	114.703	1.12776	0.344738	3.27135	0.00107035	0.0638969	ABT1	activator of basal transcription 1	29777	ENSG00000146109
ENSG00000110852	35.3144	-1.56698	0.479073	-3.27086	0.0010722	0.0638969	CLEC2B	C-type lectin domain family 2 member B	9976	ENSG00000110852
ENSG00000116685	92.8747	1.03788	0.317741	3.26642	0.00108915	0.0640625	KIAA2013	KIAA2013	90231	ENSG00000116685
ENSG00000115758	74.0837	1.1699	0.358263	3.26548	0.00109279	0.0640625	ODC1	ornithine decarboxylase 1	4953	ENSG00000115758
ENSG00000158161	95.0635	1.02497	0.314086	3.26336	0.00110101	0.0640625	EYA3	EYA transcriptional coactivator and phosphatase 3	2140	ENSG00000158161
ENSG00000049656	176.751	0.699007	0.214539	3.25818	0.00112128	0.0640625	CLPTM1L	CLPTM1 like	81037	ENSG00000049656
ENSG00000123095	239.346	-1.03644	0.318135	-3.25787	0.00112252	0.0640625	BHLHE41	basic helix-loop-helix family member e41	79365	ENSG00000123095
ENSG00000158715	13.46	1.87816	0.576776	3.2563	0.00112873	0.0640625	SLC45A3	solute carrier family 45 member 3	85414	ENSG00000158715
ENSG00000117407	30.8603	1.36783	0.420103	3.25594	0.00113018	0.0640625	ARTN	artemin	9048	ENSG00000117407
ENSG00000272325	112.634	-0.803706	0.246912	-3.25502	0.00113382	0.0640625	NUDT3	nudix hydrolase 3	11165	ENSG00000272325
ENSG00000133477	38.6572	-1.18786	0.36495	-3.25485	0.00113453	0.0640625	FAM83F	family with sequence similarity 83 member F	113828	ENSG00000133477
ENSG00000182934	53.6286	1.03404	0.317738	3.25438	0.0011364	0.0640625	SRPRA	SRP receptor subunit alpha	6734	ENSG00000182934
ENSG00000196730	49.634	-1.03361	0.318031	-3.25002	0.00115397	0.0647028	DAPK1	death associated protein kinase 1	1612	ENSG00000196730
ENSG00000035664	17.9347	-2.40147	0.741816	-3.23728	0.00120673	0.0672994	DAPK2	death associated protein kinase 2	23604	ENSG00000035664
ENSG00000106554	65.0671	1.1276	0.348524	3.23535	0.00121492	0.0673958	CHCHD3	coiled-coil-helix-coiled-coil-helix domain containing 3	54927	ENSG00000106554
ENSG00000071539	49.0904	1.08639	0.336752	3.22608	0.00125497	0.0690615	TRIP13	thyroid hormone receptor interactor 13	9319	ENSG00000071539
ENSG00000174013	183.522	0.729327	0.226123	3.22535	0.00125819	0.0690615	FBXO45	F-box protein 45	200933	ENSG00000174013
ENSG00000091490	38.9036	1.13145	0.350985	3.22363	0.00126579	0.0691147	SEL1L3	SEL1L family member 3	23231	ENSG00000091490
ENSG00000120549	115.974	-0.786226	0.244274	-3.21862	0.00128807	0.0699651	KIAA1217	KIAA1217	56243	ENSG00000120549
ENSG00000163584	120.75	0.884463	0.27533	3.21238	0.00131642	0.0710444	RPL22L1	ribosomal protein L22 like 1	200916	ENSG00000163584
ENSG00000070961	176.996	0.787446	0.245214	3.21126	0.00132157	0.0710444	ATP2B1	ATPase plasma membrane Ca2+ transporting 1	490	ENSG00000070961
ENSG00000162981	66.0251	-1.28184	0.40161	-3.19175	0.00141414	0.075341	FAM84A	family with sequence similarity 84 member A	151354	ENSG00000162981
ENSG00000115541	270.544	0.939448	0.294636	3.18851	0.0014301	0.075341	HSPE1	heat shock protein family E (Hsp10) member 1	3336	ENSG00000115541
ENSG00000106803	321.268	0.775798	0.243466	3.18648	0.00144015	0.075341	SEC61B	Sec61 translocon beta subunit	10952	ENSG00000106803
ENSG00000162645	28.3113	-1.77391	0.556727	-3.18632	0.00144093	0.075341	GBP2	guanylate binding protein 2	2634	ENSG00000162645
ENSG00000135763	41.4243	1.07743	0.338146	3.1863	0.00144105	0.075341	URB2	URB2 ribosome biogenesis homolog	9816	ENSG00000135763
ENSG00000106278	63.8993	-0.959404	0.301175	-3.18554	0.00144484	0.075341	PTPRZ1	protein tyrosine phosphatase, receptor type Z1	5803	ENSG00000106278
ENSG00000109586	254.744	0.630867	0.198151	3.18377	0.00145372	0.0754272	GALNT7	polypeptide N-acetylgalactosaminyltransferase 7	51809	ENSG00000109586
ENSG00000124688	10.5183	2.33265	0.734045	3.1778	0.00148398	0.0764981	MAD2L1BP	MAD2L1 binding protein	9587	ENSG00000124688
ENSG00000110172	269.946	1.01889	0.320765	3.17645	0.00149087	0.0764981	CHORDC1	cysteine and histidine rich domain containing 1	26973	ENSG00000110172
ENSG00000143256	93.069	0.926104	0.291708	3.17476	0.00149958	0.0764981	PFDN2	prefoldin subunit 2	5202	ENSG00000143256
ENSG00000185361	68.401	-0.940129	0.296367	-3.17218	0.001513	0.0764981	TNFAIP8L1	TNF alpha induced protein 8 like 1	126282	ENSG00000185361
ENSG00000129451	234.865	-0.758707	0.239322	-3.17023	0.00152319	0.0764981	KLK10	kallikrein related peptidase 10	5655	ENSG00000129451
ENSG00000176749	12.955	1.92469	0.607144	3.17007	0.00152403	0.0764981	CDK5R1	cyclin dependent kinase 5 regulatory subunit 1	8851	ENSG00000176749
ENSG00000126247	102.022	-0.8017	0.253098	-3.16755	0.00153731	0.0764981	CAPNS1	calpain small subunit 1	826	ENSG00000126247
ENSG00000095209	42.0153	1.28081	0.404417	3.16704	0.00153999	0.0764981	TMEM38B	transmembrane protein 38B	55151	ENSG00000095209
ENSG00000105514	73.7967	-0.944446	0.298319	-3.16589	0.00154607	0.0764981	RAB3D	RAB3D, member RAS oncogene family	9545	ENSG00000105514
ENSG00000124429	108.867	-0.795142	0.251183	-3.16559	0.00154771	0.0764981	POF1B	POF1B, actin binding protein	79983	ENSG00000124429
ENSG00000105939	456.096	0.568582	0.179942	3.15981	0.00157874	0.0776635	ZC3HAV1	zinc finger CCCH-type containing, antiviral 1	56829	ENSG00000105939
ENSG00000188257	6.96779	-3.70387	1.1731	-3.15734	0.00159213	0.0779546	PLA2G2A	phospholipase A2 group IIA	5320	ENSG00000188257
ENSG00000248527	80.1763	-1.11489	0.353903	-3.15028	0.00163115	0.0794918	NA	NA	NA	ENSG00000248527
ENSG00000153179	28.0622	1.38173	0.439472	3.14406	0.00166622	0.0808234	RASSF3	Ras association domain family member 3	283349	ENSG00000153179
ENSG00000050344	42.9856	1.27204	0.404921	3.14145	0.00168116	0.0811702	NFE2L3	nuclear factor, erythroid 2 like 3	9603	ENSG00000050344
ENSG00000137872	7.08516	-3.27869	1.04489	-3.13784	0.001702	0.081798	SEMA6D	semaphorin 6D	80031	ENSG00000137872
ENSG00000132463	204.39	0.661432	0.211219	3.1315	0.00173915	0.082951	GRSF1	G-rich RNA sequence binding factor 1	2926	ENSG00000132463
ENSG00000112208	47.0598	1.08423	0.346285	3.13104	0.0017419	0.082951	BAG2	BCL2 associated athanogene 2	9532	ENSG00000112208
ENSG00000134698	20.9195	-1.53972	0.49209	-3.12894	0.00175437	0.0831501	AGO4	argonaute 4, RISC catalytic component	192670	ENSG00000134698
ENSG00000168827	225.359	0.666202	0.213003	3.12766	0.00176203	0.0831501	GFM1	G elongation factor mitochondrial 1	85476	ENSG00000168827
ENSG00000198246	54.8657	-0.997138	0.319886	-3.11716	0.001826	0.0854008	SLC29A3	solute carrier family 29 member 3	55315	ENSG00000198246
ENSG00000120885	336.631	-0.78781	0.252734	-3.11715	0.0018261	0.0854008	CLU	clusterin	1191	ENSG00000120885
ENSG00000164163	318.135	0.69345	0.223548	3.10201	0.00192211	0.0894161	ABCE1	ATP binding cassette subfamily E member 1	6059	ENSG00000164163
ENSG00000198176	261.471	0.648964	0.20928	3.10094	0.0019291	0.0894161	TFDP1	transcription factor Dp-1	7027	ENSG00000198176
ENSG00000092621	148.143	-0.729615	0.235498	-3.09818	0.00194712	0.0897782	PHGDH	phosphoglycerate dehydrogenase	26227	ENSG00000092621
ENSG00000048828	1596.18	0.49761	0.160669	3.09712	0.00195413	0.0897782	FAM120A	family with sequence similarity 120A	23196	ENSG00000048828
ENSG00000104823	36.0861	-1.18052	0.381368	-3.09549	0.00196491	0.0898772	ECH1	enoyl-CoA hydratase 1	1891	ENSG00000104823
ENSG00000172534	206.477	0.63916	0.207208	3.08464	0.002038	0.0928135	HCFC1	host cell factor C1	3054	ENSG00000172534
ENSG00000100216	281.705	0.629151	0.204269	3.08001	0.00206994	0.0938584	TOMM22	translocase of outer mitochondrial membrane 22	56993	ENSG00000100216
ENSG00000228253	3152.03	-0.615672	0.200009	-3.07822	0.00208242	0.0940154	ATP8	ATP synthase F0 subunit 8	4509	ENSG00000228253
ENSG00000168374	158.384	0.827825	0.269798	3.06831	0.0021527	0.0967696	ARF4	ADP ribosylation factor 4	378	ENSG00000168374
ENSG00000198355	95.8102	0.84505	0.275815	3.06382	0.00218527	0.0974753	PIM3	Pim-3 proto-oncogene, serine/threonine kinase	415116	ENSG00000198355
ENSG00000174607	89.412	0.812939	0.265357	3.06357	0.0021871	0.0974753	UGT8	UDP glycosyltransferase 8	7368	ENSG00000174607
ENSG00000135045	40.435	1.09521	0.357797	3.06099	0.00220607	0.0979027	C9orf40	chromosome 9 open reading frame 40	55071	ENSG00000135045
ENSG00000165092	18.6667	-1.7003	0.555706	-3.05971	0.0022155	0.0979043	ALDH1A1	aldehyde dehydrogenase 1 family member A1	216	ENSG00000165092

## Sheet: S14_GO_Pool3vsScrambled
	p.geomean	stat.mean	p.val	q.val	set.size	exp1
GO:0006397 mRNA processing	1.44831e-13	7.43987	1.44831e-13	5.07777e-10	365	1.44831e-13
GO:0008380 RNA splicing	8.6656e-13	7.21001	8.6656e-13	1.51908e-09	304	8.6656e-13
GO:0034660 ncRNA metabolic process	1.30205e-12	7.16074	1.30205e-12	1.52166e-09	276	1.30205e-12
GO:0000375 RNA splicing, via transesterification reactions	2.21178e-11	6.78232	2.21178e-11	1.93863e-08	205	2.21178e-11
GO:0000377 RNA splicing, via transesterification reactions with bulged adenosine as nucleophile	5.69628e-11	6.63237	5.69628e-11	2.93805e-08	200	5.69628e-11
GO:0000398 mRNA splicing, via spliceosome	5.69628e-11	6.63237	5.69628e-11	2.93805e-08	200	5.69628e-11
GO:0022613 ribonucleoprotein complex biogenesis	5.86604e-11	6.59832	5.86604e-11	2.93805e-08	229	5.86604e-11
GO:0034470 ncRNA processing	9.13351e-10	6.15709	9.13351e-10	4.00276e-07	200	9.13351e-10
GO:0015931 nucleobase-containing compound transport	4.0254e-09	5.957	4.0254e-09	1.56812e-06	135	4.0254e-09
GO:0042254 ribosome biogenesis	6.51585e-09	5.85337	6.51585e-09	2.28446e-06	149	6.51585e-09
GO:0051028 mRNA transport	1.52765e-08	5.76259	1.52765e-08	4.86903e-06	103	1.52765e-08
GO:0050657 nucleic acid transport	3.26699e-08	5.58172	3.26699e-08	8.18148e-06	119	3.26699e-08
GO:0050658 RNA transport	3.26699e-08	5.58172	3.26699e-08	8.18148e-06	119	3.26699e-08
GO:0051236 establishment of RNA localization	3.26699e-08	5.58172	3.26699e-08	8.18148e-06	119	3.26699e-08
GO:0006403 RNA localization	8.32336e-08	5.38726	8.32336e-08	1.94545e-05	125	8.32336e-08
GO:0006399 tRNA metabolic process	3.49171e-07	5.09673	3.49171e-07	7.6512e-05	122	3.49171e-07
GO:0048285 organelle fission	7.17147e-07	4.86196	7.17147e-07	0.000139277	354	7.17147e-07
GO:0006457 protein folding	7.51315e-07	4.89129	7.51315e-07	0.000139277	186	7.51315e-07
GO:0000087 M phase of mitotic cell cycle	7.54781e-07	4.853	7.54781e-07	0.000139277	341	7.54781e-07
GO:0006353 DNA-dependent transcription, termination	8.92628e-07	4.96321	8.92628e-07	0.000156478	80	8.92628e-07
GO:0000279 M phase	1.21316e-06	4.7451	1.21316e-06	0.00020254	447	1.21316e-06
GO:0006405 RNA export from nucleus	1.6682e-06	4.85113	1.6682e-06	0.00026585	69	1.6682e-06
GO:0000280 nuclear division	1.88982e-06	4.66266	1.88982e-06	0.000276072	331	1.88982e-06
GO:0007067 mitosis	1.88982e-06	4.66266	1.88982e-06	0.000276072	331	1.88982e-06
GO:0006364 rRNA processing	2.52372e-06	4.68651	2.52372e-06	0.000353926	105	2.52372e-06
GO:0006406 mRNA export from nucleus	3.47241e-06	4.71087	3.47241e-06	0.000468241	59	3.47241e-06
GO:0016072 rRNA metabolic process	4.44091e-06	4.55163	4.44091e-06	0.00056364	110	4.44091e-06
GO:0008033 tRNA processing	4.5014e-06	4.60531	4.5014e-06	0.00056364	74	4.5014e-06
GO:0051320 S phase	4.72789e-06	4.51376	4.72789e-06	0.000571585	139	4.72789e-06
GO:0070585 protein localization to mitochondrion	7.47695e-06	4.53829	7.47695e-06	0.000873806	55	7.47695e-06
GO:0007005 mitochondrion organization	8.78747e-06	4.34269	8.78747e-06	0.000990336	216	8.78747e-06
GO:0051168 nuclear export	9.039e-06	4.38088	9.039e-06	0.000990336	115	9.039e-06
GO:0072655 establishment of protein localization to mitochondrion	1.07252e-05	4.45039	1.07252e-05	0.00113947	54	1.07252e-05
GO:0051301 cell division	1.1088e-05	4.26601	1.1088e-05	0.00114337	420	1.1088e-05
GO:0000084 S phase of mitotic cell cycle	1.47534e-05	4.25165	1.47534e-05	0.00147787	133	1.47534e-05
GO:0010564 regulation of cell cycle process	1.68794e-05	4.17166	1.68794e-05	0.00164386	378	1.68794e-05
GO:0006369 termination of RNA polymerase II transcription	1.81451e-05	4.36002	1.81451e-05	0.00170748	45	1.81451e-05
GO:0006626 protein targeting to mitochondrion	1.85066e-05	4.33238	1.85066e-05	0.00170748	49	1.85066e-05
GO:0071705 nitrogen compound transport	2.49514e-05	4.08242	2.49514e-05	0.00224307	345	2.49514e-05
GO:0006368 transcription elongation from RNA polymerase II promoter	2.69263e-05	4.16526	2.69263e-05	0.00236009	75	2.69263e-05
GO:0071156 regulation of cell cycle arrest	3.60887e-05	4.00276	3.60887e-05	0.00308602	249	3.60887e-05
GO:0000075 cell cycle checkpoint	7.11816e-05	3.8367	7.11816e-05	0.00594197	228	7.11816e-05
GO:0006354 DNA-dependent transcription, elongation	7.74944e-05	3.85418	7.74944e-05	0.0063185	105	7.74944e-05
GO:0006281 DNA repair	9.63653e-05	3.74747	9.63653e-05	0.00767856	368	9.63653e-05
GO:0006839 mitochondrial transport	9.94907e-05	3.78343	9.94907e-05	0.00775143	112	9.94907e-05
GO:0006260 DNA replication	0.000115588	3.71042	0.000115588	0.00880984	241	0.000115588
GO:0000216 M/G1 transition of mitotic cell cycle	0.000201076	3.62008	0.000201076	0.0149994	76	0.000201076
GO:0051169 nuclear transport	0.000236763	3.51574	0.000236763	0.0172936	285	0.000236763
GO:0006352 DNA-dependent transcription, initiation	0.000251177	3.50943	0.000251177	0.017972	193	0.000251177
GO:0033238 regulation of cellular amine metabolic process	0.000265084	3.56684	0.000265084	0.0185877	58	0.000265084
GO:0071826 ribonucleoprotein complex subunit organization	0.000271819	3.51246	0.000271819	0.0186862	107	0.000271819
GO:0007006 mitochondrial membrane organization	0.000295133	3.58011	0.000295133	0.0198988	42	0.000295133
GO:0022618 ribonucleoprotein complex assembly	0.000314575	3.47415	0.000314575	0.0203095	101	0.000314575
GO:0007050 cell cycle arrest	0.0003149	3.43479	0.0003149	0.0203095	335	0.0003149
GO:0051084 'de novo' posttranslational protein folding	0.000318604	3.54498	0.000318604	0.0203095	45	0.000318604
GO:0006913 nucleocytoplasmic transport	0.000333505	3.42193	0.000333505	0.0208798	282	0.000333505
GO:0034622 cellular macromolecular complex assembly	0.000393939	3.36889	0.000393939	0.0242307	436	0.000393939
GO:0006367 transcription initiation from RNA polymerase II promoter	0.000416909	3.37276	0.000416909	0.0252014	164	0.000416909
GO:0031124 mRNA 3'-end processing	0.000426575	3.40182	0.000426575	0.0253487	78	0.000426575
GO:0009451 RNA modification	0.000485188	3.39395	0.000485188	0.0280951	54	0.000485188
GO:0043902 positive regulation of multi-organism process	0.000490347	3.36277	0.000490347	0.0280951	76	0.000490347
GO:0048524 positive regulation of viral reproduction	0.000496833	3.35972	0.000496833	0.0280951	75	0.000496833
GO:0007059 chromosome segregation	0.000508497	3.32467	0.000508497	0.0282983	130	0.000508497
GO:0018196 peptidyl-asparagine modification	0.000528653	3.33314	0.000528653	0.0289603	86	0.000528653
GO:0018279 protein N-linked glycosylation via asparagine	0.000542395	3.32614	0.000542395	0.029256	85	0.000542395
GO:0006458 'de novo' protein folding	0.000558093	3.35879	0.000558093	0.0296466	50	0.000558093
GO:0031123 RNA 3'-end processing	0.000571413	3.30657	0.000571413	0.0299011	90	0.000571413
GO:0000082 G1/S transition of mitotic cell cycle	0.000594193	3.26816	0.000594193	0.0306359	180	0.000594193
GO:0006521 regulation of cellular amino acid metabolic process	0.00071929	3.28188	0.00071929	0.0365483	49	0.00071929
GO:0031145 anaphase-promoting complex-dependent proteasomal ubiquitin-dependent protein catabolic process	0.000860993	3.19053	0.000860993	0.0430451	79	0.000860993
GO:0006412 translation	0.000871706	3.14076	0.000871706	0.0430451	426	0.000871706
GO:0006487 protein N-linked glycosylation	0.000898203	3.1721	0.000898203	0.043272	87	0.000898203
GO:0051325 interphase	0.000900986	3.13256	0.000900986	0.043272	368	0.000900986
GO:0051329 interphase of mitotic cell cycle	0.000926817	3.12427	0.000926817	0.0439111	364	0.000926817
GO:0090068 positive regulation of cell cycle process	0.000965369	3.13098	0.000965369	0.0451278	138	0.000965369
GO:0050434 positive regulation of viral transcription	0.00099812	3.17391	0.00099812	0.0460448	52	0.00099812
GO:0006261 DNA-dependent DNA replication	0.00109082	3.10734	0.00109082	0.0496679	96	0.00109082
GO:0009452 7-methylguanosine RNA capping	0.00114952	3.18358	0.00114952	0.0510153	32	0.00114952
GO:0036260 RNA capping	0.00114952	3.18358	0.00114952	0.0510153	32	0.00114952
GO:0006986 response to unfolded protein	0.00121142	3.06681	0.00121142	0.0530907	119	0.00121142
GO:0044257 cellular protein catabolic process	0.00124647	3.03421	0.00124647	0.0539521	386	0.00124647
GO:1901137 carbohydrate derivative biosynthetic process	0.00143292	2.99026	0.00143292	0.0612661	441	0.00143292
GO:0046782 regulation of viral transcription	0.0014511	3.03951	0.0014511	0.0612959	62	0.0014511
GO:0043632 modification-dependent macromolecule catabolic process	0.00150937	2.97594	0.00150937	0.0629983	362	0.00150937
GO:0006310 DNA recombination	0.00161041	2.96593	0.00161041	0.06628	180	0.00161041
GO:0006997 nucleus organization	0.00162581	3.02212	0.00162581	0.06628	47	0.00162581
GO:0016568 chromatin modification	0.00170171	2.93792	0.00170171	0.0685769	390	0.00170171
GO:0019048 virus-host interaction	0.00181146	2.92001	0.00181146	0.0707402	323	0.00181146
GO:0019941 modification-dependent protein catabolic process	0.00181418	2.91845	0.00181418	0.0707402	359	0.00181418
GO:0043161 proteasomal ubiquitin-dependent protein catabolic process	0.00181592	2.92506	0.00181592	0.0707402	211	0.00181592
GO:0006511 ubiquitin-dependent protein catabolic process	0.00191134	2.90211	0.00191134	0.073639	353	0.00191134
GO:0045786 negative regulation of cell cycle	0.00197806	2.89018	0.00197806	0.0748769	397	0.00197806
GO:0010498 proteasomal protein catabolic process	0.00198618	2.89577	0.00198618	0.0748769	220	0.00198618
GO:2000243 positive regulation of reproductive process	0.0020106	2.9178	0.0020106	0.074991	83	0.0020106
GO:0000387 spliceosomal snRNP assembly	0.00209316	2.9949	0.00209316	0.0770002	29	0.00209316
GO:0051603 proteolysis involved in cellular protein catabolic process	0.00212372	2.86799	0.00212372	0.0770002	375	0.00212372
GO:0051439 regulation of ubiquitin-protein ligase activity involved in mitotic cell cycle	0.00213035	2.90437	0.00213035	0.0770002	74	0.00213035
GO:0031570 DNA integrity checkpoint	0.00224847	2.86666	0.00224847	0.0804402	128	0.00224847
GO:0016570 histone modification	0.00231402	2.84512	0.00231402	0.0819489	245	0.00231402
GO:0030163 protein catabolic process	0.00239106	2.82827	0.00239106	0.0838305	460	0.00239106
GO:0000236 mitotic prometaphase	0.00247319	2.84876	0.00247319	0.08564	84	0.00247319
GO:0000209 protein polyubiquitination	0.00249152	2.82805	0.00249152	0.08564	160	0.00249152
GO:1901566 organonitrogen compound biosynthetic process	0.0025915	2.80282	0.0025915	0.0882118	427	0.0025915
GO:0050792 regulation of viral reproduction	0.00264977	2.82153	0.00264977	0.0893279	94	0.00264977
GO:0051351 positive regulation of ligase activity	0.00268387	2.82358	0.00268387	0.0896156	81	0.00268387
GO:0006370 7-methylguanosine mRNA capping	0.00287314	2.87392	0.00287314	0.0950303	29	0.00287314
GO:0016569 covalent chromatin modification	0.00303154	2.75631	0.00303154	0.0993325	249	0.00303154

## Sheet: S15_STRING_Pool3vsScrambled
#term ID	term description	observed gene count	background gene count	false discovery rate	matching proteins in your network (IDs)	matching proteins in your network (labels)
GO:0010941	regulation of cell death	47	1638	3.79e-05	ENSP00000162749,ENSP00000216034,ENSP00000217244,ENSP00000233893,ENSP00000239938,ENSP00000240185,ENSP00000241261,ENSP00000254301,ENSP00000261891,ENSP00000280154,ENSP00000296509,ENSP00000305725,ENSP00000306010,ENSP00000307786,ENSP00000315130,ENSP00000318486,ENSP00000318944,ENSP00000322457,ENSP00000326119,ENSP00000326737,ENSP00000334145,ENSP00000339328,ENSP00000343658,ENSP00000353824,ENSP00000356652…	ADAM8,AGO4,AGR2,ARF4,CACYBP,CAST,CDK5R1,CHST11,CLU,CSNK2A1,CYCS,DAPK1,DAPK2,EEF1E1,EGR1,EYA3,F3,FAM162A,GSN,HSPA1A,HSPA1B,HSPE1,KLF4,LGALS3,MAD2L1,MAP4K4,MYO18A,NSMAF,PDCD4,PIM3,PINK1,PLAUR,PMAIP1,PRNP,RASSF3,RPL10,SEMA5A,SERPINB2,SIAH2,TARDBP,TFDP1,TNFAIP8L1,TNFRSF12A,TNFRSF1A,TNFSF10,TOMM22,TRAF7
GO:0042981	regulation of apoptotic process	45	1501	3.79e-05	ENSP00000162749,ENSP00000216034,ENSP00000217244,ENSP00000233893,ENSP00000239938,ENSP00000240185,ENSP00000241261,ENSP00000254301,ENSP00000261891,ENSP00000280154,ENSP00000296509,ENSP00000305725,ENSP00000306010,ENSP00000307786,ENSP00000315130,ENSP00000318486,ENSP00000318944,ENSP00000322457,ENSP00000326119,ENSP00000326737,ENSP00000334145,ENSP00000339328,ENSP00000343658,ENSP00000353824,ENSP00000362306…	ADAM8,AGO4,ARF4,CAST,CDK5R1,CHST11,CLU,CSNK2A1,CYCS,DAPK1,DAPK2,EEF1E1,EGR1,EYA3,F3,FAM162A,GSN,HSPA1A,HSPA1B,HSPE1,KLF4,LGALS3,MAD2L1,MAP4K4,MYO18A,NSMAF,PDCD4,PIM3,PINK1,PLAUR,PMAIP1,PRNP,RASSF3,RPL10,SEMA5A,SERPINB2,SIAH2,TARDBP,TFDP1,TNFAIP8L1,TNFRSF12A,TNFRSF1A,TNFSF10,TOMM22,TRAF7
GO:0006950	response to stress	68	3267	0.0014	ENSP00000162749,ENSP00000166345,ENSP00000216479,ENSP00000222543,ENSP00000223641,ENSP00000233893,ENSP00000239938,ENSP00000240185,ENSP00000242351,ENSP00000244869,ENSP00000248244,ENSP00000254301,ENSP00000254898,ENSP00000256443,ENSP00000257696,ENSP00000258662,ENSP00000262461,ENSP00000263277,ENSP00000264350,ENSP00000265087,ENSP00000278282,ENSP00000280612,ENSP00000306010,ENSP00000307786,ENSP00000307959…	ADAM8,AHSA1,AOC1,ARF4,ATP2B1,CDK7,CHAC1,CLU,CYCS,DAPK1,DCBLD2,DNAJA4,DST,EGR1,EHD2,ELF3,EREG,ERLIN1,EYA3,F3,FAM162A,FBXO45,FOXN3,GBP2,GSN,H2AFX,HERC5,HILPDA,HSPA1A,HSPA1B,HSPE1,KLF4,LGALS3,MAFG,MATN2,MCM10,MT-ATP6,MYH10,NUDT15,OPTN,PDLIM1,PINK1,PLA2G2A,PLAUR,PMAIP1,POLR3G,PRNP,RUVBL1,SCGB1A1,SEC61B,SERPINB2,SERPINE2,SLC12A2,SLC7A11,SPON2,SRPR,SRPRB,STC2,TARDBP,TFDP1,TFPI2,TICAM1,TMEM33,TNFRSF1A,T…
GO:2001233	regulation of apoptotic signaling pathway	18	388	0.0014	ENSP00000217244,ENSP00000241261,ENSP00000254301,ENSP00000261891,ENSP00000315130,ENSP00000318944,ENSP00000322457,ENSP00000326119,ENSP00000326737,ENSP00000339328,ENSP00000362924,ENSP00000362978,ENSP00000364204,ENSP00000364519,ENSP00000364801,ENSP00000364802,ENSP00000386135,ENSP00000419088	CLU,CSNK2A1,DAPK1,DAPK2,EYA3,FAM162A,GSN,HSPA1A,HSPA1B,LGALS3,PINK1,PLAUR,PMAIP1,SIAH2,TFDP1,TNFRSF12A,TNFSF10,TRAF7
GO:0010942	positive regulation of cell death	23	663	0.0025	ENSP00000162749,ENSP00000216034,ENSP00000233893,ENSP00000239938,ENSP00000241261,ENSP00000280154,ENSP00000307786,ENSP00000315130,ENSP00000318486,ENSP00000318944,ENSP00000326119,ENSP00000326737,ENSP00000334145,ENSP00000339328,ENSP00000362924,ENSP00000364204,ENSP00000364519,ENSP00000368752,ENSP00000369038,ENSP00000386135,ENSP00000411012,ENSP00000419088,ENSP00000453302	ADAM8,CDK5R1,CLU,CYCS,DAPK1,EEF1E1,EGR1,F3,FAM162A,GSN,HSPE1,NSMAF,PDCD4,PINK1,PLAUR,PMAIP1,PRNP,TFDP1,TNFRSF12A,TNFRSF1A,TNFSF10,TOMM22,TRAF7
GO:0030162	regulation of proteolysis	25	742	0.0025	ENSP00000217244,ENSP00000222543,ENSP00000233893,ENSP00000241261,ENSP00000258662,ENSP00000262768,ENSP00000307786,ENSP00000315130,ENSP00000322457,ENSP00000326119,ENSP00000334145,ENSP00000339328,ENSP00000359727,ENSP00000362924,ENSP00000363804,ENSP00000364204,ENSP00000364802,ENSP00000368752,ENSP00000379157,ENSP00000386135,ENSP00000398105,ENSP00000401645,ENSP00000415786,ENSP00000419088,ENSP00000453302	ADAM8,BAG2,CAST,CHAC1,CLU,CSNK2A1,CYCS,DAPK1,F3,FAM162A,GSN,HSPA1A,HSPE1,KLF4,NUDT15,PINK1,PLAUR,PMAIP1,PRNP,SERPINB2,SERPINE2,SIAH2,TFPI2,TIMP2,TNFSF10
GO:0043065	positive regulation of apoptotic process	22	604	0.0025	ENSP00000162749,ENSP00000216034,ENSP00000233893,ENSP00000241261,ENSP00000280154,ENSP00000307786,ENSP00000315130,ENSP00000318486,ENSP00000318944,ENSP00000326119,ENSP00000326737,ENSP00000334145,ENSP00000339328,ENSP00000362924,ENSP00000364204,ENSP00000364519,ENSP00000368752,ENSP00000369038,ENSP00000386135,ENSP00000411012,ENSP00000419088,ENSP00000453302	ADAM8,CDK5R1,CLU,CYCS,DAPK1,EEF1E1,F3,FAM162A,GSN,HSPE1,NSMAF,PDCD4,PINK1,PLAUR,PMAIP1,PRNP,TFDP1,TNFRSF12A,TNFRSF1A,TNFSF10,TOMM22,TRAF7
GO:0052547	regulation of peptidase activity	18	420	0.0025	ENSP00000217244,ENSP00000222543,ENSP00000233893,ENSP00000241261,ENSP00000262768,ENSP00000307786,ENSP00000322457,ENSP00000326119,ENSP00000334145,ENSP00000339328,ENSP00000362924,ENSP00000363804,ENSP00000364204,ENSP00000379157,ENSP00000386135,ENSP00000401645,ENSP00000415786,ENSP00000419088	CAST,CSNK2A1,CYCS,DAPK1,F3,FAM162A,GSN,HSPE1,KLF4,PINK1,PLAUR,PMAIP1,SERPINB2,SERPINE2,SIAH2,TFPI2,TIMP2,TNFSF10
GO:0052548	regulation of endopeptidase activity	17	393	0.0025	ENSP00000217244,ENSP00000222543,ENSP00000233893,ENSP00000241261,ENSP00000262768,ENSP00000307786,ENSP00000322457,ENSP00000326119,ENSP00000334145,ENSP00000339328,ENSP00000362924,ENSP00000363804,ENSP00000379157,ENSP00000386135,ENSP00000401645,ENSP00000415786,ENSP00000419088	CAST,CSNK2A1,CYCS,DAPK1,F3,FAM162A,GSN,HSPE1,KLF4,PLAUR,PMAIP1,SERPINB2,SERPINE2,SIAH2,TFPI2,TIMP2,TNFSF10
GO:0043281	regulation of cysteine-type endopeptidase activity involved in apoptotic process	12	209	0.0032	ENSP00000217244,ENSP00000233893,ENSP00000241261,ENSP00000307786,ENSP00000322457,ENSP00000326119,ENSP00000334145,ENSP00000339328,ENSP00000362924,ENSP00000363804,ENSP00000386135,ENSP00000419088	CSNK2A1,CYCS,DAPK1,F3,FAM162A,GSN,HSPE1,KLF4,PLAUR,PMAIP1,SIAH2,TNFSF10
GO:0060548	negative regulation of cell death	28	953	0.0032	ENSP00000217244,ENSP00000241261,ENSP00000254301,ENSP00000280154,ENSP00000296509,ENSP00000305725,ENSP00000306010,ENSP00000315130,ENSP00000322457,ENSP00000339328,ENSP00000343658,ENSP00000353824,ENSP00000356652,ENSP00000362306,ENSP00000362978,ENSP00000363804,ENSP00000364204,ENSP00000364801,ENSP00000364802,ENSP00000368752,ENSP00000371936,ENSP00000379157,ENSP00000386135,ENSP00000391490,ENSP00000401645…	ADAM8,AGO4,AGR2,ARF4,CACYBP,CAST,CHST11,CLU,CSNK2A1,DAPK1,EYA3,HSPA1A,HSPA1B,KLF4,LGALS3,MAD2L1,MAP4K4,MYO18A,PDCD4,PIM3,PINK1,PLAUR,PRNP,RPL10,SEMA5A,SERPINB2,SIAH2,TNFSF10
GO:0071840	cellular component organization or biogenesis	94	5342	0.0032	ENSP00000162749,ENSP00000166345,ENSP00000216034,ENSP00000219022,ENSP00000221418,ENSP00000226796,ENSP00000240185,ENSP00000244869,ENSP00000246635,ENSP00000251412,ENSP00000254043,ENSP00000254898,ENSP00000256443,ENSP00000257527,ENSP00000257696,ENSP00000258243,ENSP00000258962,ENSP00000260302,ENSP00000261070,ENSP00000261486,ENSP00000262461,ENSP00000262570,ENSP00000262753,ENSP00000262768,ENSP00000263277…	ABCE1,ABT1,ADAM19,ADAM8,AGO4,AHNAK,ARF4,ARID5B,ARTN,CAST,CDK5R1,CDK7,CHCHD3,CLU,COX17,CYCS,DNAJC19,DST,ECH1,EED,EHD2,ELF3,EPB41L1,EPB41L4A,EREG,EXOSC3,EYA3,FBXO45,G3BP1,GAR1,GOLGB1,GSN,H2AFX,H2AFZ,HCFC1,HILPDA,HSPA1A,KRT13,KRT15,KRT4,LAMC2,MAD2L1,MAP4K4,MATN2,MCM2,MMP13,MRPL16,MT-ATP6,MT-ATP8,MYH10,MYO18A,NDUFC1,NOP16,OLFM4,OPTN,PCLO,PHGDH,PINK1,PLA2G2A,PMAIP1,POF1B,PRNP,PSMD9,PSMG1,PTPRZ1,RCC1,R…
GO:2000116	regulation of cysteine-type endopeptidase activity	13	243	0.0032	ENSP00000217244,ENSP00000233893,ENSP00000241261,ENSP00000307786,ENSP00000322457,ENSP00000326119,ENSP00000334145,ENSP00000339328,ENSP00000362924,ENSP00000363804,ENSP00000379157,ENSP00000386135,ENSP00000419088	CAST,CSNK2A1,CYCS,DAPK1,F3,FAM162A,GSN,HSPE1,KLF4,PLAUR,PMAIP1,SIAH2,TNFSF10
GO:0016043	cellular component organization	91	5163	0.0035	ENSP00000162749,ENSP00000166345,ENSP00000216034,ENSP00000219022,ENSP00000221418,ENSP00000226796,ENSP00000240185,ENSP00000244869,ENSP00000246635,ENSP00000251412,ENSP00000254043,ENSP00000254898,ENSP00000256443,ENSP00000257527,ENSP00000257696,ENSP00000258962,ENSP00000260302,ENSP00000261070,ENSP00000261486,ENSP00000262461,ENSP00000262570,ENSP00000262753,ENSP00000262768,ENSP00000263277,ENSP00000263360…	ABCE1,ABT1,ADAM19,ADAM8,AGO4,AHNAK,ARF4,ARID5B,ARTN,CAST,CDK5R1,CDK7,CHCHD3,CLU,COX17,CYCS,DNAJC19,DST,ECH1,EED,EHD2,ELF3,EPB41L1,EPB41L4A,EREG,EYA3,FBXO45,G3BP1,GAR1,GOLGB1,GSN,H2AFX,H2AFZ,HCFC1,HILPDA,HSPA1A,KRT13,KRT15,KRT4,LAMC2,MAD2L1,MAP4K4,MATN2,MCM2,MMP13,MRPL16,MT-ATP6,MT-ATP8,MYH10,MYO18A,NDUFC1,OLFM4,OPTN,PCLO,PHGDH,PINK1,PLA2G2A,PMAIP1,POF1B,PRNP,PSMD9,PSMG1,PTPRZ1,RCC1,RCC2,RPL10,RPL…
GO:0043066	negative regulation of apoptotic process	26	859	0.0035	ENSP00000217244,ENSP00000241261,ENSP00000254301,ENSP00000280154,ENSP00000296509,ENSP00000305725,ENSP00000306010,ENSP00000315130,ENSP00000322457,ENSP00000339328,ENSP00000343658,ENSP00000353824,ENSP00000362306,ENSP00000362978,ENSP00000363804,ENSP00000364204,ENSP00000364801,ENSP00000364802,ENSP00000368752,ENSP00000371936,ENSP00000379157,ENSP00000386135,ENSP00000401645,ENSP00000413436,ENSP00000437073…	ADAM8,AGO4,ARF4,CAST,CHST11,CLU,CSNK2A1,DAPK1,EYA3,HSPA1A,HSPA1B,KLF4,LGALS3,MAD2L1,MAP4K4,MYO18A,PDCD4,PIM3,PINK1,PLAUR,PRNP,RPL10,SEMA5A,SERPINB2,SIAH2,TNFSF10
GO:0048519	negative regulation of biological process	88	4953	0.0035	ENSP00000056233,ENSP00000162749,ENSP00000166345,ENSP00000215912,ENSP00000217244,ENSP00000222543,ENSP00000239938,ENSP00000240185,ENSP00000241261,ENSP00000242351,ENSP00000242728,ENSP00000244869,ENSP00000248244,ENSP00000254301,ENSP00000256443,ENSP00000262570,ENSP00000262768,ENSP00000263360,ENSP00000264350,ENSP00000264670,ENSP00000265056,ENSP00000265087,ENSP00000278282,ENSP00000279873,ENSP00000280154…	ABCE1,ADAM8,AGO4,AGR2,APCDD1,ARF4,ARID5B,BAG2,BHLHE41,CACYBP,CAST,CDK5R1,CDK7,CHAC1,CHCHD3,CHORDC1,CHST11,CLU,CSNK2A1,CUX1,DAPK1,DCBLD2,DHRS3,DNAJA4,DRAP1,EED,EEF1E1,EGR1,ELF3,EREG,ERLIN1,EXOSC3,EYA3,FOXN3,G3BP1,GSN,H2AFX,H2AFZ,HCFC1,HERC5,HSPA1A,HSPA1B,KLF4,KRT4,LGALS3,MAD2L1,MAD2L1BP,MAGOH,MAP4K4,MCM2,MXD4,MYO18A,NFE2L3,NSUN2,OPTN,PBX1,PDCD4,PIK3IP1,PIM3,PINK1,PLAUR,PRNP,PSMD9,RCC2,RPL10,RPL12,…
GO:0048523	negative regulation of cellular process	81	4454	0.0038	ENSP00000056233,ENSP00000162749,ENSP00000166345,ENSP00000215912,ENSP00000217244,ENSP00000222543,ENSP00000239938,ENSP00000240185,ENSP00000241261,ENSP00000242728,ENSP00000244869,ENSP00000248244,ENSP00000254301,ENSP00000256443,ENSP00000262570,ENSP00000262768,ENSP00000263360,ENSP00000264670,ENSP00000265056,ENSP00000278282,ENSP00000279873,ENSP00000280154,ENSP00000296417,ENSP00000296509,ENSP00000296577…	ABCE1,ADAM8,AGO4,AGR2,APCDD1,ARF4,ARID5B,BAG2,BHLHE41,CACYBP,CAST,CDK5R1,CDK7,CHAC1,CHCHD3,CHORDC1,CHST11,CLU,CSNK2A1,CUX1,DAPK1,DCBLD2,DHRS3,DNAJA4,DRAP1,EED,EEF1E1,EGR1,ELF3,EREG,ERLIN1,EYA3,FOXN3,G3BP1,GSN,H2AFX,H2AFZ,HCFC1,HSPA1A,HSPA1B,KLF4,KRT4,LGALS3,MAD2L1,MAD2L1BP,MAP4K4,MCM2,MXD4,MYO18A,NFE2L3,NSUN2,OPTN,PBX1,PDCD4,PIK3IP1,PIM3,PINK1,PLAUR,PRNP,PSMD9,RCC2,RPL10,SCGB1A1,SEMA5A,SEMA6D,SER…
GO:0048518	positive regulation of biological process	94	5459	0.0046	ENSP00000056233,ENSP00000162749,ENSP00000216034,ENSP00000217244,ENSP00000219022,ENSP00000222120,ENSP00000233893,ENSP00000234111,ENSP00000239938,ENSP00000240185,ENSP00000241261,ENSP00000242351,ENSP00000244869,ENSP00000246533,ENSP00000248244,ENSP00000254301,ENSP00000255380,ENSP00000256443,ENSP00000257527,ENSP00000257696,ENSP00000258962,ENSP00000261070,ENSP00000261891,ENSP00000262768,ENSP00000263277…	ABT1,ADAM19,ADAM8,AGR2,ARF4,ARID5B,ARTN,BAG2,CACYBP,CAPNS1,CDK5R1,CDK7,CHRM3,CLU,COX17,CRIP2,CSNK2A1,CUX1,CYCS,DAPK1,DAPK2,EED,EEF1E1,EGR1,EHD2,EIF4E,ELF3,EREG,ERLIN1,EXOSC3,EYA3,F3,FAM162A,FOXN3,GSN,H2AFX,H2AFZ,HCFC1,HILPDA,HSPA1A,HSPA1B,HSPE1,KLF4,LAMC2,LGALS3,MAD2L1,MAFG,MAP4K4,MUC16,MYH10,MYO18A,NFE2L3,NSMAF,ODC1,OLFM4,OPTN,PBX1,PDCD4,PDLIM1,PFDN2,PINK1,PLA2G2A,PLAUR,PMAIP1,POLR3G,PRNP,PSMD9,…
GO:0090199	regulation of release of cytochrome c from mitochondria	6	45	0.0047	ENSP00000241261,ENSP00000315130,ENSP00000326119,ENSP00000339328,ENSP00000364204,ENSP00000419088	CLU,FAM162A,PINK1,PLAUR,PMAIP1,TNFSF10
GO:0048731	system development	76	4144	0.005	ENSP00000162749,ENSP00000234111,ENSP00000239938,ENSP00000241261,ENSP00000242728,ENSP00000244869,ENSP00000246533,ENSP00000246635,ENSP00000254043,ENSP00000254898,ENSP00000255380,ENSP00000257527,ENSP00000258962,ENSP00000260302,ENSP00000261070,ENSP00000261622,ENSP00000262768,ENSP00000263360,ENSP00000264144,ENSP00000264670,ENSP00000265056,ENSP00000265087,ENSP00000274849,ENSP00000279873,ENSP00000280154…	ABT1,ADAM19,ADAM8,AGO4,AGR2,APCDD1,ARF4,ARID5B,ARTN,ATP2B1,BHLHE41,CACYBP,CAPNS1,CDK5R1,CHAC1,CHRM3,CHST11,CLU,COX17,CRIP2,CUX1,DHRS3,DNAJC19,EED,EGR1,ELF3,EREG,EXOSC3,FBXO45,FOXN3,GSN,H2AFX,IVL,KIAA1217,KLF4,KRT13,KRT15,KRT4,LAMC2,LRP10,MAP4K4,MATN2,MCM2,MMP13,MPPED2,MYH10,NSUN2,ODC1,PBX1,PCLO,PDCD4,PHGDH,PSMG1,PTPRZ1,RHOBTB3,RPL10,SCEL,SEMA5A,SEMA6D,SERPINE2,SIAH2,SLC45A3,SLC7A11,SLC7A5,SPON2,S…
GO:0048522	positive regulation of cellular process	86	4898	0.0055	ENSP00000056233,ENSP00000162749,ENSP00000216034,ENSP00000217244,ENSP00000219022,ENSP00000222120,ENSP00000233893,ENSP00000234111,ENSP00000239938,ENSP00000240185,ENSP00000241261,ENSP00000242351,ENSP00000244869,ENSP00000246533,ENSP00000248244,ENSP00000254301,ENSP00000256443,ENSP00000257696,ENSP00000258962,ENSP00000261070,ENSP00000261891,ENSP00000262768,ENSP00000263277,ENSP00000263360,ENSP00000264144…	ABT1,ADAM8,AGR2,ARF4,ARID5B,BAG2,CACYBP,CAPNS1,CDK5R1,CDK7,CLU,COX17,CRIP2,CSNK2A1,CUX1,CYCS,DAPK1,DAPK2,EED,EEF1E1,EGR1,EHD2,EIF4E,ELF3,EREG,ERLIN1,EXOSC3,EYA3,F3,FAM162A,FOXN3,GSN,H2AFX,H2AFZ,HCFC1,HILPDA,HSPA1A,HSPA1B,HSPE1,KLF4,LAMC2,LGALS3,MAD2L1,MAFG,MAP4K4,MYH10,MYO18A,NFE2L3,NSMAF,ODC1,OLFM4,OPTN,PBX1,PDCD4,PDLIM1,PFDN2,PINK1,PLA2G2A,PLAUR,PMAIP1,PRNP,PSMD9,RAB3D,RCC2,RUVBL1,SASH1,SCEL,SE…
GO:0080134	regulation of response to stress	33	1299	0.0055	ENSP00000162749,ENSP00000242351,ENSP00000244869,ENSP00000248244,ENSP00000264350,ENSP00000278282,ENSP00000280154,ENSP00000296577,ENSP00000315130,ENSP00000319255,ENSP00000326119,ENSP00000326737,ENSP00000334145,ENSP00000339328,ENSP00000343658,ENSP00000356437,ENSP00000359727,ENSP00000362978,ENSP00000363804,ENSP00000364204,ENSP00000364801,ENSP00000364802,ENSP00000368022,ENSP00000369038,ENSP00000381008…	ABCE1,ADAM8,AGR2,BAG2,CHORDC1,CLU,EEF1E1,EREG,EYA3,F3,H2AFX,HERC5,HSPA1A,HSPA1B,KLF4,MAP4K4,MUC16,OPTN,PDCD4,PINK1,PLA2G2A,PLAUR,PMAIP1,POLR3G,SASH1,SCGB1A1,SERPINB2,SERPINE2,TICAM1,TMEM33,TNFRSF12A,TNFRSF1A,ZC3HAV1
GO:0090200	positive regulation of release of cytochrome c from mitochondria	5	29	0.0062	ENSP00000241261,ENSP00000326119,ENSP00000339328,ENSP00000364204,ENSP00000419088	FAM162A,PINK1,PLAUR,PMAIP1,TNFSF10
GO:2001235	positive regulation of apoptotic signaling pathway	10	171	0.0076	ENSP00000241261,ENSP00000315130,ENSP00000318944,ENSP00000326119,ENSP00000326737,ENSP00000339328,ENSP00000362924,ENSP00000364204,ENSP00000364519,ENSP00000419088	CLU,FAM162A,GSN,PINK1,PLAUR,PMAIP1,TFDP1,TNFRSF12A,TNFSF10,TRAF7
GO:2001234	negative regulation of apoptotic signaling pathway	11	218	0.0112	ENSP00000217244,ENSP00000241261,ENSP00000254301,ENSP00000315130,ENSP00000322457,ENSP00000339328,ENSP00000362978,ENSP00000364204,ENSP00000364801,ENSP00000364802,ENSP00000386135	CLU,CSNK2A1,DAPK1,EYA3,HSPA1A,HSPA1B,LGALS3,PINK1,PLAUR,SIAH2,TNFSF10
GO:0010629	negative regulation of gene expression	38	1670	0.0114	ENSP00000056233,ENSP00000239938,ENSP00000240185,ENSP00000242728,ENSP00000244869,ENSP00000262570,ENSP00000263360,ENSP00000265087,ENSP00000278282,ENSP00000279873,ENSP00000280154,ENSP00000296417,ENSP00000307850,ENSP00000309555,ENSP00000318486,ENSP00000323046,ENSP00000325905,ENSP00000337889,ENSP00000343288,ENSP00000352673,ENSP00000353401,ENSP00000354739,ENSP00000357555,ENSP00000360525,ENSP00000362306…	AGO4,ARID5B,BHLHE41,CAST,CDK5R1,CHAC1,CHCHD3,CUX1,DAPK1,DRAP1,EED,EGR1,ELF3,EREG,EXOSC3,FOXN3,H2AFX,H2AFZ,HCFC1,HSPA1A,HSPA1B,KLF4,MAGOH,MXD4,NFE2L3,PDCD4,PINK1,PRNP,RPL10,RPL12,RPS27,SCGB1A1,SERPINE2,SRSF7,STC2,STRAP,TARDBP,ZNF488
GO:0010821	regulation of mitochondrion organization	9	148	0.0114	ENSP00000241261,ENSP00000315130,ENSP00000326119,ENSP00000339328,ENSP00000364204,ENSP00000364519,ENSP00000364802,ENSP00000368022,ENSP00000419088	CLU,FAM162A,HSPA1A,OPTN,PINK1,PLAUR,PMAIP1,TFDP1,TNFSF10
GO:0033554	cellular response to stress	36	1553	0.0114	ENSP00000162749,ENSP00000166345,ENSP00000222543,ENSP00000223641,ENSP00000239938,ENSP00000240185,ENSP00000254898,ENSP00000256443,ENSP00000257696,ENSP00000258662,ENSP00000265087,ENSP00000307786,ENSP00000310332,ENSP00000318297,ENSP00000326119,ENSP00000328023,ENSP00000330032,ENSP00000343288,ENSP00000356243,ENSP00000362978,ENSP00000363804,ENSP00000364204,ENSP00000364519,ENSP00000364801,ENSP00000364802…	ADAM8,AOC1,CDK7,CHAC1,CYCS,DAPK1,EGR1,ERLIN1,EYA3,FAM162A,FBXO45,FOXN3,H2AFX,HILPDA,HSPA1A,HSPA1B,KLF4,MATN2,MCM10,NUDT15,OPTN,PINK1,PMAIP1,RUVBL1,SEC61B,SRPR,SRPRB,STC2,TARDBP,TFDP1,TFPI2,TMEM33,TNFRSF1A,TRIP13,UBE2T,UPP1
GO:0050790	regulation of catalytic activity	47	2249	0.0114	ENSP00000215912,ENSP00000216479,ENSP00000217244,ENSP00000222543,ENSP00000233893,ENSP00000239938,ENSP00000241261,ENSP00000244869,ENSP00000256443,ENSP00000260526,ENSP00000261070,ENSP00000262768,ENSP00000264350,ENSP00000265056,ENSP00000278282,ENSP00000280154,ENSP00000296509,ENSP00000296577,ENSP00000297785,ENSP00000306010,ENSP00000307786,ENSP00000315130,ENSP00000318486,ENSP00000318944,ENSP00000319255…	ABCE1,ADAM8,AHSA1,ALDH1A1,ARF4,ARHGAP29,BAG2,CAST,CDK5R1,CDK7,CHORDC1,CLU,COX17,CSNK2A1,CYCS,DAPK1,EGR1,EREG,F3,FAM162A,GSN,HERC5,HSPA1A,HSPE1,KLF4,MAD2L1,MAP4K4,MCM2,NSMAF,PDCD4,PGAM5,PIK3IP1,PINK1,PLAUR,PMAIP1,PRNP,RCC2,RFK,SASH1,SCGB1A1,SERPINB2,SERPINE2,SIAH2,TFPI2,TIMP2,TNFSF10,TRAF7
GO:0090083	regulation of inclusion body assembly	4	17	0.0114	ENSP00000315130,ENSP00000364801,ENSP00000364802,ENSP00000378324	CLU,DNAJA4,HSPA1A,HSPA1B
GO:0070613	regulation of protein processing	8	116	0.0116	ENSP00000315130,ENSP00000359727,ENSP00000362924,ENSP00000368752,ENSP00000379157,ENSP00000398105,ENSP00000415786,ENSP00000453302	ADAM8,BAG2,CAST,CHAC1,CLU,GSN,PRNP,SERPINE2
GO:0010822	positive regulation of mitochondrion organization	7	89	0.0138	ENSP00000241261,ENSP00000326119,ENSP00000339328,ENSP00000364204,ENSP00000364519,ENSP00000368022,ENSP00000419088	FAM162A,OPTN,PINK1,PLAUR,PMAIP1,TFDP1,TNFSF10
GO:0042063	gliogenesis	10	196	0.0156	ENSP00000254898,ENSP00000258962,ENSP00000315130,ENSP00000318486,ENSP00000347433,ENSP00000350719,ENSP00000358417,ENSP00000362924,ENSP00000377047,ENSP00000462269	APCDD1,CDK5R1,CLU,GSN,MATN2,PHGDH,PTPRZ1,SRSF1,SYNE2,ZNF488
GO:0043280	positive regulation of cysteine-type endopeptidase activity involved in apoptotic process	8	123	0.0156	ENSP00000233893,ENSP00000241261,ENSP00000307786,ENSP00000326119,ENSP00000334145,ENSP00000362924,ENSP00000386135,ENSP00000419088	CYCS,DAPK1,F3,FAM162A,GSN,HSPE1,PMAIP1,TNFSF10
GO:0051128	regulation of cellular component organization	47	2306	0.0156	ENSP00000162749,ENSP00000166345,ENSP00000217244,ENSP00000219022,ENSP00000241261,ENSP00000244869,ENSP00000254301,ENSP00000263174,ENSP00000263277,ENSP00000263360,ENSP00000265056,ENSP00000296509,ENSP00000303908,ENSP00000309555,ENSP00000315130,ENSP00000318486,ENSP00000319255,ENSP00000321573,ENSP00000324857,ENSP00000326119,ENSP00000326737,ENSP00000339328,ENSP00000343658,ENSP00000350719,ENSP00000353401…	AGO4,CDK5R1,CHORDC1,CLU,CSNK2A1,CUX1,DCBLD2,DNAJA4,EED,EHD2,EREG,FAM162A,GSN,HCFC1,HSPA1A,HSPA1B,KLF4,LGALS3,MAD2L1,MAD2L1BP,MAP4K4,MCM2,MYH10,MYO18A,OLFM4,OPTN,PALMD,PFDN2,PINK1,PLAUR,PMAIP1,PRNP,RCC1,RCC2,SEMA5A,SEMA6D,SERPINE2,STON1,SYNE2,TFDP1,TMEM33,TNFRSF12A,TNFRSF1A,TNFSF10,TRIP13,TWF2,XK
GO:2001236	regulation of extrinsic apoptotic signaling pathway	9	158	0.0156	ENSP00000241261,ENSP00000254301,ENSP00000322457,ENSP00000326119,ENSP00000326737,ENSP00000362978,ENSP00000364801,ENSP00000364802,ENSP00000386135	DAPK1,EYA3,HSPA1A,HSPA1B,LGALS3,PMAIP1,SIAH2,TNFRSF12A,TNFSF10
GO:0051726	regulation of cell cycle	28	1129	0.0196	ENSP00000166345,ENSP00000217244,ENSP00000240185,ENSP00000244869,ENSP00000256443,ENSP00000262768,ENSP00000263360,ENSP00000264350,ENSP00000264670,ENSP00000280154,ENSP00000296509,ENSP00000309555,ENSP00000318486,ENSP00000319255,ENSP00000343288,ENSP00000343658,ENSP00000353824,ENSP00000362937,ENSP00000363804,ENSP00000364519,ENSP00000364585,ENSP00000364801,ENSP00000364802,ENSP00000368752,ENSP00000405890…	CDK5R1,CDK7,CHORDC1,CSNK2A1,EED,EIF4E,EREG,FOXN3,H2AFX,HCFC1,HERC5,HSPA1A,HSPA1B,KLF4,MAD2L1,MAD2L1BP,MAP4K4,NSUN2,PBX1,PDCD4,PIM3,PRNP,RCC1,RCC2,TARDBP,TFDP1,TIMP2,TRIP13
GO:0010648	negative regulation of cell communication	30	1255	0.0209	ENSP00000215912,ENSP00000217244,ENSP00000239938,ENSP00000241261,ENSP00000248244,ENSP00000254301,ENSP00000262768,ENSP00000280154,ENSP00000305725,ENSP00000315130,ENSP00000322457,ENSP00000339328,ENSP00000343658,ENSP00000347433,ENSP00000353824,ENSP00000362978,ENSP00000363804,ENSP00000364204,ENSP00000364801,ENSP00000364802,ENSP00000368022,ENSP00000368752,ENSP00000377681,ENSP00000386135,ENSP00000392270…	APCDD1,CHAC1,CHST11,CLU,CSNK2A1,DAPK1,DHRS3,EGR1,EYA3,G3BP1,HSPA1A,HSPA1B,KLF4,LGALS3,MAP4K4,OPTN,PDCD4,PIK3IP1,PIM3,PINK1,PLAUR,PRNP,PSMD9,SERPINE2,SIAH2,STRAP,TICAM1,TIMP2,TNFAIP8L1,TNFSF10
GO:0007275	multicellular organism development	80	4726	0.0211	ENSP00000162749,ENSP00000234111,ENSP00000239938,ENSP00000241261,ENSP00000242728,ENSP00000244869,ENSP00000246533,ENSP00000246635,ENSP00000254043,ENSP00000254799,ENSP00000254898,ENSP00000255380,ENSP00000257527,ENSP00000258962,ENSP00000260302,ENSP00000261070,ENSP00000261622,ENSP00000262768,ENSP00000263360,ENSP00000264144,ENSP00000264670,ENSP00000265056,ENSP00000265087,ENSP00000274849,ENSP00000278282…	ABT1,ADAM19,ADAM8,AGO4,AGR2,APCDD1,ARF4,ARID5B,ARTN,ATP2B1,BHLHE41,CACYBP,CAPNS1,CDK5R1,CHAC1,CHRM3,CHST11,CLU,COX17,CRIP2,CUX1,DHRS3,DNAJC19,EED,EGR1,ELF3,EREG,EXOSC3,EYA3,FBXO45,FOXN3,GRSF1,GSN,H2AFX,IVL,KIAA1217,KLF4,KRT13,KRT15,KRT4,LAMC2,LRP10,MAFG,MAP4K4,MATN2,MCM2,MMP13,MPPED2,MYH10,NSUN2,ODC1,PBX1,PCLO,PDCD4,PHGDH,PSMG1,PTPRZ1,RHOBTB3,RPL10,SCEL,SCGB1A1,SEMA5A,SEMA6D,SERPINE2,SIAH2,SLC45A…
GO:0008219	cell death	27	1080	0.0211	ENSP00000162749,ENSP00000217244,ENSP00000241261,ENSP00000246533,ENSP00000246635,ENSP00000248244,ENSP00000254043,ENSP00000261891,ENSP00000265056,ENSP00000280154,ENSP00000307786,ENSP00000313854,ENSP00000315130,ENSP00000318944,ENSP00000322457,ENSP00000326119,ENSP00000326737,ENSP00000353824,ENSP00000357753,ENSP00000362924,ENSP00000365926,ENSP00000368022,ENSP00000386135,ENSP00000398105,ENSP00000419088…	CAPNS1,CHAC1,CLPTM1L,CLU,CSNK2A1,CYCS,DAPK1,DAPK2,FAM162A,GSN,IVL,KRT13,KRT15,KRT4,MCM2,OPTN,PDCD4,PGAM5,PIM3,PMAIP1,RFK,SIAH2,TICAM1,TNFRSF12A,TNFRSF1A,TNFSF10,TRAF7
GO:0010605	negative regulation of macromolecule metabolic process	50	2558	0.0211	ENSP00000056233,ENSP00000217244,ENSP00000222543,ENSP00000239938,ENSP00000240185,ENSP00000242728,ENSP00000244869,ENSP00000262570,ENSP00000262768,ENSP00000263360,ENSP00000265087,ENSP00000278282,ENSP00000279873,ENSP00000280154,ENSP00000296417,ENSP00000296509,ENSP00000296577,ENSP00000307850,ENSP00000309555,ENSP00000315130,ENSP00000318486,ENSP00000319255,ENSP00000322457,ENSP00000323046,ENSP00000325905…	ABCE1,AGO4,ARID5B,BAG2,BHLHE41,CAST,CDK5R1,CHAC1,CHCHD3,CHORDC1,CLU,CSNK2A1,CUX1,DAPK1,DRAP1,EED,EGR1,ELF3,EREG,EXOSC3,FOXN3,H2AFX,H2AFZ,HCFC1,HSPA1A,HSPA1B,KLF4,MAD2L1,MAGOH,MXD4,NFE2L3,OPTN,PDCD4,PINK1,PLAUR,PRNP,RPL10,RPL12,RPS27,SCGB1A1,SERPINB2,SERPINE2,SIAH2,SRSF7,STC2,STRAP,TARDBP,TFPI2,TIMP2,ZNF488
GO:0023057	negative regulation of signaling	30	1258	0.0211	ENSP00000215912,ENSP00000217244,ENSP00000239938,ENSP00000241261,ENSP00000248244,ENSP00000254301,ENSP00000262768,ENSP00000280154,ENSP00000305725,ENSP00000315130,ENSP00000322457,ENSP00000339328,ENSP00000343658,ENSP00000347433,ENSP00000353824,ENSP00000362978,ENSP00000363804,ENSP00000364204,ENSP00000364801,ENSP00000364802,ENSP00000368022,ENSP00000368752,ENSP00000377681,ENSP00000386135,ENSP00000392270…	APCDD1,CHAC1,CHST11,CLU,CSNK2A1,DAPK1,DHRS3,EGR1,EYA3,G3BP1,HSPA1A,HSPA1B,KLF4,LGALS3,MAP4K4,OPTN,PDCD4,PIK3IP1,PIM3,PINK1,PLAUR,PRNP,PSMD9,SERPINE2,SIAH2,STRAP,TICAM1,TIMP2,TNFAIP8L1,TNFSF10
GO:0032103	positive regulation of response to external stimulus	12	291	0.0211	ENSP00000162749,ENSP00000242351,ENSP00000248244,ENSP00000261891,ENSP00000280154,ENSP00000334145,ENSP00000356437,ENSP00000368022,ENSP00000371936,ENSP00000383364,ENSP00000387435,ENSP00000453302	ADAM8,ARTN,DAPK2,F3,OPTN,PDCD4,PLA2G2A,SASH1,SEMA5A,TICAM1,TNFRSF1A,ZC3HAV1
GO:0032502	developmental process	89	5401	0.0211	ENSP00000162749,ENSP00000166345,ENSP00000234111,ENSP00000239938,ENSP00000241261,ENSP00000242728,ENSP00000244869,ENSP00000246533,ENSP00000246635,ENSP00000254043,ENSP00000254301,ENSP00000254799,ENSP00000254898,ENSP00000255380,ENSP00000257527,ENSP00000258962,ENSP00000260302,ENSP00000261070,ENSP00000261622,ENSP00000262461,ENSP00000262753,ENSP00000262768,ENSP00000263360,ENSP00000264144,ENSP00000264670…	ABT1,ADAM19,ADAM8,AGO4,AGR2,APCDD1,ARF4,ARID5B,ARTN,ATP2B1,BHLHE41,CACYBP,CAPNS1,CDK5R1,CHAC1,CHRM3,CHST11,CLU,COX17,CRIP2,CUX1,DHRS3,DNAJC19,EED,EGR1,ELF3,EREG,EXOSC3,EYA3,FBXO45,FOXN3,GRSF1,GSN,H2AFX,HNRNPH3,IVL,KIAA1217,KIAA1522,KLF4,KRT13,KRT15,KRT4,LAMC2,LGALS3,LRP10,MAFG,MAP4K4,MATN2,MCM2,MMP13,MPPED2,MT-ATP6,MYH10,NSUN2,ODC1,PBX1,PCLO,PDCD4,PHGDH,POF1B,PRNP,PSMG1,PTPRZ1,RHOBTB3,RIPK4,RPL10…
GO:0048856	anatomical structure development	85	5085	0.0211	ENSP00000162749,ENSP00000166345,ENSP00000234111,ENSP00000239938,ENSP00000241261,ENSP00000242728,ENSP00000244869,ENSP00000246533,ENSP00000246635,ENSP00000254043,ENSP00000254301,ENSP00000254799,ENSP00000254898,ENSP00000255380,ENSP00000257527,ENSP00000258962,ENSP00000260302,ENSP00000261070,ENSP00000261622,ENSP00000262753,ENSP00000262768,ENSP00000263360,ENSP00000264144,ENSP00000264670,ENSP00000265056…	ABT1,ADAM19,ADAM8,AGO4,AGR2,APCDD1,ARF4,ARID5B,ARTN,ATP2B1,BHLHE41,CACYBP,CAPNS1,CDK5R1,CHAC1,CHRM3,CHST11,CLU,COX17,CRIP2,CUX1,DHRS3,DNAJC19,EED,EGR1,ELF3,EREG,EXOSC3,EYA3,FBXO45,FOXN3,GRSF1,GSN,H2AFX,HNRNPH3,IVL,KIAA1217,KLF4,KRT13,KRT15,KRT4,LAMC2,LGALS3,LRP10,MAFG,MAP4K4,MATN2,MCM2,MMP13,MPPED2,MYH10,NSUN2,ODC1,PBX1,PCLO,PDCD4,PHGDH,POF1B,PSMG1,PTPRZ1,RHOBTB3,RIPK4,RPL10,SCEL,SCGB1A1,SEMA5A,S…
GO:0007417	central nervous system development	23	861	0.0221	ENSP00000258962,ENSP00000261070,ENSP00000262768,ENSP00000263360,ENSP00000274849,ENSP00000280612,ENSP00000306010,ENSP00000310332,ENSP00000311648,ENSP00000315130,ENSP00000318486,ENSP00000324857,ENSP00000329915,ENSP00000350719,ENSP00000353590,ENSP00000358417,ENSP00000362924,ENSP00000371936,ENSP00000377047,ENSP00000392043,ENSP00000415786,ENSP00000434024,ENSP00000462269	ABT1,ARF4,ATP2B1,CDK5R1,CLU,COX17,EED,FBXO45,GSN,H2AFX,MYH10,PHGDH,PSMG1,PTPRZ1,SEMA5A,SEMA6D,SERPINE2,SLC7A11,SRSF1,SYNE2,TIMP2,UGT8,ZNF488
GO:0006457	protein folding	10	214	0.0231	ENSP00000217244,ENSP00000233893,ENSP00000315130,ENSP00000319255,ENSP00000356989,ENSP00000359727,ENSP00000364801,ENSP00000364802,ENSP00000372005,ENSP00000378324	BAG2,CHORDC1,CLU,CSNK2A1,DNAJA4,DNAJC19,HSPA1A,HSPA1B,HSPE1,PFDN2
GO:0012501	programmed cell death	26	1042	0.0235	ENSP00000162749,ENSP00000217244,ENSP00000241261,ENSP00000246533,ENSP00000246635,ENSP00000248244,ENSP00000254043,ENSP00000261891,ENSP00000265056,ENSP00000280154,ENSP00000307786,ENSP00000313854,ENSP00000315130,ENSP00000318944,ENSP00000322457,ENSP00000326119,ENSP00000326737,ENSP00000353824,ENSP00000357753,ENSP00000362924,ENSP00000365926,ENSP00000386135,ENSP00000398105,ENSP00000419088,ENSP00000438465…	CAPNS1,CHAC1,CLPTM1L,CLU,CSNK2A1,CYCS,DAPK1,DAPK2,FAM162A,GSN,IVL,KRT13,KRT15,KRT4,MCM2,PDCD4,PGAM5,PIM3,PMAIP1,RFK,SIAH2,TICAM1,TNFRSF12A,TNFRSF1A,TNFSF10,TRAF7
GO:0045862	positive regulation of proteolysis	13	347	0.0235	ENSP00000233893,ENSP00000241261,ENSP00000307786,ENSP00000315130,ENSP00000326119,ENSP00000334145,ENSP00000359727,ENSP00000362924,ENSP00000364204,ENSP00000364802,ENSP00000386135,ENSP00000419088,ENSP00000453302	ADAM8,BAG2,CLU,CYCS,DAPK1,F3,FAM162A,GSN,HSPA1A,HSPE1,PINK1,PMAIP1,TNFSF10
GO:2001237	negative regulation of extrinsic apoptotic signaling pathway	7	104	0.0235	ENSP00000241261,ENSP00000254301,ENSP00000322457,ENSP00000362978,ENSP00000364801,ENSP00000364802,ENSP00000386135	DAPK1,EYA3,HSPA1A,HSPA1B,LGALS3,SIAH2,TNFSF10
GO:0010952	positive regulation of peptidase activity	9	178	0.0242	ENSP00000233893,ENSP00000241261,ENSP00000307786,ENSP00000326119,ENSP00000334145,ENSP00000362924,ENSP00000364204,ENSP00000386135,ENSP00000419088	CYCS,DAPK1,F3,FAM162A,GSN,HSPE1,PINK1,PMAIP1,TNFSF10
GO:0009892	negative regulation of metabolic process	52	2762	0.0303	ENSP00000056233,ENSP00000215912,ENSP00000217244,ENSP00000222543,ENSP00000239938,ENSP00000240185,ENSP00000242728,ENSP00000244869,ENSP00000262570,ENSP00000262768,ENSP00000263360,ENSP00000265087,ENSP00000278282,ENSP00000279873,ENSP00000280154,ENSP00000296417,ENSP00000296509,ENSP00000296577,ENSP00000307850,ENSP00000309555,ENSP00000315130,ENSP00000318486,ENSP00000319255,ENSP00000322457,ENSP00000323046…	ABCE1,AGO4,ARID5B,BAG2,BHLHE41,CAST,CDK5R1,CHAC1,CHCHD3,CHORDC1,CLU,CSNK2A1,CUX1,DAPK1,DRAP1,EED,EGR1,ELF3,EREG,ERLIN1,EXOSC3,FOXN3,H2AFX,H2AFZ,HCFC1,HSPA1A,HSPA1B,KLF4,MAD2L1,MAGOH,MXD4,NFE2L3,OPTN,PDCD4,PIK3IP1,PINK1,PLAUR,PRNP,RPL10,RPL12,RPS27,SCGB1A1,SERPINB2,SERPINE2,SIAH2,SRSF7,STC2,STRAP,TARDBP,TFPI2,TIMP2,ZNF488
GO:0022613	ribonucleoprotein complex biogenesis	14	409	0.031	ENSP00000226796,ENSP00000258243,ENSP00000258962,ENSP00000274849,ENSP00000296577,ENSP00000318297,ENSP00000323046,ENSP00000354739,ENSP00000357555,ENSP00000362306,ENSP00000377681,ENSP00000392270,ENSP00000413436,ENSP00000480832	ABCE1,ABT1,AGO4,EXOSC3,G3BP1,GAR1,NOP16,RPL10,RPL12,RPS27,RUVBL1,SRSF1,STRAP,URB2
GO:0090084	negative regulation of inclusion body assembly	3	11	0.0324	ENSP00000364801,ENSP00000364802,ENSP00000378324	DNAJA4,HSPA1A,HSPA1B
GO:0009987	cellular process	195	14652	0.0333	ENSP00000056233,ENSP00000162749,ENSP00000166345,ENSP00000216034,ENSP00000217244,ENSP00000219022,ENSP00000221307,ENSP00000221418,ENSP00000222120,ENSP00000222543,ENSP00000223641,ENSP00000226796,ENSP00000233893,ENSP00000234111,ENSP00000237612,ENSP00000239938,ENSP00000240185,ENSP00000241261,ENSP00000242728,ENSP00000244869,ENSP00000246533,ENSP00000246635,ENSP00000248244,ENSP00000251412,ENSP00000254043…	ABCE1,ABCG2,ABT1,ADAM19,ADAM8,AGO4,AGPAT9,AGR2,AHNAK,ALDH1A1,ALG2,ALPPL2,ANXA9,AOC1,APCDD1,ARF4,ARHGAP29,ARID5B,ARTN,ATP2B1,BAG2,BHLHE41,CACYBP,CAPNS1,CAST,CDK5R1,CDK7,CECR5,CES2,CHAC1,CHCHD3,CHORDC1,CHRM3,CHST11,CLPTM1L,CLU,COX17,CSNK2A1,CUX1,CYCS,CYP4F3,DAPK1,DAPK2,DCBLD2,DHRS3,DNAJA4,DNAJC19,DRAP1,DST,ECH1,EED,EEF1E1,EGR1,EHD2,EIF4E,ELF3,EPB41L1,EPB41L4A,EREG,ERLIN1,EXOSC3,EYA3,F3,FAM162A,FBXO…
GO:0009893	positive regulation of metabolic process	59	3280	0.0342	ENSP00000056233,ENSP00000162749,ENSP00000217244,ENSP00000233893,ENSP00000239938,ENSP00000240185,ENSP00000241261,ENSP00000242351,ENSP00000244869,ENSP00000248244,ENSP00000256443,ENSP00000257527,ENSP00000258962,ENSP00000261070,ENSP00000262768,ENSP00000263360,ENSP00000274849,ENSP00000279873,ENSP00000296417,ENSP00000306010,ENSP00000307786,ENSP00000309555,ENSP00000315130,ENSP00000318297,ENSP00000318486…	ABT1,ADAM19,ADAM8,AGR2,ARF4,ARID5B,BAG2,CACYBP,CDK5R1,CDK7,CLU,COX17,CSNK2A1,CYCS,DAPK1,EED,EGR1,ELF3,EREG,ERLIN1,EXOSC3,EYA3,F3,FAM162A,FOXN3,GSN,H2AFX,H2AFZ,HCFC1,HSPA1A,HSPA1B,HSPE1,KLF4,MAFG,MAP4K4,NFE2L3,NSMAF,OPTN,PBX1,PDLIM1,PINK1,PLA2G2A,PLAUR,PMAIP1,PRNP,PSMD9,RFK,RUVBL1,SASH1,SLC45A3,SRSF1,TARDBP,TFDP1,TICAM1,TIMP2,TNFRSF1A,TNFSF10,TRAF7,ZC3HAV1
GO:0048513	animal organ development	54	2926	0.0342	ENSP00000162749,ENSP00000234111,ENSP00000239938,ENSP00000241261,ENSP00000242728,ENSP00000244869,ENSP00000246533,ENSP00000246635,ENSP00000254043,ENSP00000257527,ENSP00000258962,ENSP00000260302,ENSP00000261070,ENSP00000263360,ENSP00000264670,ENSP00000265056,ENSP00000265087,ENSP00000274849,ENSP00000279873,ENSP00000280154,ENSP00000280612,ENSP00000302579,ENSP00000305725,ENSP00000306010,ENSP00000310332…	ABT1,ADAM19,AGO4,AGR2,APCDD1,ARF4,ARID5B,ARTN,ATP2B1,BHLHE41,CACYBP,CAPNS1,CDK5R1,CHST11,COX17,CRIP2,DHRS3,DNAJC19,EED,EGR1,ELF3,EREG,FBXO45,FOXN3,H2AFX,IVL,KLF4,KRT13,KRT15,KRT4,LRP10,MCM2,MMP13,MYH10,NSUN2,ODC1,PBX1,PDCD4,PHGDH,PSMG1,PTPRZ1,RHOBTB3,RPL10,SCEL,SEMA5A,SEMA6D,SERPINE2,SLC7A11,SRSF1,STC2,SYNE2,TNFRSF1A,TNFSF10,XK
GO:0014067	negative regulation of phosphatidylinositol 3-kinase signaling	3	12	0.0376	ENSP00000215912,ENSP00000363804,ENSP00000415786	KLF4,PIK3IP1,SERPINE2
GO:0048583	regulation of response to stimulus	67	3882	0.0381	ENSP00000162749,ENSP00000215912,ENSP00000217244,ENSP00000228438,ENSP00000239938,ENSP00000241261,ENSP00000242351,ENSP00000244869,ENSP00000248244,ENSP00000254301,ENSP00000260526,ENSP00000261891,ENSP00000262768,ENSP00000264350,ENSP00000265087,ENSP00000278282,ENSP00000280154,ENSP00000296577,ENSP00000302579,ENSP00000305725,ENSP00000315130,ENSP00000318297,ENSP00000318486,ENSP00000318944,ENSP00000319255…	ABCE1,ADAM8,AGPAT9,AGR2,APCDD1,ARHGAP29,ARTN,BAG2,CDK5R1,CHAC1,CHORDC1,CHST11,CLEC2B,CLU,CSNK2A1,DAPK1,DAPK2,DHRS3,EEF1E1,EGR1,ELF3,EREG,EXOSC3,EYA3,F3,FAM162A,G3BP1,GSN,H2AFX,HERC5,HSPA1A,HSPA1B,KLF4,LGALS3,MAP4K4,MUC16,OPTN,PDCD4,PIK3IP1,PIM3,PINK1,PLA2G2A,PLAUR,PMAIP1,POLR3G,PRNP,RUVBL1,SASH1,SCEL,SCGB1A1,SEMA5A,SERPINB2,SERPINE2,SIAH2,SPON2,STC2,STRAP,TFDP1,TICAM1,TIMP2,TMEM33,TNFAIP8L1,TNFRS…
GO:0051129	negative regulation of cellular component organization	18	632	0.0382	ENSP00000162749,ENSP00000166345,ENSP00000254301,ENSP00000265056,ENSP00000296509,ENSP00000303908,ENSP00000315130,ENSP00000318486,ENSP00000324857,ENSP00000343658,ENSP00000362924,ENSP00000364204,ENSP00000364585,ENSP00000364801,ENSP00000364802,ENSP00000368752,ENSP00000371936,ENSP00000378324	CDK5R1,CLU,DNAJA4,GSN,HSPA1A,HSPA1B,LGALS3,MAD2L1,MAP4K4,MCM2,PINK1,PRNP,RCC2,SEMA5A,SEMA6D,TNFRSF1A,TRIP13,TWF2
GO:0006919	activation of cysteine-type endopeptidase activity involved in apoptotic process	6	85	0.0383	ENSP00000233893,ENSP00000241261,ENSP00000307786,ENSP00000326119,ENSP00000334145,ENSP00000419088	CYCS,F3,FAM162A,HSPE1,PMAIP1,TNFSF10
GO:0007005	mitochondrion organization	14	424	0.0383	ENSP00000216034,ENSP00000261070,ENSP00000262570,ENSP00000307786,ENSP00000309555,ENSP00000315130,ENSP00000326119,ENSP00000354632,ENSP00000355265,ENSP00000364204,ENSP00000364519,ENSP00000364802,ENSP00000372005,ENSP00000441126	CHCHD3,CLU,COX17,CYCS,DNAJC19,HCFC1,HSPA1A,MT-ATP6,MT-ATP8,NDUFC1,PINK1,PMAIP1,TFDP1,TOMM22
GO:0031324	negative regulation of cellular metabolic process	47	2463	0.0383	ENSP00000056233,ENSP00000215912,ENSP00000217244,ENSP00000222543,ENSP00000239938,ENSP00000240185,ENSP00000242728,ENSP00000244869,ENSP00000262570,ENSP00000262768,ENSP00000263360,ENSP00000278282,ENSP00000279873,ENSP00000280154,ENSP00000296417,ENSP00000296509,ENSP00000296577,ENSP00000307850,ENSP00000309555,ENSP00000315130,ENSP00000318486,ENSP00000319255,ENSP00000322457,ENSP00000325905,ENSP00000337889…	ABCE1,AGO4,ARID5B,BAG2,BHLHE41,CAST,CDK5R1,CHAC1,CHCHD3,CHORDC1,CLU,CSNK2A1,CUX1,DAPK1,DRAP1,EED,EGR1,ELF3,EREG,ERLIN1,FOXN3,H2AFX,H2AFZ,HCFC1,HSPA1A,HSPA1B,KLF4,MAD2L1,MXD4,NFE2L3,OPTN,PDCD4,PIK3IP1,PINK1,PLAUR,PRNP,RPL10,SCGB1A1,SERPINB2,SERPINE2,SIAH2,SRSF7,STRAP,TARDBP,TFPI2,TIMP2,ZNF488
GO:0009968	negative regulation of signal transduction	27	1160	0.0394	ENSP00000215912,ENSP00000217244,ENSP00000239938,ENSP00000241261,ENSP00000248244,ENSP00000254301,ENSP00000262768,ENSP00000280154,ENSP00000305725,ENSP00000315130,ENSP00000322457,ENSP00000339328,ENSP00000347433,ENSP00000362978,ENSP00000363804,ENSP00000364204,ENSP00000364801,ENSP00000364802,ENSP00000368022,ENSP00000368752,ENSP00000377681,ENSP00000386135,ENSP00000392270,ENSP00000398105,ENSP00000415786…	APCDD1,CHAC1,CHST11,CLU,CSNK2A1,DAPK1,DHRS3,EGR1,EYA3,G3BP1,HSPA1A,HSPA1B,KLF4,LGALS3,OPTN,PDCD4,PIK3IP1,PINK1,PLAUR,PRNP,SERPINE2,SIAH2,STRAP,TICAM1,TIMP2,TNFAIP8L1,TNFSF10
GO:0009966	regulation of signal transduction	55	3033	0.0401	ENSP00000162749,ENSP00000215912,ENSP00000217244,ENSP00000239938,ENSP00000241261,ENSP00000242351,ENSP00000244869,ENSP00000248244,ENSP00000254301,ENSP00000260526,ENSP00000261891,ENSP00000262768,ENSP00000265087,ENSP00000280154,ENSP00000296577,ENSP00000302579,ENSP00000305725,ENSP00000315130,ENSP00000318297,ENSP00000318486,ENSP00000318944,ENSP00000322457,ENSP00000326119,ENSP00000326737,ENSP00000334145…	ABCE1,ADAM8,AGPAT9,AGR2,APCDD1,ARHGAP29,ARTN,CDK5R1,CHAC1,CHST11,CLU,CSNK2A1,DAPK1,DAPK2,DHRS3,EEF1E1,EGR1,ELF3,EREG,EYA3,F3,FAM162A,G3BP1,GSN,HSPA1A,HSPA1B,KLF4,LGALS3,MAP4K4,OPTN,PDCD4,PIK3IP1,PINK1,PLA2G2A,PLAUR,PMAIP1,PRNP,RUVBL1,SASH1,SCEL,SEMA5A,SERPINE2,SIAH2,STC2,STRAP,TFDP1,TICAM1,TIMP2,TMEM33,TNFAIP8L1,TNFRSF12A,TNFRSF1A,TNFSF10,TRAF7,ZC3HAV1
GO:0070434	positive regulation of nucleotide-binding oligomerization domain containing 2 signaling pathway	2	2	0.0414	ENSP00000364801,ENSP00000364802	HSPA1A,HSPA1B
GO:0048585	negative regulation of response to stimulus	32	1483	0.0415	ENSP00000162749,ENSP00000215912,ENSP00000217244,ENSP00000239938,ENSP00000241261,ENSP00000248244,ENSP00000254301,ENSP00000262768,ENSP00000280154,ENSP00000305725,ENSP00000315130,ENSP00000322457,ENSP00000339328,ENSP00000343658,ENSP00000347433,ENSP00000353824,ENSP00000362978,ENSP00000363804,ENSP00000364204,ENSP00000364801,ENSP00000364802,ENSP00000368022,ENSP00000368752,ENSP00000371936,ENSP00000377681…	APCDD1,CHAC1,CHST11,CLU,CSNK2A1,DAPK1,DHRS3,EGR1,EYA3,G3BP1,HSPA1A,HSPA1B,KLF4,LGALS3,MAP4K4,OPTN,PDCD4,PIK3IP1,PIM3,PINK1,PLAUR,PRNP,SEMA5A,SERPINB2,SERPINE2,SIAH2,STRAP,TICAM1,TIMP2,TNFAIP8L1,TNFRSF1A,TNFSF10
GO:0007006	mitochondrial membrane organization	7	123	0.0419	ENSP00000216034,ENSP00000262570,ENSP00000326119,ENSP00000354632,ENSP00000355265,ENSP00000364519,ENSP00000364802	CHCHD3,HSPA1A,MT-ATP6,MT-ATP8,PMAIP1,TFDP1,TOMM22
GO:0032268	regulation of cellular protein metabolic process	47	2486	0.0419	ENSP00000162749,ENSP00000217244,ENSP00000222543,ENSP00000233893,ENSP00000239938,ENSP00000240185,ENSP00000241261,ENSP00000244869,ENSP00000248244,ENSP00000256443,ENSP00000258662,ENSP00000262768,ENSP00000263360,ENSP00000264350,ENSP00000280154,ENSP00000296509,ENSP00000307786,ENSP00000315130,ENSP00000318486,ENSP00000318944,ENSP00000319255,ENSP00000322457,ENSP00000326119,ENSP00000334145,ENSP00000339328…	ADAM8,AGO4,BAG2,CAST,CDK5R1,CDK7,CHAC1,CHORDC1,CLU,CSNK2A1,CYCS,DAPK1,EED,EGR1,EIF4E,EREG,F3,FAM162A,GSN,HERC5,HSPA1A,HSPA1B,HSPE1,KLF4,MAD2L1,MAGOH,MAP4K4,NUDT15,PDCD4,PINK1,PLA2G2A,PLAUR,PMAIP1,PRNP,RPL10,SASH1,SERPINB2,SERPINE2,SIAH2,STRAP,TARDBP,TFPI2,TICAM1,TIMP2,TNFRSF1A,TNFSF10,TRAF7
GO:0022618	ribonucleoprotein complex assembly	9	203	0.0434	ENSP00000258962,ENSP00000274849,ENSP00000318297,ENSP00000354739,ENSP00000357555,ENSP00000362306,ENSP00000377681,ENSP00000392270,ENSP00000413436	ABT1,AGO4,G3BP1,RPL10,RPL12,RPS27,RUVBL1,SRSF1,STRAP
GO:0006996	organelle organization	56	3131	0.0442	ENSP00000166345,ENSP00000216034,ENSP00000221418,ENSP00000226796,ENSP00000240185,ENSP00000244869,ENSP00000246635,ENSP00000251412,ENSP00000254043,ENSP00000257696,ENSP00000261070,ENSP00000261486,ENSP00000262570,ENSP00000262753,ENSP00000263277,ENSP00000263360,ENSP00000265056,ENSP00000274849,ENSP00000279873,ENSP00000296417,ENSP00000296509,ENSP00000307786,ENSP00000307959,ENSP00000309555,ENSP00000311648…	ABT1,AGO4,ARID5B,CDK5R1,CHCHD3,CLU,COX17,CYCS,DNAJC19,DST,ECH1,EED,EHD2,EPB41L1,EPB41L4A,EREG,EYA3,G3BP1,GAR1,GOLGB1,GSN,H2AFX,H2AFZ,HCFC1,HILPDA,HSPA1A,KRT13,KRT15,KRT4,MAD2L1,MCM2,MT-ATP6,MT-ATP8,MYH10,MYO18A,NDUFC1,OPTN,PCLO,PINK1,PMAIP1,POF1B,RCC1,RPL10,RPL12,RPS27,RUVBL1,SERPINE2,SYNE2,TAP2,TARDBP,TFDP1,TMEM33,TOMM22,TRIP13,TUBG2,UGT8
GO:0042026	protein refolding	3	14	0.0442	ENSP00000364801,ENSP00000364802,ENSP00000378324	DNAJA4,HSPA1A,HSPA1B
GO:0010647	positive regulation of cell communication	34	1631	0.047	ENSP00000162749,ENSP00000217244,ENSP00000240185,ENSP00000241261,ENSP00000242351,ENSP00000244869,ENSP00000248244,ENSP00000262768,ENSP00000280154,ENSP00000302579,ENSP00000315130,ENSP00000318297,ENSP00000318944,ENSP00000326119,ENSP00000326737,ENSP00000334145,ENSP00000339328,ENSP00000343658,ENSP00000352673,ENSP00000356437,ENSP00000362924,ENSP00000364204,ENSP00000364519,ENSP00000364801,ENSP00000364802…	ADAM8,AGR2,CLU,CSNK2A1,EEF1E1,ELF3,EREG,F3,FAM162A,GSN,HSPA1A,HSPA1B,MAP4K4,PDCD4,PINK1,PLA2G2A,PLAUR,PMAIP1,PSMD9,RUVBL1,SASH1,SCEL,SEMA5A,SERPINE2,TARDBP,TFDP1,TICAM1,TIMP2,TMEM33,TNFRSF12A,TNFRSF1A,TNFSF10,TRAF7,ZC3HAV1
GO:0023051	regulation of signaling	59	3360	0.047	ENSP00000162749,ENSP00000215912,ENSP00000217244,ENSP00000239938,ENSP00000240185,ENSP00000241261,ENSP00000242351,ENSP00000244869,ENSP00000248244,ENSP00000254301,ENSP00000260526,ENSP00000261891,ENSP00000262768,ENSP00000265087,ENSP00000280154,ENSP00000296577,ENSP00000302579,ENSP00000305725,ENSP00000315130,ENSP00000318297,ENSP00000318486,ENSP00000318944,ENSP00000322457,ENSP00000326119,ENSP00000326737…	ABCE1,ADAM8,AGPAT9,AGR2,APCDD1,ARHGAP29,ARTN,ATP2B1,CDK5R1,CHAC1,CHST11,CLU,CSNK2A1,DAPK1,DAPK2,DHRS3,EEF1E1,EGR1,ELF3,EREG,EYA3,F3,FAM162A,G3BP1,GSN,HSPA1A,HSPA1B,KLF4,LGALS3,MAP4K4,OPTN,PDCD4,PIK3IP1,PIM3,PINK1,PLA2G2A,PLAUR,PMAIP1,PRNP,PSMD9,RUVBL1,SASH1,SCEL,SEMA5A,SERPINE2,SIAH2,STC2,STRAP,TARDBP,TFDP1,TICAM1,TIMP2,TMEM33,TNFAIP8L1,TNFRSF12A,TNFRSF1A,TNFSF10,TRAF7,ZC3HAV1
GO:0070727	cellular macromolecule localization	30	1374	0.047	ENSP00000162749,ENSP00000216034,ENSP00000221418,ENSP00000223641,ENSP00000258962,ENSP00000263277,ENSP00000296577,ENSP00000303908,ENSP00000306010,ENSP00000311648,ENSP00000315130,ENSP00000323046,ENSP00000325905,ENSP00000326119,ENSP00000328023,ENSP00000350719,ENSP00000354739,ENSP00000357555,ENSP00000359497,ENSP00000360525,ENSP00000362924,ENSP00000364204,ENSP00000364585,ENSP00000368022,ENSP00000372005…	ABCE1,AP1S3,ARF4,CLU,DNAJC19,ECH1,EHD2,EIF4E,EXOSC3,GBP2,GOLGB1,GSN,MAGOH,OPTN,PINK1,PMAIP1,RCC2,RPL10,RPL12,RPS27,SEC61B,SRPR,SRSF1,SRSF7,SYNE2,TMEM33,TNFRSF1A,TOMM22,TWF2,UGT8
GO:0023056	positive regulation of signaling	34	1638	0.0481	ENSP00000162749,ENSP00000217244,ENSP00000240185,ENSP00000241261,ENSP00000242351,ENSP00000244869,ENSP00000248244,ENSP00000262768,ENSP00000280154,ENSP00000302579,ENSP00000315130,ENSP00000318297,ENSP00000318944,ENSP00000326119,ENSP00000326737,ENSP00000334145,ENSP00000339328,ENSP00000343658,ENSP00000352673,ENSP00000356437,ENSP00000362924,ENSP00000364204,ENSP00000364519,ENSP00000364801,ENSP00000364802…	ADAM8,AGR2,CLU,CSNK2A1,EEF1E1,ELF3,EREG,F3,FAM162A,GSN,HSPA1A,HSPA1B,MAP4K4,PDCD4,PINK1,PLA2G2A,PLAUR,PMAIP1,PSMD9,RUVBL1,SASH1,SCEL,SEMA5A,SERPINE2,TARDBP,TFDP1,TICAM1,TIMP2,TMEM33,TNFRSF12A,TNFRSF1A,TNFSF10,TRAF7,ZC3HAV1
GO:0034622	cellular protein-containing complex assembly	21	832	0.0481	ENSP00000251412,ENSP00000256443,ENSP00000258962,ENSP00000261070,ENSP00000265056,ENSP00000274849,ENSP00000315130,ENSP00000318297,ENSP00000329915,ENSP00000354739,ENSP00000357555,ENSP00000362306,ENSP00000362924,ENSP00000364802,ENSP00000377681,ENSP00000392270,ENSP00000413436,ENSP00000422473,ENSP00000434024,ENSP00000440485,ENSP00000441126	ABT1,AGO4,CDK7,CLU,COX17,G3BP1,GSN,H2AFX,HSPA1A,MCM2,NDUFC1,PSMD9,PSMG1,RPL10,RPL12,RPS27,RUVBL1,SRSF1,STRAP,TMEM33,TUBG2
GO:0043085	positive regulation of catalytic activity	30	1381	0.0481	ENSP00000216479,ENSP00000233893,ENSP00000239938,ENSP00000241261,ENSP00000244869,ENSP00000260526,ENSP00000261070,ENSP00000262768,ENSP00000297785,ENSP00000306010,ENSP00000307786,ENSP00000315130,ENSP00000318486,ENSP00000318944,ENSP00000326119,ENSP00000334145,ENSP00000343658,ENSP00000356437,ENSP00000362924,ENSP00000363804,ENSP00000364204,ENSP00000364585,ENSP00000364802,ENSP00000365926,ENSP00000368752…	ADAM8,AHSA1,ALDH1A1,ARF4,ARHGAP29,CDK5R1,CLU,COX17,CYCS,DAPK1,EGR1,EREG,F3,FAM162A,GSN,HSPA1A,HSPE1,KLF4,MAP4K4,NSMAF,PGAM5,PINK1,PMAIP1,PRNP,RCC2,RFK,SASH1,TIMP2,TNFSF10,TRAF7
GO:0051172	negative regulation of nitrogen compound metabolic process	44	2307	0.0481	ENSP00000056233,ENSP00000217244,ENSP00000222543,ENSP00000239938,ENSP00000240185,ENSP00000242728,ENSP00000244869,ENSP00000262570,ENSP00000262768,ENSP00000263360,ENSP00000278282,ENSP00000279873,ENSP00000280154,ENSP00000296417,ENSP00000296509,ENSP00000296577,ENSP00000307850,ENSP00000309555,ENSP00000315130,ENSP00000318486,ENSP00000319255,ENSP00000322457,ENSP00000325905,ENSP00000337889,ENSP00000339328…	ABCE1,AGO4,ARID5B,BAG2,BHLHE41,CAST,CDK5R1,CHAC1,CHCHD3,CHORDC1,CLU,CSNK2A1,CUX1,DAPK1,DRAP1,EED,EGR1,ELF3,EREG,FOXN3,H2AFX,H2AFZ,HCFC1,HSPA1A,HSPA1B,KLF4,MAD2L1,MXD4,NFE2L3,PDCD4,PINK1,PLAUR,PRNP,RPL10,SCGB1A1,SERPINB2,SERPINE2,SIAH2,SRSF7,STRAP,TARDBP,TFPI2,TIMP2,ZNF488

## Sheet: S16_LISA_result
Transcription Factor	rank	1st Sample p-value	2nd Sample p-value	3rd Sample p-value	4th Sample p-value	5th Sample p-value
FOXA1	1	1.84E-11	2.12E-11	4.79E-11	5.06E-11	4.58E-10
HOXB13	2	3.37E-11	2.28E-08	2.55E-08	8.44E-05	2.68E-03
FOS	3	6.83E-11	2.44E-09	1.13E-08	1.52E-07	2.99E-06
TP53	4	7.16E-11	5.29E-05	5.69E-05	1.21E-04	2.38E-04
CEBPB	5	1.03E-10	2.97E-08	9.05E-08	1.49E-07	1.07E-06
MYC	6	4.27E-10	4.92E-09	6.15E-09	1.65E-07	8.79E-07
GRHL2	7	6.94E-10	1.40E-08	2.72E-08	5.37E-08	7.51E-08
AR	8	9.62E-10	2.55E-09	9.22E-09	1.83E-08	2.93E-08
PR	9	1.08E-09	2.31E-05	5.48E-05	5.92E-05	7.09E-05
JUN	10	2.00E-09	3.97E-08	2.32E-07	3.03E-07	9.40E-07
JUND	11	2.39E-09	2.38E-06	4.56E-05	4.58E-05	4.65E-05
GATA3	12	3.14E-09	8.56E-09	4.49E-08	2.21E-07	6.10E-07
FOXA2	13	3.83E-09	7.70E-06	4.16E-05	8.19E-05	1.48E-04
TP63	14	6.29E-09	6.47E-09	6.95E-09	7.32E-09	4.51E-08
KLF5	15	7.93E-09	6.40E-07	1.45E-04	3.87E-03	4.18E-03
ESR1	16	9.70E-09	3.24E-08	1.10E-07	1.19E-07	1.23E-07
STAT3	17	1.33E-08	1.06E-07	1.31E-07	1.61E-05	1.03E-04
GATA6	18	1.50E-08	6.07E-07	4.70E-06	4.58E-05	5.38E-05
TAF1	19	1.96E-08	9.28E-05	2.75E-04	1.10E-03	2.10E-03
NIPBL	20	2.03E-08	8.81E-03	1.02E-02	1.98E-02	3.37E-02
HNF4A	21	5.10E-08	4.03E-07	7.06E-06	6.14E-05	6.61E-04
NR1H3	22	5.21E-08	1.32E-07	1.08E-06	2.44E-06	5.81E-02
TFAP2A	23	6.37E-08	2.60E-05	1.75E-04	1.02E-03	5.55E-03
SNAI2	24	6.56E-08	3.60E-07	3.66E-06	7.08E-06	7.84E-06
MAX	25	7.32E-08	7.32E-08	1.37E-06	3.34E-05	4.59E-04
CDX2	26	9.84E-08	3.20E-07	1.56E-04	1.98E-04	7.45E-03
PPARG	27	1.02E-07	1.66E-07	2.84E-07	6.14E-06	3.43E-05
IRF1	28	1.04E-07	1.05E-02	2.30E-02	3.65E-02	4.29E-02
FOSL2	29	1.74E-07	3.07E-07	8.44E-07	2.29E-06	2.67E-06
NRF1	30	2.39E-07	3.23E-07	7.62E-07	4.85E-06	3.28E-03
NKX3-1	31	2.50E-07	8.18E-04	4.60E-02	1.00E+00
ATF3	32	2.91E-07	3.21E-07	1.87E-06	2.80E-05	9.94E-05
MED12	33	2.98E-07	2.39E-02	5.13E-02	1.55E-01	1.75E-01
TFAP4	34	3.07E-07	6.15E-04	1.12E-03	1.50E-02
NR3C1	35	3.25E-07	3.55E-06	3.94E-06	7.75E-06	1.74E-05
PROX1	36	4.14E-07	1.12E-02	3.53E-02
TCF7L2	37	4.58E-07	5.65E-07	2.12E-06	1.61E-05	1.90E-05
CALU	38	5.00E-07	4.50E-05
FAIRE	39	5.60E-07	2.62E-05	7.56E-05	1.71E-04	2.88E-04
RELA	40	5.93E-07	1.90E-06	2.64E-05	3.93E-05	1.50E-04
MEF2B	41	6.79E-07	8.11E-05	1.60E-03	5.63E-03	2.91E-02
5HMC	42	1.01E-06	3.61E-05	1.02E-04	1.81E-04	3.22E-03
SMC1A	43	1.12E-06	2.67E-06	1.12E-04	2.56E-03	1.29E-02
RUNX1	44	1.28E-06	1.54E-05	3.75E-04	4.08E-04	5.40E-04
CLOCK	45	1.38E-06	8.12E-03	5.05E-02	1.09E-01	2.38E-01
BCL3	46	1.46E-06	4.91E-05	3.10E-04	5.95E-04	6.99E-04
ZNF750	47	1.52E-06
GATA4	48	1.92E-06	1.02E-04	2.50E-03	2.92E-03	8.74E-03
SMARCA4	49	1.94E-06	1.47E-03	3.95E-03	5.51E-03	5.51E-03
TAL1	50	2.24E-06	2.32E-06	4.20E-06	8.84E-05	5.07E-04
GATA2	51	2.27E-06	7.39E-06	8.78E-05	1.13E-04	1.54E-04
TFAP2C	52	2.31E-06	2.95E-06	3.69E-06	1.26E-04	1.26E-04
RUNX2	53	2.40E-06	8.30E-05	6.76E-03	7.44E-02
SMAD3	54	2.74E-06	5.80E-05	7.82E-05	1.05E-04	6.04E-04
TCF7L1	55	3.49E-06	3.38E-05	2.61E-03	4.65E-03	2.65E-02
RAD21	56	3.73E-06	3.20E-05	1.22E-04	4.00E-04	5.02E-04
GATA1	57	4.13E-06	7.02E-06	3.54E-05	6.52E-05	1.12E-04
OTX2	58	4.27E-06	2.48E-05	5.09E-05	9.04E-05	9.37E-04
FEZF1	59	4.38E-06	1.28E-04	2.03E-03
ARRB1	60	4.40E-06	2.07E-05	7.61E-02	7.84E-02
TP73	61	5.07E-06	6.69E-04	7.27E-04	8.81E-04	1.91E-02
TCF12	62	5.20E-06	9.60E-06	2.87E-05	5.45E-03	8.66E-03
T	63	5.40E-06	7.28E-05	1.24E-03	2.83E-03	1.67E-02
SOX4	64	5.41E-06	1.90E-05	2.83E-04	7.61E-02	9.18E-02
FOXM1	65	5.45E-06	1.82E-05	7.82E-05	1.47E-04	7.65E-04
ETV5	66	5.81E-06	1.28E-03
E2F1	67	6.59E-06	8.52E-06	1.27E-05	3.10E-05	3.66E-05
PRDM6	68	6.84E-06
MAZ	69	6.86E-06	7.71E-04	1.43E-03	3.89E-03	1.36E-02
MAFB	70	6.93E-06	5.32E-02
E2F4	71	7.29E-06	4.20E-03	5.30E-02	5.47E-02	8.06E-02
NANOG	72	7.36E-06	6.63E-04	3.32E-03	1.13E-02	1.15E-02
SPI1	73	8.07E-06	3.57E-05	1.72E-04	1.92E-04	4.03E-04
FOSL1	74	8.12E-06	3.82E-05	7.93E-05	2.95E-04	1.55E-03
CREBBP	75	9.25E-06	1.08E-05	2.31E-05	4.40E-05	2.39E-03
NR2F2	76	9.27E-06	1.76E-05	1.05E-03	1.96E-03	2.51E-03
E2F2	77	1.02E-05	1.00E+00
TAF3	78	1.04E-05
ELF3	79	1.06E-05	3.89E-03	3.63E-02
SMC3	80	1.14E-05	8.65E-03	3.65E-02	4.78E-02	6.93E-02
BRD4	81	1.15E-05	1.55E-05	2.13E-05	5.69E-05	1.35E-04
HINFP	82	1.18E-05	2.54E-02	9.15E-02	5.37E-01	7.10E-01
ZNF143	83	1.19E-05	6.91E-05	9.83E-03	1.29E-02	4.67E-02
ZBTB17	84	1.25E-05	2.97E-03	8.94E-02	1.89E-01	2.46E-01
RXRA	85	1.32E-05	6.37E-05	4.72E-04	6.07E-04	1.57E-03
MYOD1	86	1.32E-05	2.19E-03	1.10E-02	4.23E-02
PBX3	87	1.32E-05	3.71E-03	1.27E-02	1.32E-02	1.00E+00
TBP	88	1.74E-05	1.32E-03	1.37E-03	3.79E-03	1.57E-02
SMARCC1	89	1.85E-05	2.85E-02	2.85E-02	4.77E-02	6.32E-02
CTCF	90	2.32E-05	2.32E-05	1.45E-04	9.21E-04	1.55E-03
KDM5B	91	2.32E-05	2.58E-05	2.64E-04	6.67E-04	1.53E-03
FOXP1	92	2.35E-05	2.47E-04	2.98E-04	2.30E-02	4.12E-02
CEBPA	93	2.73E-05	1.58E-04	2.58E-04	5.20E-04	1.11E-03
NEUROD1	94	3.09E-05	6.23E-03	1.48E-02	3.11E-02	4.28E-02
ZSCAN20	95	3.12E-05	2.86E-04
NKX2-1	96	3.21E-05	2.03E-04	5.14E-04	2.79E-02	7.91E-02
PHF8	97	3.54E-05	1.61E-04	9.80E-04	1.35E-03	1.35E-03
KDM2B	98	3.54E-05	9.56E-04	2.40E-03	4.63E-03	1.29E-02
CCNT2	99	3.69E-05
ETS2	100	3.71E-05	9.41E-01	9.42E-01
TCF21	101	3.72E-05	8.62E-04	4.41E-03	2.49E-02
GLI2	102	3.94E-05	1.20E-02	7.07E-01
TRIM24	103	4.21E-05	1.70E-03	2.18E-03	5.04E-02	1.31E-01
KLF4	104	4.37E-05	5.64E-03	1.31E-02	3.54E-02	3.70E-02
SUMO2	105	4.72E-05	4.64E-04	9.63E-04	1.45E-03	2.62E-03
WDR5	106	5.23E-05	9.51E-05	2.40E-03	1.39E-02	2.61E-02
SP1	107	5.29E-05	8.75E-05	1.09E-04	5.29E-04	1.69E-03
APOBEC3B	108	5.38E-05	1.06E-02
NR1H2	109	5.78E-05	7.93E-03	1.97E-02	2.74E-02	7.61E-02
TTF1	110	6.22E-05	1.25E-04
ZBTB26	111	6.45E-05	2.60E-03
NEUROG2	112	6.92E-05	1.85E-04	2.23E-04	5.06E-04	7.34E-04
HSF1	113	7.24E-05	3.74E-04	5.21E-04	1.44E-03	1.57E-03
KLF15	114	8.57E-05	8.18E-03	9.86E-02	2.59E-01
TEAD4	115	9.62E-05	1.58E-03	1.94E-03	2.65E-03	1.18E-02
AHR	116	9.68E-05
FLI1	117	9.87E-05	1.17E-03	2.76E-03	4.88E-03	4.92E-03
GREB1	118	1.01E-04	2.72E-03	3.95E-03	1.62E-02	2.34E-02
KLF1	119	1.05E-04	2.68E-02	2.98E-02	4.19E-02	9.67E-02
ZNF534	120	1.09E-04
TEAD1	121	1.09E-04	3.09E-04	6.87E-04	6.95E-03	7.93E-03
ZBTB14	122	1.09E-04
SUPT5H	123	1.11E-04	8.18E-02	1.46E-01	2.24E-01	4.38E-01
IL1B	124	1.13E-04	6.24E-03	1.44E-02	1.61E-02	4.35E-02
BHLHE40	125	1.21E-04	3.58E-04	9.04E-03	1.43E-02	3.09E-02
SIN3A	126	1.23E-04	2.92E-03	3.09E-03	3.68E-03	2.44E-02
CDK9	127	1.24E-04	4.69E-04	1.69E-03	5.04E-03	5.65E-03
NFE2	128	1.26E-04	6.76E-04	1.23E-03	2.55E-02	4.84E-02
MBD2	129	1.30E-04	1.46E-03	3.36E-03	6.54E-03	2.04E-02
LHX2	130	1.31E-04	2.09E-03
HEY1	131	1.38E-04	2.21E-03	1.00E+00
YY1	132	1.42E-04	3.01E-04	2.55E-03	2.64E-03	7.53E-03
ZBTB48	133	1.55E-04	1.98E-04	5.10E-04	1.17E-03	1.20E-03
CEBPD	134	1.65E-04	1.05E-02
REPIN1	135	1.67E-04	2.00E-03	8.67E-03	9.00E-03	3.03E-02
STAG1	136	1.73E-04	5.17E-04	1.32E-03	1.96E-03	5.18E-03
PIAS1	137	1.74E-04	3.29E-04	6.08E-04	6.60E-04	3.46E-03
TTF2	138	1.79E-04	4.39E-03	7.84E-02
SP2	139	1.80E-04	1.05E-02	1.57E-02	4.29E-01	5.77E-01
MED1	140	1.97E-04	9.08E-04	1.07E-03	1.49E-03	1.76E-03
RPE	141	2.05E-04
ERG	142	2.13E-04	2.63E-04	3.47E-04	5.60E-04	8.51E-04
ORC2	143	2.16E-04	7.51E-02
CDK8	144	2.27E-04	4.21E-03	4.26E-03	1.12E-02	1.99E-02
NELFA	145	2.35E-04	1.39E-03	2.72E-02	3.28E-02	4.31E-02
E2F3	146	2.63E-04	1.80E-01
ASXL1	147	2.65E-04
NFIA	148	2.66E-04	6.82E-02
ELF1	149	2.80E-04	2.94E-03	1.57E-02	2.26E-02	3.07E-02
JMJD6	150	2.80E-04	9.99E-03	2.11E-02	3.69E-02	1.34E-01
POLR2B	151	2.82E-04	1.58E-02
ZNF341	152	3.12E-04	1.98E-02	2.91E-02
ASH2L	153	3.43E-04	2.17E-02
NELFE	154	3.57E-04	4.07E-02	6.29E-02	8.92E-02	1.02E-01
PSMA7	155	3.69E-04	9.61E-04
NFE2L2	156	3.81E-04	6.44E-04	1.66E-03	2.39E-02	4.70E-02
YAP1	157	3.84E-04	7.28E-04	2.18E-03	2.98E-03	4.27E-03
SOX9	158	3.95E-04	6.82E-02	8.22E-02	8.87E-02	1.08E-01
DAXX	159	4.13E-04	8.08E-03
MAFK	160	4.16E-04	1.97E-02	2.39E-02	3.75E-02	4.56E-02
ZBTB33	161	4.22E-04	6.82E-03	1.34E-02	2.54E-02	3.77E-02
HIF1A	162	4.25E-04	1.55E-03	1.43E-02	4.23E-02	5.05E-02
KDM1A	163	4.32E-04	3.30E-03	1.03E-02	1.03E-02	1.28E-02
HOXA6	164	4.37E-04
AFF1	165	4.67E-04	9.72E-04	1.77E-02	3.33E-02	3.41E-02
DLX2	166	4.76E-04
EGR2	167	5.22E-04	1.96E-02	5.13E-02	6.01E-02	7.51E-02
CHD2	168	5.24E-04	3.02E-02	1.87E-01	2.04E-01	3.15E-01
ZMYND8	169	5.26E-04	2.31E-03	9.24E-03	3.14E-02	1.01E-01
ZBTB7A	170	5.34E-04	1.07E-03	3.56E-03	9.56E-03	8.26E-02
PML	171	5.40E-04	4.60E-03	1.96E-02	3.60E-02	7.61E-02
TCF7	172	5.69E-04	1.45E-02	4.60E-02	5.30E-02	5.64E-02
TRIM28	173	5.86E-04	1.38E-02	1.94E-02	2.46E-02	2.85E-02
CREB1	174	5.88E-04	7.34E-04	1.78E-03	8.21E-03	8.43E-03
NCOR1	175	6.01E-04	1.76E-03	8.12E-02	8.23E-02	1.29E-01
MNT	176	6.03E-04	2.13E-01	2.70E-01
ATF2	177	6.16E-04	6.49E-02	7.28E-02	1.72E-01	2.95E-01
BCL6	178	6.20E-04	3.28E-02	4.74E-02	1.34E-01	1.44E-01
ARID3A	179	6.20E-04	2.03E-03	1.04E-01
ESRRA	180	6.27E-04	1.34E-03	3.35E-01	6.62E-01
ZFP2	181	6.30E-04	6.04E-01
JMJD1C	182	6.40E-04	3.94E-02	4.70E-02	1.03E-01
FOXP2	183	6.55E-04	8.48E-04	1.00E+00
ZNF282	184	6.65E-04	1.64E-02
NFIC	185	6.73E-04	1.11E-03	9.83E-03	2.56E-01
HLF	186	6.75E-04	9.46E-04
BCAT1	187	6.78E-04	1.82E-03
CAMTA2	188	6.80E-04
KMT2A	189	6.86E-04	2.70E-03	3.29E-03	7.55E-03	1.22E-02
STAT1	190	7.18E-04	1.76E-03	2.89E-03	7.09E-03	9.35E-03
KLF9	191	7.27E-04	1.88E-03	3.71E-02	8.21E-02	4.20E-01
CEBPG	192	7.38E-04	2.02E-02	2.32E-02	5.45E-02	7.97E-02
GTF2F1	193	7.42E-04	6.94E-02	4.54E-01
SMARCB1	194	7.43E-04	7.43E-04	8.23E-03	7.51E-02	8.69E-02
MXI1	195	7.56E-04	3.40E-03	1.34E-02	1.76E-02	4.20E-02
TLE3	196	7.72E-04
REST	197	7.82E-04	9.80E-04	2.02E-03	2.18E-03	2.60E-03
CBX8	198	7.87E-04	3.81E-02	9.21E-02	1.26E-01	1.26E-01
NPAT	199	7.94E-04	4.08E-02	9.69E-02	3.59E-01
SOX2	200	8.14E-04	2.32E-03	6.12E-03	7.83E-03	2.79E-02
RBBP5	201	8.14E-04	2.55E-02	2.61E-02	3.36E-02	4.30E-02
ZBTB42	202	8.39E-04
NFE2L1	203	8.49E-04	1.49E-02	4.07E-02	6.40E-02	7.61E-02
SMAD2/3	204	8.71E-04	1.16E-03	5.82E-03	4.94E-02	6.90E-02
RUNX1T1	205	8.73E-04	6.57E-03	7.16E-03	2.54E-02	7.10E-02
PAF1	206	8.76E-04	4.80E-03	1.56E-02	3.80E-02	3.99E-02
MAFG	207	9.06E-04	2.26E-02	8.41E-02
FOXG1	208	9.27E-04
ZNF202	209	9.37E-04	3.98E-02	5.12E-02
H2AFX	210	9.45E-04	3.17E-03	6.54E-03	6.56E-02	8.14E-02
EGR1	211	1.00E-03	1.51E-03	1.09E-02	2.78E-02	3.42E-02
CTBP2	212	1.01E-03	4.24E-02	6.56E-02
TCF4	213	1.06E-03	3.79E-03	4.90E-03	5.05E-03	7.94E-03
CTBP1	214	1.12E-03	2.43E-03	4.08E-03	6.65E-02	1.00E+00
KDM4C	215	1.14E-03	7.77E-02	7.84E-02	7.84E-02
SETD1A	216	1.15E-03	1.73E-03
SMAD1	217	1.17E-03	9.60E-03	1.27E-02	1.41E-02	2.24E-02
IRF9	218	1.20E-03	9.81E-02	1.00E+00
FOXO3	219	1.22E-03	2.31E-02	2.59E-02	5.37E-02	7.30E-02
LDB1	220	1.22E-03
DPF1	221	1.23E-03	4.22E-02
XRN2	222	1.27E-03	3.61E-03	1.38E-02	1.55E-02	2.94E-02
RFX5	223	1.30E-03	7.61E-02	1.64E-01	2.11E-01	2.90E-01
SRC	224	1.33E-03	2.99E-02	3.22E-02	4.11E-02	4.20E-02
PRDM1	225	1.34E-03	1.57E-03	6.91E-03	4.09E-02	6.01E-02
HIRA	226	1.38E-03	3.30E-02	6.42E-02	9.65E-02	1.65E-01
RCOR1	227	1.43E-03	1.35E-02	1.38E-02	4.13E-02	7.61E-02
SVIL	228	1.49E-03	7.61E-02
CPSF3L	229	1.51E-03	5.07E-03	2.09E-02	2.24E-02	1.08E-01
MECOM	230	1.54E-03
ZFAT	231	1.59E-03
HSF2	232	1.68E-03	2.54E-02	3.11E-02	4.28E-02	1.00E+00
CDK7	233	1.68E-03	5.62E-02	5.93E-02	9.06E-02	1.01E-01
CHD8	234	1.69E-03	9.73E-02	1.71E-01	1.96E-01	2.43E-01
ZNF217	235	1.73E-03	8.45E-03
ASCL1	236	1.76E-03	3.66E-03	1.03E-02	1.22E-02	1.31E-02
HES1	237	1.77E-03	3.50E-02	4.11E-02	2.91E-01
EZH2	238	1.80E-03	7.27E-03	1.01E-02	1.59E-02	2.60E-02
ATF4	239	1.81E-03	3.60E-03	5.84E-03	1.92E-02	2.63E-02
AFF4	240	1.85E-03	1.14E-02	2.05E-02	2.73E-02	3.02E-02
XBP1	241	1.86E-03	3.42E-03	2.35E-02	2.74E-02	2.80E-02
ERCC3	242	1.89E-03
WWTR1	243	1.94E-03	4.65E-02	4.81E-02
GTF2B	244	1.96E-03	2.45E-03	1.27E-02	2.64E-02	2.95E-02
HDAC2	245	1.97E-03	2.26E-03	1.98E-02	2.48E-02	2.49E-02
NR2F1	246	2.15E-03	8.11E-03	1.58E-02	2.22E-02	6.69E-02
JUNB	247	2.26E-03	2.53E-03	3.40E-03	5.53E-03	1.32E-02
TBL1X	248	2.26E-03
SP7	249	2.33E-03	1.08E-01
TRIM25	250	2.41E-03	5.40E-03	1.53E-02	8.81E-02	6.45E-01
KLF3	251	2.46E-03
USF1	252	2.46E-03	3.20E-03	6.79E-03	8.36E-03	1.03E-02
POLR2AphosphoS5	253	2.48E-03	3.34E-03	2.52E-02	4.19E-02
JARID2	254	2.48E-03	1.55E-02	1.69E-02	1.08E-01	1.27E-01
E2F6	255	2.51E-03	5.80E-03	4.80E-02	4.86E-02	6.81E-02
PPARD	256	2.52E-03	2.65E-03	1.12E-02	6.13E-02	6.13E-02
TERC	257	2.52E-03	2.15E-02	2.39E-02	5.32E-02
ZMYM3	258	2.54E-03	1.62E-02	1.97E-02	2.39E-02	3.12E-02
DNMT3A	259	2.54E-03	2.97E-02	3.19E-02	6.82E-02	7.51E-02
ETV1	260	2.76E-03	1.25E-01	1.96E-01	2.15E-01	4.28E-01
INTS3	261	2.77E-03
ZNF189	262	2.82E-03
MITF	263	2.87E-03	1.17E-02	4.36E-02	6.36E-02	7.77E-02
KMT2B	264	2.88E-03	4.08E-02
ZXDC	265	2.89E-03
EBF1	266	2.90E-03	2.65E-02	6.89E-02	4.09E-01	6.04E-01
BRD1	267	2.91E-03	3.19E-02	5.42E-02	6.64E-02	7.55E-02
SOX13	268	2.91E-03	8.01E-02
CDK6	269	2.93E-03
PARP1	270	2.94E-03	1.14E-02	1.97E-02	7.16E-02	8.22E-02
ZSCAN2	271	3.00E-03	2.69E-02
CHD1	272	3.16E-03	2.19E-02	2.37E-02	4.25E-02	4.34E-02
POLR3D	273	3.24E-03	4.43E-03	7.80E-03	2.37E-01	2.71E-01
NCOR2	274	3.25E-03	3.16E-02	5.24E-02	1.28E-01
ETS1	275	3.35E-03	1.43E-02	1.74E-02	4.11E-02	6.07E-02
ETV6	276	3.45E-03	3.03E-02	7.51E-02
CSNK2A1	277	3.52E-03
POU5F1	278	3.59E-03	6.05E-03	2.12E-02	3.93E-02	7.67E-02
CBFB	279	3.62E-03	2.29E-02	2.99E-02	3.21E-02	4.87E-02
MYOG	280	3.63E-03
ADNP	281	3.65E-03	1.99E-01	5.55E-01
BRD3	282	3.73E-03	4.98E-03	9.34E-03	2.35E-02	2.69E-02
CNOT3	283	3.74E-03	2.30E-02	7.77E-02
ZFP64	284	3.75E-03	2.71E-02	7.61E-02	1.25E-01	1.95E-01
HMGN3	285	3.78E-03
FOXK1	286	3.82E-03	2.76E-02	4.49E-02	7.61E-02
POLR2M	287	3.83E-03	1.92E-02	1.13E-01
FOXD2	288	3.90E-03
GLIS2	289	4.04E-03	1.92E-02	3.09E-02
SMAD4	290	4.08E-03	4.35E-03	5.83E-03	6.15E-03	1.29E-02
MAFF	291	4.14E-03	5.79E-02	1.00E+00
DUX4	292	4.17E-03	2.64E-02	5.94E-02	1.72E-01
LEO1	293	4.20E-03	4.27E-02
NFKB1	294	4.26E-03	1.69E-02	1.87E-02	7.47E-02	8.31E-02
GFI1B	295	4.32E-03	8.49E-02	1.41E-01
MAML3	296	4.38E-03	2.32E-02	2.63E-02	4.20E-02
KLF11	297	4.49E-03	2.54E-02	5.81E-02	5.81E-02	7.69E-02
GTF2A2	298	4.57E-03	1.63E-02
RARA	299	4.66E-03	6.67E-03	6.67E-03	9.30E-03	1.87E-02
VDR	300	4.76E-03	7.27E-03	8.52E-03	1.61E-02	4.38E-02
OSR2	301	4.81E-03	8.32E-03	3.09E-02
BATF	302	4.85E-03	4.94E-03	4.80E-02	1.18E-01
ZNF35	303	4.89E-03
ZNF263	304	5.00E-03	6.30E-03	6.78E-03	1.03E-02	2.67E-02
PAX3	305	5.06E-03	2.62E-02	4.85E-02	7.61E-02
DNMT3B	306	5.20E-03	1.29E-02	7.77E-02	7.84E-02	8.22E-02
PPARGC1A	307	5.23E-03
SNAPC1	308	5.24E-03	1.01E-01
HDAC6	309	5.37E-03	1.35E-02	2.29E-02	2.80E-02	4.48E-02
ZNF611	310	5.46E-03
598-SKD	311	5.52E-03	7.85E-03	1.47E-02	3.13E-02	6.67E-02
EHF	312	5.55E-03	1.03E-02	3.90E-02	8.52E-02	1.71E-01
STAT4	313	5.62E-03	3.70E-02	5.18E-02	7.51E-02	7.61E-02
ZIM3	314	5.75E-03	9.14E-02
NCAPG2	315	5.82E-03	4.79E-02
TET2	316	5.87E-03	8.91E-03	1.34E-02	2.07E-02	2.43E-02
MYNN	317	5.97E-03	6.19E-02	9.09E-02	1.73E-01	1.86E-01
IKZF2	318	6.00E-03	1.08E-02
ETV7	319	6.00E-03
WT1	320	6.02E-03	4.15E-02
ZNF197	321	6.10E-03	6.19E-01	6.95E-01
SRSF3	322	6.17E-03	1.51E-02	9.27E-02	1.54E-01
MBD3	323	6.21E-03	5.24E-02	5.51E-02	5.65E-02	7.79E-02
ZIC2	324	6.35E-03
PAX5	325	6.40E-03	8.82E-03	9.03E-03	1.09E-02	1.39E-02
IKZF1	326	6.40E-03	1.13E-02	7.09E-02	7.50E-02	9.54E-02
GLIS1	327	6.56E-03	8.57E-03	5.76E-02	9.51E-02
None	328	6.61E-03	6.79E-02	1.33E-01	2.61E-01
EMX1	329	6.66E-03	1.45E-02	4.77E-02	6.58E-02	1.01E-01
ZNF618	330	6.77E-03
CDK2	331	6.87E-03	6.79E-02	2.85E-01
NR5A2	332	6.91E-03	4.97E-02	8.31E-02	4.35E-01
CTCFL	333	7.15E-03	9.84E-03	1.99E-02	3.44E-02	4.71E-02
ZNF766	334	7.36E-03	2.34E-01	2.92E-01
ETV4	335	7.38E-03	8.94E-03	6.04E-02	8.14E-02
CHAT	336	7.44E-03	1.03E-02
ERCC2	337	7.49E-03
LANA	338	7.71E-03	3.12E-02	4.74E-02	5.81E-02	6.56E-02
USF2	339	7.72E-03	8.52E-03	1.87E-02	3.07E-02	4.15E-02
TET3	340	7.89E-03	8.23E-02	2.08E-01
ZNF554	341	7.90E-03
ZNF701	342	7.90E-03	6.14E-02
HDAC1	343	8.20E-03	1.43E-02	2.88E-02	4.70E-02	6.59E-02
ZSCAN16	344	8.50E-03	1.94E-02	2.49E-02	2.97E-02	6.74E-02
FOXH1	345	8.51E-03	7.28E-02
PRPF4	346	8.53E-03	1.57E-02	1.01E-01	1.16E-01
DPF2	347	8.59E-03	2.98E-02	4.45E-02	6.02E-02
HDAC3	348	8.60E-03	2.09E-02	2.79E-02	6.36E-01
EPAS1	349	8.60E-03	3.24E-02	7.26E-02	7.59E-02	7.69E-02
ZNF83	350	8.63E-03	6.67E-01	7.47E-01
ZNF257	351	8.64E-03	7.46E-02	3.97E-01
EGR3	352	8.64E-03
MYH11	353	8.71E-03	1.18E-02	2.17E-02	1.59E-01
SPDEF	354	8.87E-03	2.89E-02	5.74E-02	6.58E-01	9.05E-01
MECP2	355	8.95E-03	9.01E-03	1.04E-02	2.33E-02	6.17E-02
AGO1	356	8.95E-03	4.30E-02	4.30E-02	5.38E-02	7.51E-02
H2AFZ	357	8.96E-03	2.06E-02	1.02E-01	1.28E-01	1.65E-01
PBX2	358	8.97E-03	8.41E-02	1.00E-01	2.09E-01	2.10E-01
BANF1	359	9.02E-03	1.22E-02	1.45E-02
GTF2I	360	9.03E-03	1.30E-02	1.70E-02	1.99E-02	2.92E-02
CHRM2	361	9.19E-03	4.53E-02	4.90E-02	4.90E-02	5.67E-02
GABPA	362	9.26E-03	5.87E-02	8.35E-02	1.06E-01	1.28E-01
RARG	363	9.34E-03	1.72E-02	2.14E-02	2.59E-02	4.84E-02
SCML2	364	9.34E-03	1.99E-02	6.97E-02	7.16E-02	7.29E-02
NR3C2	365	9.34E-03	1.91E-02	1.05E-01
ZNF440	366	9.51E-03
ATF1	367	9.62E-03	3.57E-02	4.39E-02	8.47E-02	1.88E-01
ZNF331	368	9.66E-03	1.52E-02	7.08E-02
DLX1	369	9.69E-03
BRPF3	370	9.76E-03	3.43E-02	8.72E-02
DDX5	371	9.77E-03	2.17E-01
KDM6B	372	9.78E-03	1.95E-02	4.85E-02	7.94E-02
HNF4G	373	9.85E-03	3.46E-02	5.96E-02	1.16E-01	1.00E+00
ZNF366	374	9.86E-03	1.29E-01
UBTF	375	9.87E-03	2.65E-02	7.30E-02	7.94E-02	8.50E-02
EGLN2	376	9.88E-03
ARNT	377	9.90E-03	3.36E-02	5.29E-02	3.04E-01	6.38E-01
NCAPG	378	1.02E-02	1.13E-02	2.62E-02	4.57E-02	5.36E-02
PATZ1	379	1.02E-02	1.53E-01	4.48E-01	6.37E-01
ZNF180	380	1.02E-02
MLLT3	381	1.03E-02	7.61E-02	7.69E-02	8.89E-02	1.07E-01
KDM1B	382	1.04E-02
EOMES	383	1.05E-02	1.45E-02	6.61E-02	7.61E-02
PRDM10	384	1.05E-02	2.42E-02
CTRL	385	1.05E-02	7.91E-02	2.84E-01
E2F8	386	1.06E-02	6.90E-02
HIC1	387	1.08E-02	1.84E-02
ZNF382	388	1.08E-02	3.62E-02	5.73E-02	1.72E-01	1.86E-01
ZNF547	389	1.08E-02	4.23E-02	7.61E-02	2.92E-01
NR2F6	390	1.10E-02	1.42E-02	1.44E-02	6.73E-02	9.47E-02
ZNF768	391	1.11E-02
ZNF597	392	1.13E-02
PSIP1	393	1.14E-02	4.16E-01
ZNF322	394	1.14E-02
LYL1	395	1.15E-02	7.20E-02	9.93E-02	1.03E-01	1.49E-01
SAP30	396	1.16E-02	1.16E-02	4.26E-02	6.12E-02	6.56E-02
FOXO1	397	1.18E-02	2.23E-02	4.06E-02	7.93E-02	9.51E-02
HMG20A	398	1.19E-02	6.51E-02
SP140	399	1.20E-02	3.13E-02
GRHL1	400	1.20E-02
HES2	401	1.21E-02	2.19E-02	2.91E-02	3.56E-02	3.92E-02
ERCC6	402	1.23E-02	1.37E-02	5.89E-02	7.84E-02	7.88E-02
BMI1	403	1.25E-02	1.79E-02	2.58E-02	3.94E-02	6.67E-02
552-SKD	404	1.26E-02	4.07E-02	8.46E-02	1.79E-01	6.22E-01
RAG2	405	1.27E-02
LARP7	406	1.28E-02	6.75E-02	2.02E-01	5.43E-01	9.23E-01
SMARCE1	407	1.28E-02	7.91E-02	9.54E-02	1.58E-01
HEXIM1	408	1.28E-02	2.97E-02	6.26E-02	8.45E-02	1.18E-01
PKNOX1	409	1.28E-02	5.05E-02
HNF1B	410	1.30E-02	1.58E-02	3.09E-02	3.38E-02	6.96E-02
TEAD1 | TEAD4	411	1.31E-02
PDX1	412	1.34E-02	1.73E-02	3.71E-02
NFATC1	413	1.34E-02	3.27E-02	5.37E-02	8.14E-02
MBOAT4	414	1.40E-02	7.42E-02
MYB	415	1.42E-02	2.52E-02	5.34E-02	5.92E-02	7.51E-02
HECTD1	416	1.43E-02	3.52E-02
BATF3	417	1.44E-02	7.61E-02
SP4	418	1.47E-02	1.61E-02	9.84E-02	7.38E-01
FOXK2	419	1.49E-02	5.72E-02	2.23E-01	2.31E-01	2.80E-01
NFKB2	420	1.51E-02	2.48E-02	7.15E-02
LMNB1	421	1.51E-02	6.70E-02	7.51E-02	9.07E-02	9.25E-02
CREM	422	1.55E-02	5.76E-02	1.11E-01
BRCA1	423	1.56E-02	1.03E-01	1.95E-01	2.36E-01	2.97E-01
IRAK4	424	1.60E-02	1.78E-01
TAF7	425	1.60E-02	2.31E-01	3.48E-01	6.78E-01
PAX6	426	1.61E-02	1.36E-01	1.64E-01	1.67E-01
ZNF561	427	1.62E-02
MTA3	428	1.62E-02	1.85E-01	2.75E-01	3.33E-01
CUX1	429	1.62E-02	1.75E-02	2.15E-02	2.28E-02	3.77E-02
KAT2B	430	1.65E-02	2.50E-02	3.16E-01	3.16E-01	8.04E-01
ZNF8	431	1.65E-02	4.44E-02	7.19E-02	2.59E-01
CBX5	432	1.66E-02	7.61E-02	9.48E-02	3.54E-01	5.68E-01
ZNF557	433	1.68E-02
CBX3	434	1.68E-02	2.05E-02	3.27E-02	4.52E-02	4.59E-02
CTNNB1	435	1.69E-02	5.63E-02	5.93E-02	8.05E-02	9.06E-02
GRHL3	436	1.69E-02	1.82E-02	4.20E-02
CD74	437	1.77E-02	2.12E-02	4.86E-02	7.21E-02	8.00E-02
RB1	438	1.78E-02	5.58E-02	5.77E-02	6.33E-02	7.01E-02
STAT5B	439	1.84E-02	2.01E-02	4.58E-02	6.21E-02	6.53E-02
MEIS3	440	1.84E-02
ZNF92	441	1.85E-02
ZFP14	442	1.88E-02
CARM1	443	1.88E-02	1.00E+00
ZBTB18	444	1.91E-02
NCOA3	445	1.92E-02
ZNF467	446	1.96E-02
H2AK119ub	447	1.97E-02	3.24E-02
ZNF548	448	1.97E-02
ZFX	449	1.99E-02	3.20E-02	1.84E-01	2.18E-01	5.85E-01
ZNF805	450	1.99E-02
RNF2	451	1.99E-02	2.52E-02	2.88E-02	3.98E-02	4.83E-02
C10orf12	452	2.01E-02	7.69E-02
ZNF16	453	2.03E-02	2.15E-02
MLLT1	454	2.04E-02	2.88E-02	3.45E-02	1.01E-01	1.03E-01
CGGBP1	455	2.06E-02	6.25E-02
EBNA1BP2	456	2.08E-02
BARX1	457	2.08E-02	9.90E-02
ZNF549	458	2.09E-02	5.42E-02	3.65E-01
SIX1	459	2.09E-02	2.11E-02	6.09E-02	5.78E-01	5.88E-01
ZNF335	460	2.12E-02	3.17E-02	5.80E-02	7.69E-02	7.84E-02
OLFM2	461	2.13E-02	9.22E-02
LMO2	462	2.16E-02	4.26E-02	5.05E-02	9.17E-02	1.40E-01
SOX11	463	2.18E-02	1.30E-01
ZNF12	464	2.19E-02	7.17E-02
ZNF418	465	2.20E-02	5.79E-02
IRF4	466	2.23E-02	2.89E-02	3.09E-02	4.00E-02	4.94E-02
ZNF488	467	2.24E-02	1.07E-01
GATAD1	468	2.27E-02	3.12E-02	1.00E+00
BCL11A	469	2.28E-02	2.71E-02	6.00E-02	1.66E-01	1.87E-01
VEZF1	470	2.31E-02	9.25E-02	1.83E-01
GUCY1B3	471	2.33E-02
ZNF274	472	2.33E-02	4.78E-02	5.69E-02	5.78E-02	6.20E-02
ZNF682	473	2.34E-02	8.97E-02
ZNF182	474	2.35E-02
ZNF641	475	2.36E-02	6.45E-02	7.75E-02
ZNF354A	476	2.37E-02	9.19E-02
CASZ1	477	2.38E-02
HOXB6	478	2.40E-02
SCRT2	479	2.45E-02	3.80E-02
RBP2	480	2.47E-02	5.19E-02	1.05E-01	1.99E-01
ZNF419	481	2.48E-02	6.47E-02	7.20E-02
PMEL	482	2.49E-02	4.12E-02	7.69E-02	7.89E-02	1.00E+00
TRRAP	483	2.50E-02	5.42E-01
CBX2	484	2.54E-02	2.54E-02	5.16E-02	7.72E-02	1.74E-01
FOXD3	485	2.57E-02
RBPJ	486	2.58E-02	4.28E-02	5.14E-02	7.27E-02	7.77E-02
BRD2	487	2.59E-02	6.84E-02	9.75E-02	1.15E-01	1.19E-01
SNRNP70	488	2.62E-02	3.33E-02	6.20E-02	8.80E-02
E2F7	489	2.64E-02	3.49E-02	6.39E-02	6.40E-02	6.92E-02
TBX5	490	2.64E-02	2.64E-02	3.85E-02	4.38E-02	4.48E-02
ZNF783	491	2.66E-02
ZNF740	492	2.67E-02	6.21E-02	6.47E-02	1.02E-01
NR2C2	493	2.70E-02	2.71E-02	6.02E-02	8.67E-02	1.12E-01
ZMIZ1	494	2.71E-02	1.46E-01	3.91E-01
RBL2	495	2.72E-02	6.58E-02	6.93E-02	6.94E-02	9.67E-02
ZNF10	496	2.72E-02
SRF	497	2.72E-02	8.03E-02	9.17E-02	9.28E-02	1.02E-01
BTAF1	498	2.74E-02
HOXA13	499	2.75E-02	8.68E-02
PIAS4	500	2.76E-02	1.33E-01
ASH1L	501	2.77E-02	1.00E+00
PGR	502	2.79E-02
LMX1B	503	2.80E-02
YBX1	504	2.82E-02	4.21E-02	8.23E-02	8.31E-02	1.13E-01
SMAD2	505	2.82E-02	3.23E-02	6.83E-02	1.92E-01	5.94E-01
EPO	506	2.82E-02	6.38E-02	7.84E-02	8.15E-02
NFATC3	507	2.89E-02	3.63E-02
ZNF563	508	2.90E-02
ELL2	509	2.91E-02	3.66E-02	4.76E-02	1.04E-01	1.13E-01
MEF2A	510	2.91E-02	6.28E-02	1.02E-01	2.19E-01
TGIF2	511	2.93E-02	1.27E-01
NR4A1	512	2.97E-02	1.40E-01	1.47E-01	2.30E-01	9.15E-01
ING5	513	3.01E-02
HOTAIR	514	3.01E-02	1.49E-01	2.34E-01	2.88E-01
BPTF	515	3.06E-02
BACH2	516	3.06E-02	4.78E-02	4.94E-02
SREBF1	517	3.09E-02	6.04E-02	1.19E-01	4.67E-01	5.12E-01
KRAB	518	3.10E-02	3.85E-02	5.29E-02	5.37E-02	6.09E-02
EHMT2	519	3.10E-02	3.99E-02	5.43E-02	7.14E-02	7.50E-02
ING2	520	3.13E-02
ICE1	521	3.14E-02	1.27E-01	2.55E-01
MTA2	522	3.17E-02	4.48E-02	6.86E-02	7.30E-02	8.11E-02
CBX1	523	3.19E-02	3.92E-02	7.99E-02	9.16E-02	2.66E-01
SALL4	524	3.19E-02	8.02E-02
ZNF800	525	3.22E-02	4.26E-02
DLX6	526	3.26E-02
PRDM2	527	3.27E-02	7.33E-02
IL1RN	528	3.29E-02	7.51E-02	7.61E-02
SF1	529	3.32E-02	3.41E-02	8.31E-02	1.36E-01
ATRX	530	3.35E-02	3.51E-02	5.19E-02	8.59E-02
FOXP3	531	3.35E-02	5.85E-02	6.13E-02	1.70E-01	1.00E+00
ZNF292	532	3.35E-02	8.56E-02
MAF	533	3.39E-02	3.58E-02	6.00E-02	2.89E-01
ZEB1	534	3.44E-02	3.89E-02	4.11E-02	8.37E-01	9.85E-01
ISL1	535	3.44E-02
ZNF100	536	3.45E-02	4.30E-02	9.41E-02
ZNF519	537	3.47E-02
NFAT5	538	3.49E-02	1.01E-01
MXD3	539	3.52E-02
AGO2	540	3.57E-02	5.40E-02	7.93E-02	2.42E-01	7.58E-01
SOX10	541	3.57E-02
SMARCA1	542	3.59E-02
ZNF267	543	3.62E-02
ZFP42	544	3.62E-02	1.38E-01	5.94E-01
ZNF770	545	3.65E-02
PBX1	546	3.65E-02	4.76E-02
HSF4	547	3.65E-02
NUP98-HOXA9	548	3.66E-02	6.52E-02
ZNF708	549	3.73E-02	7.13E-02
EED	550	3.76E-02	4.62E-02	6.10E-02	8.27E-02	6.07E-01
ELK4	551	3.80E-02	1.26E-01	2.51E-01	3.20E-01	4.44E-01
MSX1	552	3.81E-02
ZBTB8A	553	3.82E-02	3.90E-02
HBP1	554	3.82E-02	7.56E-02	1.82E-01
KAT7	555	3.84E-02
THAP11	556	3.90E-02	4.80E-01
NCOA1	557	3.92E-02	4.29E-02	5.80E-02	6.70E-02	8.31E-02
RELB	558	3.94E-02	5.29E-02	7.45E-02	7.69E-02	7.86E-02
ZMYND11	559	3.95E-02	6.11E-02	1.03E-01	1.11E-01
ZNF121	560	3.95E-02	7.55E-02	1.35E-01	2.02E-01
RXRG	561	3.96E-02	7.61E-02	9.09E-02	1.32E-01	1.61E-01
ZNF343	562	3.97E-02
RBL1	563	3.99E-02
LIN9	564	3.99E-02	1.01E-01	1.10E-01
WIZ	565	3.99E-02
UBE2I	566	3.99E-02	1.41E-01
SIRT6	567	3.99E-02	3.99E-02	7.96E-02	7.96E-02	1.65E-01
ZNF527	568	4.03E-02
DRAP1	569	4.06E-02	7.51E-02
SUZ12	570	4.08E-02	6.46E-02	7.53E-02	7.99E-02	9.30E-02
ZNF7	571	4.12E-02
IRF5	572	4.12E-02	7.37E-02	7.61E-02	8.61E-02	8.90E-02
ZNF550	573	4.13E-02
HIST1H1B	574	4.15E-02	7.84E-02	8.14E-02
ZFP41	575	4.16E-02	5.57E-02
CREB3	576	4.16E-02	6.36E-01	6.50E-01
ARNTL	577	4.16E-02	8.40E-02	1.57E-01	2.10E-01	2.92E-01
GLI1	578	4.16E-02
NOTCH1	579	4.17E-02	5.12E-02	6.00E-02	6.67E-02	7.61E-02
USP7	580	4.17E-02	6.61E-02
POU3F2	581	4.19E-02	5.22E-02	5.99E-02	4.59E-01
RFX1	582	4.21E-02	9.23E-02	1.14E-01	2.25E-01	2.43E-01
SSU72	583	4.25E-02
ZNF304	584	4.27E-02
C17orf96	585	4.28E-02	7.34E-02
ZNF224	586	4.29E-02	8.24E-02	8.63E-02
SATB1	587	4.30E-02	6.11E-02	3.27E-01
H3Pan	588	4.33E-02
ZNF582	589	4.33E-02	6.47E-02	1.14E-01
ZNF671	590	4.34E-02
ZNF558	591	4.38E-02	7.75E-02	7.30E-01
ZFP57	592	4.38E-02	7.06E-02
ZNF816	593	4.39E-02	5.15E-02
COPS2	594	4.39E-02
AEBP2	595	4.40E-02	4.69E-02	9.57E-02
ZNF573	596	4.40E-02
ILK	597	4.40E-02	5.19E-02
PRAME	598	4.40E-02
ZNF22	599	4.43E-02	7.84E-02	8.61E-02	8.75E-02	1.37E-01
ZNF592	600	4.44E-02	6.45E-02	4.04E-01	4.60E-01
SMARCA5	601	4.44E-02	3.16E-01	4.33E-01
DKK1	602	4.47E-02	7.99E-02
ZNF730	603	4.52E-02
POU2F1	604	4.56E-02	4.80E-02	5.28E-02	6.57E-02	7.59E-02
ZBTB4	605	4.58E-02	7.61E-02
TSC22D4	606	4.60E-02	5.48E-02	5.86E-02	8.84E-02	9.38E-02
ZBTB10	607	4.61E-02
MYBL2	608	4.62E-02	5.92E-02	7.58E-02	8.42E-02	1.88E-01
H3F3A	609	4.64E-02	5.55E-02	5.74E-02	6.76E-02	8.24E-02
ZNF318	610	4.66E-02	6.95E-02	9.55E-02
LHX4	611	4.66E-02
ZNF175	612	4.66E-02	5.38E-02	6.73E-02	2.45E-01	5.66E-01
ZNF44	613	4.71E-02
SIX2	614	4.73E-02	5.69E-02	7.74E-02	7.74E-02	2.28E-01
GMEB2	615	4.76E-02	5.27E-02
ZNF562	616	4.76E-02
TFCP2	617	4.77E-02
LEF1	618	4.78E-02	5.28E-02	6.73E-02	7.69E-02	7.77E-02
ZFP28	619	4.78E-02	6.31E-02
ZFP3	620	4.79E-02	5.32E-02
MEIS1	621	4.80E-02	7.19E-02	7.82E-02	9.32E-02	1.42E-01
OVOL3	622	4.81E-02	6.36E-01
ZNF644	623	4.86E-02	3.06E-01	5.91E-01
CBX7	624	4.87E-02	9.25E-02	1.73E-01
ZNF664	625	4.90E-02	1.40E-01
ZNF454	626	4.94E-02	6.71E-02
ZFHX3	627	4.95E-02
NEUROD2	628	4.96E-02
SPIB	629	4.99E-02	5.14E-02	6.91E-02	1.41E-01	5.19E-01
ZNF33A	630	5.01E-02	7.76E-02	8.99E-02
ZNF429	631	5.01E-02
IRF2	632	5.03E-02	6.51E-02	9.65E-02
ZNF281	633	5.03E-02	1.87E-01
CBFA2T2	634	5.04E-02
GLI4	635	5.06E-02	2.33E-01	7.61E-01
TAFII	636	5.12E-02	1.02E-01
SETDB1	637	5.12E-02	6.49E-02	1.70E-01	1.86E-01	4.27E-01
PPARA	638	5.15E-02
JDP2	639	5.16E-02
TBX21	640	5.20E-02	6.75E-02	1.54E-01
EGFR	641	5.21E-02	1.07E-01
ZNF480	642	5.24E-02
7SK	643	5.28E-02	7.19E-02	9.21E-02	3.37E-01	9.02E-01
NR4A2	644	5.28E-02
EZH1	645	5.29E-02	1.22E-01	1.55E-01	1.85E-01
LHX3	646	5.31E-02
LMNA	647	5.34E-02	6.26E-02	7.53E-02	7.61E-02	7.61E-02
ZNF169	648	5.35E-02	1.21E-01
ZNF181	649	5.37E-02
GTF3C1	650	5.38E-02	2.39E-01
ZNF266	651	5.39E-02	2.49E-01
SSRP1	652	5.43E-02	1.02E-01	1.04E-01	1.47E-01	2.90E-01
HMBOX1	653	5.45E-02
MCM3	654	5.46E-02	1.18E-01	8.22E-01
STAT2	655	5.46E-02	6.10E-02	8.15E-02	4.93E-01
HAND1	656	5.48E-02
ZNF423	657	5.49E-02	8.63E-02
ZNF502	658	5.50E-02	6.91E-02
HOXB7	659	5.53E-02	6.05E-02	7.69E-02	1.00E-01	1.38E-01
ZNF565	660	5.54E-02
OGT	661	5.54E-02	1.07E-01	2.01E-01
NBN	662	5.55E-02	1.06E-01	3.41E-01	7.26E-01	7.83E-01
DROSHA	663	5.57E-02	6.45E-02	6.87E-02	7.77E-02	8.22E-02
ZNF528	664	5.58E-02	6.88E-02	1.05E-01	2.99E-01
ZNF540	665	5.58E-02
ZBTB2	666	5.59E-02	1.21E-01	1.29E-01	4.44E-01
HHEX	667	5.60E-02	2.05E-01	3.53E-01
HNF1A	668	5.63E-02	6.12E-02	7.77E-02
USP49	669	5.64E-02	1.08E-01
MEN1	670	5.64E-02	1.06E-01	1.08E-01	1.79E-01
ZNF320	671	5.66E-02	1.89E-01	1.91E-01
ZNF75A	672	5.66E-02	3.68E-01
CD59	673	5.68E-02
ZNF41	674	5.68E-02	1.19E-01
FOXJ2	675	5.70E-02	3.92E-01	3.97E-01
BRD7	676	5.72E-02	2.33E-01
STAT6	677	5.73E-02	7.56E-02	7.73E-02	8.49E-02	9.26E-02
SFPQ	678	5.75E-02	5.85E-02	1.72E-01
ZNF436	679	5.75E-02
GLI3	680	5.79E-02
ZNF695	681	5.80E-02
RPA2	682	5.81E-02	6.54E-02
ZNF138	683	5.82E-02	8.08E-02
CCNT1	684	5.82E-02	7.77E-02	7.84E-02	8.02E-02	8.34E-02
AUTS2	685	5.83E-02
ZNF410	686	5.84E-02	1.23E-01
HIVEP1	687	5.86E-02
ZNF48	688	5.88E-02	6.59E-02
ZNF529	689	5.88E-02
PRDM4	690	5.93E-02
MCM5	691	5.94E-02	6.28E-02
MEF2C	692	5.95E-02	6.48E-02	7.51E-02	2.91E-01
ZNF627	693	5.95E-02
ALX4	694	5.95E-02
ZNF329	695	5.97E-02
GATAD2B	696	5.97E-02	6.68E-02	1.79E-01
GLIS3	697	5.97E-02
KLF6	698	5.98E-02	2.45E-01
ESCO2	699	6.00E-02	7.11E-02	5.49E-01	1.00E+00
ZBTB12	700	6.01E-02	6.18E-02	9.66E-02	1.05E-01	1.09E-01
GPS2	701	6.06E-02
ZNF350	702	6.07E-02	7.46E-02
RAG1	703	6.07E-02	7.67E-02	1.05E-01
ZNF681	704	6.09E-02
EWSR1	705	6.10E-02	8.14E-02
TSHZ1	706	6.11E-02	7.51E-02	3.98E-01
ATF5	707	6.14E-02
GLYR1	708	6.14E-02	2.14E-01
ZNF789	709	6.18E-02
ZNF555	710	6.19E-02
GZF1	711	6.19E-02
HOXC11	712	6.19E-02	6.57E-02	1.00E+00
ZNF530	713	6.23E-02
ZNF398	714	6.23E-02
MCM7	715	6.26E-02	8.92E-02	3.72E-01	9.30E-01
ZBED1	716	6.31E-02	8.20E-02
GTF3A	717	6.33E-02
KLF10	718	6.33E-02	6.56E-02	7.64E-02	8.31E-02	8.62E-02
RAC3	719	6.37E-02
PALB2	720	6.37E-02
ZNF337	721	6.39E-02
ZNF837	722	6.42E-02	6.65E-02
EBF3	723	6.44E-02	7.91E-02	7.99E-02	1.25E-01	3.12E-01
ZNF566	724	6.45E-02
GCSAM	725	6.46E-02	2.75E-01
ZNF300	726	6.46E-02
DYRK1A	727	6.49E-02	1.60E-01	1.69E-01
KDM5C	728	6.50E-02	7.84E-02	9.07E-02	9.75E-02	1.18E-01
KDM4A	729	6.51E-02	6.51E-02
ZFP69	730	6.53E-02
ZNF570	731	6.53E-02
ZKSCAN5	732	6.53E-02
ZNF584	733	6.54E-02	6.90E-02	4.83E-01
ZNF513	734	6.54E-02
EBNA2	735	6.55E-02
ZNF184	736	6.60E-02	6.14E-01
ZNF714	737	6.61E-02
ZNF764	738	6.62E-02
TAT	739	6.67E-02	4.38E-01
ZNF225	740	6.67E-02
ZFP69B	741	6.69E-02	7.94E-01	8.55E-01
ZNF24	742	6.69E-02	1.22E-01	1.61E-01	3.66E-01	4.58E-01
SCRT1	743	6.70E-02	3.41E-01	8.00E-01
ELF5	744	6.71E-02	9.20E-02
BRF2	745	6.71E-02	7.56E-02	1.06E-01	1.54E-01
HOXB4	746	6.72E-02
SNAPC2	747	6.73E-02	6.97E-02	8.57E-02
SND1	748	6.74E-02	3.79E-01	5.10E-01
ATF7	749	6.76E-02	7.61E-02
KLF16	750	6.78E-02	3.50E-01
BRDU	751	6.80E-02	8.60E-02	9.94E-02	1.26E-01	2.30E-01
COIL	752	6.80E-02
EBNA3A	753	6.81E-02	7.51E-02	7.51E-02	7.91E-02
ZNF496	754	6.85E-02
ZFP90	755	6.90E-02
C11orf30	756	6.93E-02	5.82E-01
WDHD1	757	6.94E-02	2.31E-01
SIX4	758	6.94E-02	8.89E-02
MXD1	759	6.94E-02
PAX8	760	6.95E-02	7.23E-02	7.69E-02	8.14E-02
HOXA4	761	6.95E-02
PHF20	762	6.96E-02
CHD3	763	6.97E-02
CHD4	764	6.97E-02	8.71E-01
XRCC4	765	7.00E-02
MEF2D	766	7.07E-02	1.20E-01	3.90E-01
SUPT20H	767	7.07E-02	1.01E-01	3.95E-01	8.41E-01
RFX2	768	7.09E-02	1.27E-01	6.86E-01
KAT2A	769	7.09E-02	8.75E-02
FOXR2	770	7.10E-02	8.31E-02
HOXA5	771	7.10E-02
HOXD11	772	7.11E-02	7.61E-02
SREBF2	773	7.12E-02	7.94E-02	8.40E-02	2.90E-01	5.71E-01
TEAD2	774	7.13E-02	2.10E-01	2.19E-01
ZNF285	775	7.14E-02
ZNF85	776	7.14E-02	9.64E-01
SNAI1	777	7.15E-02	7.69E-02	7.84E-02	1.38E-01
ZNF425	778	7.18E-02
ZNF782	779	7.19E-02
ZTA	780	7.20E-02	2.09E-01
ZNF619	781	7.20E-02
ZNF212	782	7.22E-02
BIRA	783	7.23E-02	3.16E-01	5.60E-01	1.00E+00
ZNF791	784	7.23E-02
NKX2-2	785	7.24E-02
ZSCAN29	786	7.24E-02	1.58E-01	2.08E-01
ZNF705G	787	7.25E-02
KDM4B	788	7.26E-02	1.48E-01
KLF7	789	7.27E-02	4.62E-01	8.76E-01
HKR1	790	7.29E-02
BAHD1	791	7.29E-02	8.68E-02	2.57E-01
NKX2-8	792	7.33E-02
ZNF667	793	7.35E-02	7.93E-02
DCP1A	794	7.35E-02	1.02E-01
ARID1B	795	7.36E-02	7.64E-02
TALE	796	7.37E-02	7.51E-02	7.69E-02	7.69E-02	7.77E-02
INO80	797	7.40E-02	1.13E-01	1.22E-01	1.24E-01	1.99E-01
RLF	798	7.41E-02
GTF2E2	799	7.46E-02	6.89E-01
ZNF26	800	7.48E-02
DLX4	801	7.49E-02
ASCL2	802	7.49E-02
ZNF223	803	7.50E-02
ARNTL2	804	7.51E-02
RAD51	805	7.51E-02	1.53E-01	2.64E-01	3.75E-01	5.82E-01
DNMT1	806	7.51E-02	7.51E-02	1.59E-01	1.78E-01	5.97E-01
SIRT3	807	7.51E-02	7.72E-02	7.94E-02	1.00E+00
SFMBT1	808	7.51E-02	9.51E-02	1.00E+00
BBX	809	7.51E-02
PRKDC	810	7.51E-02	7.61E-02	8.31E-02	1.47E-01	1.92E-01
PCF11	811	7.51E-02
WHSC1	812	7.51E-02	4.28E-01	4.28E-01
TFDP2	813	7.51E-02
HNRNPL	814	7.51E-02	1.00E+00
NR1I2	815	7.51E-02
HOXB8	816	7.51E-02
ZBTB39	817	7.51E-02
DMRT2	818	7.51E-02
FOXF2	819	7.51E-02
TOE1	820	7.51E-02
CDX1	821	7.51E-02
KCMF1	822	7.51E-02
PTTG1	823	7.52E-02	1.50E-01
ZNF90	824	7.57E-02
HNRNPLL	825	7.59E-02	1.32E-01	1.61E-01	3.11E-01
HOXA11	826	7.61E-02
BACH1	827	7.61E-02	1.24E-01	1.37E-01	3.43E-01	6.67E-01
KLF13	828	7.61E-02	1.46E-01	3.00E-01
HOXD4	829	7.61E-02
IRF3	830	7.61E-02	4.35E-01	4.40E-01	6.49E-01
PCGF5	831	7.61E-02
PCGF1	832	7.61E-02	2.65E-01
ID4	833	7.61E-02
MYBL1	834	7.61E-02
HOXB5	835	7.61E-02
F2RL1	836	7.61E-02
FOXF1	837	7.61E-02
LOXL1	838	7.61E-02	1.00E+00
EVX1	839	7.61E-02
NFKBIA	840	7.63E-02
NFIL3	841	7.64E-02	7.91E-02
ZNF114	842	7.68E-02
MAPK1	843	7.68E-02	8.51E-02
IKZF5	844	7.69E-02
HOXD9	845	7.69E-02
HESX1	846	7.69E-02
HOXB1	847	7.69E-02
BTF3	848	7.69E-02
FOXO4	849	7.69E-02	9.25E-02
MSX2	850	7.69E-02
HOXD13	851	7.69E-02
HBG1 | HBG2	852	7.69E-02	7.77E-02	7.84E-02
POLB	853	7.69E-02	1.00E+00
MAP1LC3A	854	7.69E-02	7.84E-02
SRPK2	855	7.69E-02	7.94E-02
ISL2	856	7.69E-02
DDIT3	857	7.69E-02
TERF2	858	7.69E-02	7.99E-02	8.40E-02	8.49E-02	8.49E-02
DEK	859	7.70E-02	1.03E-01	1.28E-01	1.69E-01
ZBTB49	860	7.71E-02	1.18E-01
MYF6	861	7.72E-02
SRPK1	862	7.72E-02	1.12E-01
NUP98	863	7.74E-02	7.84E-02	7.84E-02	7.99E-02	8.06E-02
DMRT1	864	7.76E-02
IRX3	865	7.77E-02
NFE2L3	866	7.77E-02
STAT5A	867	7.77E-02	1.18E-01	1.24E-01	1.50E-01	1.69E-01
OTX1	868	7.77E-02
MDM2	869	7.77E-02	1.00E+00
FERD3L	870	7.77E-02
DDX11	871	7.77E-02	7.84E-02
ADNP2	872	7.77E-02
CIC	873	7.77E-02
ZNF432	874	7.81E-02
ZFP1	875	7.83E-02
PCGF2	876	7.84E-02	1.39E-01	2.33E-01	5.05E-01
ATF6	877	7.84E-02
MTF1	878	7.84E-02
CEBPZ	879	7.84E-02	3.67E-01	6.09E-01	6.93E-01
HOXB2	880	7.84E-02
ZSCAN5A	881	7.84E-02	9.15E-02	1.55E-01	8.05E-01
MZF1	882	7.85E-02	1.42E-01
SNAPC4	883	7.86E-02	9.10E-02	1.10E-01
OVOL2	884	7.91E-02	1.02E-01	1.81E-01
ZNF239	885	7.92E-02	1.85E-01
ID2	886	7.92E-02
ARID3B	887	7.94E-02
L3MBTL4	888	7.95E-02
SP3	889	7.95E-02	2.18E-01	2.20E-01
RBAK	890	7.96E-02
ZNF235	891	7.97E-02
LRWD1	892	7.99E-02	3.02E-01	5.20E-01	7.02E-01
CENPT	893	7.99E-02	8.06E-02	8.07E-02	8.40E-02	1.01E-01
CENPC	894	7.99E-02	8.15E-02	8.49E-02
HP1BP3	895	7.99E-02
HIVEP3	896	7.99E-02
NHLH1	897	7.99E-02
ZIM2	898	7.99E-02
ZNF516	899	8.00E-02
ZNF81	900	8.01E-02
HOXA9	901	8.02E-02	1.37E-01	2.54E-01	1.00E+00
KAT5	902	8.03E-02	1.07E-01	1.60E-01
L3MBTL2	903	8.05E-02	1.64E-01	5.75E-01	7.60E-01
PTPN11	904	8.05E-02	1.70E-01
EPC1	905	8.06E-02	1.38E-01
KDM5A	906	8.06E-02	2.98E-01	6.23E-01	7.86E-01
THAP4	907	8.06E-02
ZNF135	908	8.07E-02
CDKN1B	909	8.08E-02	8.60E-02
ZNF3	910	8.10E-02	1.00E+00
NKX2-5	911	8.10E-02
RFX7	912	8.12E-02
CHD7	913	8.14E-02	8.14E-02	1.43E-01	1.43E-01	3.52E-01
MAP2K1	914	8.14E-02	8.69E-02
SMARCA2	915	8.14E-02
PITX1	916	8.14E-02
PTRF	917	8.15E-02	1.23E-01
ZNF283	918	8.17E-02
ZNF674	919	8.17E-02
PRDM9	920	8.17E-02
LMO1	921	8.19E-02	1.34E-01	1.00E+00
ZNF585B	922	8.19E-02	1.39E-01
MSC	923	8.22E-02
SKI	924	8.22E-02
POLR3G	925	8.22E-02	1.47E-01	1.84E-01	1.85E-01	1.91E-01
TERF1	926	8.22E-02	1.28E-01	2.96E-01
TOP2B	927	8.25E-02	1.20E-01
ZNF595	928	8.27E-02
NEUROG3	929	8.31E-02
ZNF69	930	8.33E-02
ZNF19	931	8.35E-02
ZNF774	932	8.35E-02
TFE3	933	8.36E-02
EP400	934	8.41E-02	1.08E-01	1.27E-01
KMT2D	935	8.42E-02	8.74E-02	1.33E-01	1.56E-01	1.80E-01
ZNF610	936	8.45E-02	8.02E-01	9.38E-01
SNAPC5	937	8.45E-02
SMC4	938	8.48E-02
BRF1	939	8.48E-02	1.61E-01	1.88E-01	2.91E-01
ARID1A	940	8.49E-02	6.10E-01
NKX6-1	941	8.49E-02
PLRG1	942	8.53E-02	1.31E-01
TFAM	943	8.54E-02	1.06E-01	1.16E-01	1.36E-01	1.00E+00
ZNF34	944	8.54E-02
ZNF124	945	8.55E-02
ZNF154	946	8.57E-02
ZNF394	947	8.59E-02	4.02E-01	7.41E-01
ZNF33B	948	8.60E-02
ZSCAN5B	949	8.62E-02	1.99E-01	4.19E-01	4.29E-01
NFYB	950	8.62E-02	9.90E-02	1.90E-01	2.07E-01	2.16E-01
EGFA-T1	951	8.66E-02	9.11E-02	1.24E-01
ZNF706	952	8.69E-02
PRDM12	953	8.72E-02	1.66E-01
ZNF615	954	8.73E-02
ZNF207	955	8.75E-02	1.55E-01	2.03E-01
CCR5	956	8.79E-02
ZNF334	957	8.79E-02
CSDE1	958	8.80E-02	4.09E-01	8.57E-01	9.01E-01
ZNF354B	959	8.80E-02
TERT	960	8.85E-02	9.10E-02	2.04E-01	2.22E-01	2.26E-01
ZNF778	961	8.87E-02	4.78E-01
ZNF737	962	8.89E-02
ELL	963	8.93E-02
KLF12	964	8.94E-02
SETX	965	8.99E-02	9.47E-01
CASP8AP2	966	9.01E-02	9.05E-02	1.26E-01	1.00E+00
SUMO1	967	9.02E-02	1.08E-01	1.25E-01	1.36E-01	1.80E-01
ZNF891	968	9.04E-02
ZNF141	969	9.08E-02
CCND2	970	9.08E-02	4.20E-01
ZFP82	971	9.09E-02
TBL1XR1	972	9.10E-02	9.14E-02	4.02E-01
ZNF395	973	9.10E-02
POU2F2	974	9.11E-02	2.27E-01
ZNF442	975	9.12E-02
RAX2	976	9.23E-02
HOXA10	977	9.25E-02
ZNF287	978	9.31E-02
ZNF777	979	9.32E-02
MEIS2	980	9.32E-02
ZNF84	981	9.33E-02	2.88E-01
ZNF205	982	9.33E-02
ZNF616	983	9.34E-02
ZNF468	984	9.37E-02
RPA1	985	9.38E-02
FOXQ1	986	9.41E-02
ZBTB11	987	9.41E-02	2.77E-01	2.81E-01	3.17E-01	3.59E-01
GCG	988	9.43E-02
ID3	989	9.44E-02	7.11E-01	7.72E-01
ZKSCAN2	990	9.47E-02
SOX3	991	9.47E-02
TIAM1	992	9.50E-02
ZNF30	993	9.51E-02	1.45E-01	2.25E-01	5.46E-01
ZNF780A	994	9.57E-02
BCL11B	995	9.58E-02	2.73E-01
ZNF211	996	9.58E-02	1.06E-01
ZNF439	997	9.62E-02
ZNF581	998	9.63E-02
ELK1	999	9.67E-02	1.70E-01	4.09E-01	4.59E-01	5.25E-01
ERF	1000	9.68E-02
ZNF37A	1001	9.71E-02
ZNF449	1002	9.74E-02
HDAC8	1003	9.79E-02	1.39E-01	7.59E-01
SOX15	1004	9.80E-02
HOXC13	1005	9.83E-02
ARID2	1006	9.86E-02	1.99E-01
CCDC101	1007	9.95E-02	9.07E-01
ZNF620	1008	9.99E-02
ZNF525	1009	9.99E-02
ZSCAN22	1010	1.00E-01	2.81E-01	4.27E-01
STAT5	1011	1.00E-01	1.06E-01	1.08E-01	2.55E-01	3.10E-01
CIITA	1012	1.01E-01	1.08E-01	1.08E-01	1.41E-01	2.47E-01
TOP1	1013	1.01E-01	1.15E-01	2.12E-01	2.86E-01	4.83E-01
ZIK1	1014	1.01E-01
ZBED4	1015	1.01E-01
ZNF492	1016	1.03E-01
ZNF512	1017	1.03E-01	2.29E-01
ZNF614	1018	1.03E-01
MIXL1	1019	1.03E-01
STAG2	1020	1.04E-01
DBP	1021	1.04E-01
HOXA7	1022	1.04E-01
ZNF786	1023	1.04E-01
LHX6	1024	1.05E-01
ZNF311	1025	1.05E-01
ZNF324B	1026	1.05E-01
ZNF264	1027	1.06E-01	2.58E-01	2.97E-01	6.52E-01
ZNF384	1028	1.07E-01	1.70E-01	4.66E-01
ZNF254	1029	1.08E-01
IRAK1	1030	1.08E-01
ZNF354C	1031	1.08E-01	1.46E-01
ZNF707	1032	1.09E-01	1.61E-01	7.24E-01
ZNF18	1033	1.09E-01	2.08E-01	2.18E-01	2.84E-01	4.51E-01
ZNF792	1034	1.10E-01	1.46E-01	1.65E-01
ZNF214	1035	1.10E-01	1.35E-01
PRDM14	1036	1.10E-01	1.19E-01
ZNF879	1037	1.11E-01
ZNF25	1038	1.11E-01
HOXA2	1039	1.11E-01
ZNF317	1040	1.11E-01	6.80E-01	8.35E-01
ZNF236	1041	1.12E-01
ZNF260	1042	1.12E-01
SMN1	1043	1.13E-01	6.79E-01
FANCD2	1044	1.14E-01	1.78E-01
NR0B2	1045	1.15E-01
ZNF596	1046	1.15E-01
TBX3	1047	1.16E-01
GTF3C2	1048	1.16E-01	3.21E-01
HJURP	1049	1.17E-01	3.91E-01
MBD3L2	1050	1.17E-01
NFYA	1051	1.17E-01	1.33E-01	5.06E-01	5.42E-01	6.64E-01
ZKSCAN1	1052	1.17E-01	1.52E-01	2.14E-01	2.70E-01	9.12E-01
HCFC1	1053	1.18E-01	1.60E-01	2.08E-01	2.33E-01	3.08E-01
ZNF302	1054	1.18E-01
EBNA3C	1055	1.18E-01	1.60E-01	2.13E-01
ATF7IP	1056	1.20E-01	1.54E-01
ZNF586	1057	1.21E-01
CREB3L2	1058	1.21E-01
NFRKB	1059	1.21E-01	4.70E-01
ZNF74	1060	1.22E-01
ZNF846	1061	1.23E-01
ZNF687	1062	1.23E-01	3.66E-01
ZNF460	1063	1.24E-01
RORA	1064	1.25E-01
ZNF716	1065	1.25E-01
DICER1	1066	1.27E-01
ZZZ3	1067	1.27E-01	1.75E-01	7.56E-01
TCFL5	1068	1.27E-01
HDGF	1069	1.27E-01	1.56E-01	2.19E-01	8.39E-01	9.08E-01
H3F3B	1070	1.28E-01
UHRF2	1071	1.29E-01
ZNF134	1072	1.29E-01
TOX4	1073	1.29E-01
ZNF697	1074	1.31E-01	8.52E-01
GAPDH	1075	1.31E-01
INSM2	1076	1.32E-01	3.74E-01
MBD4	1077	1.32E-01
ZNF75D	1078	1.32E-01	1.51E-01
ZNF407	1079	1.32E-01
ZNF486	1080	1.33E-01	4.89E-01	6.61E-01
MYCN	1081	1.33E-01	9.63E-01
NONO	1082	1.33E-01	2.89E-01
ZNF781	1083	1.34E-01	2.42E-01
ZNF280D	1084	1.34E-01	1.61E-01	4.71E-01
ZNF613	1085	1.34E-01
CHD5	1086	1.36E-01
ZNF799	1087	1.37E-01
THAP1	1088	1.37E-01	3.10E-01
NME2	1089	1.38E-01	2.40E-01
CBFA2T3	1090	1.38E-01
ZBTB7B	1091	1.38E-01
ZNF417	1092	1.39E-01
ZNF567	1093	1.39E-01
ZNF140	1094	1.40E-01	1.42E-01	1.92E-01
ZNF639	1095	1.41E-01	1.75E-01	2.28E-01	3.03E-01	3.99E-01
ZNF483	1096	1.43E-01
DDX20	1097	1.43E-01	1.57E-01	3.56E-01	8.59E-01
ZNF132	1098	1.44E-01
RBBP4	1099	1.44E-01
PRDM11	1100	1.44E-01	5.65E-01
ZNF790	1101	1.45E-01
RING1	1102	1.45E-01	1.94E-01	2.08E-01
BARHL1	1103	1.45E-01
POLR3A	1104	1.47E-01	2.01E-01	2.25E-01	3.22E-01	3.89E-01
KLF8	1105	1.47E-01	2.29E-01
ZNF785	1106	1.48E-01
HOXA1	1107	1.50E-01
ZNF284	1108	1.51E-01
BCOR	1109	1.51E-01	2.55E-01	4.76E-01	8.25E-01
MBD1_isoform2	1110	1.55E-01	2.83E-01
ZNF383	1111	1.56E-01
BDP1	1112	1.56E-01	2.08E-01	2.54E-01	3.97E-01	6.76E-01
ZNF136	1113	1.58E-01	8.65E-01
ZEB2	1114	1.59E-01	3.51E-01	4.21E-01	4.65E-01	5.61E-01
ZNF250	1115	1.59E-01	9.67E-01
ZNF165	1116	1.61E-01
TFDP1	1117	1.61E-01	2.02E-01	2.25E-01	6.09E-01	8.42E-01
RUNX3	1118	1.61E-01
ZNF711	1119	1.61E-01
LHX5	1120	1.62E-01
ZNF157	1121	1.65E-01
DACOR1	1122	1.65E-01
H3K18me1	1123	1.66E-01	1.72E-01
ZNF484	1124	1.66E-01
HOXC9	1125	1.68E-01	1.93E-01
ZNF736	1126	1.68E-01
DOT1L	1127	1.69E-01
5MC	1128	1.71E-01	1.78E-01	2.61E-01	4.52E-01
ZNF784	1129	1.71E-01
ZNF571	1130	1.72E-01
ZNF675	1131	1.73E-01
ZNF441	1132	1.74E-01
ZNF684	1133	1.75E-01
ZNF662	1134	1.78E-01
CDCA2	1135	1.80E-01
CRY1	1136	1.85E-01
MBTD1	1137	1.86E-01
DIDO1	1138	1.89E-01	3.06E-01
ZNF574	1139	1.89E-01
SLC22A2	1140	1.90E-01	6.95E-01
HAP1	1141	1.91E-01
PYGO2	1142	1.92E-01	2.75E-01
ZNF362	1143	1.93E-01	2.69E-01
ZNF564	1144	1.94E-01
CD34	1145	1.94E-01	2.85E-01	9.23E-01	9.38E-01
ZNF788	1146	1.94E-01	2.81E-01
BANP	1147	1.97E-01	2.65E-01
KDM3A	1148	2.00E-01	2.11E-01	2.31E-01
ZNF823	1149	2.00E-01
ZNF793	1150	2.01E-01	7.32E-01
NFYC	1151	2.02E-01
ZNF45	1152	2.02E-01
ZSCAN23	1153	2.04E-01	4.90E-01
ZNF324	1154	2.04E-01	3.71E-01	8.96E-01	9.11E-01
MGEA5	1155	2.06E-01
CDC5L	1156	2.08E-01	9.71E-01	1.00E+00
ZNF589	1157	2.11E-01	7.00E-01
SON	1158	2.12E-01
HOXC8	1159	2.12E-01
ZBTB40	1160	2.14E-01	2.84E-01	4.57E-01	5.12E-01	6.82E-01
ZNF623	1161	2.14E-01	5.97E-01
ZNF543	1162	2.14E-01
TRIM22	1163	2.15E-01	8.49E-01
ZNF587	1164	2.15E-01
WRNIP1	1165	2.18E-01
ZNF680	1166	2.18E-01	2.61E-01	2.77E-01	3.55E-01	3.96E-01
RUVBL1	1167	2.19E-01
ELK3	1168	2.22E-01
ZSCAN31	1169	2.25E-01
HES4	1170	2.38E-01	5.05E-01
REL	1171	2.39E-01	3.16E-01
ZNF146	1172	2.41E-01	4.67E-01	5.65E-01
HDAC4	1173	2.43E-01
SPIN1	1174	2.51E-01
MRE11A	1175	2.53E-01	4.35E-01
ZNF433	1176	2.55E-01
ZNF438	1177	2.55E-01	3.42E-01
SMAD5	1178	2.56E-01	5.19E-01	1.00E+00
CREB3L4	1179	2.56E-01
TRAF7	1180	2.58E-01	2.76E-01	4.66E-01	6.48E-01
BRD9	1181	2.59E-01	6.66E-01
PHF6	1182	2.61E-01
t-IgG-control	1183	2.62E-01	2.64E-01
ZBTB6	1184	2.62E-01	3.51E-01	4.64E-01
SIX5	1185	2.62E-01	2.80E-01	3.07E-01	4.55E-01	5.35E-01
PHF2	1186	2.67E-01	3.72E-01
SMARCC2	1187	2.67E-01	2.67E-01
ZKSCAN3	1188	2.69E-01
ZNF669	1189	2.69E-01	9.65E-01
KAT8	1190	2.71E-01	9.15E-01	9.20E-01
ORC1	1191	2.72E-01
FEV	1192	2.88E-01
ZNF346	1193	2.90E-01	9.51E-01
ZNF430	1194	2.91E-01
ZNF506	1195	3.00E-01
ZNF600	1196	3.02E-01	3.15E-01
ZNF333	1197	3.04E-01
TDRD3	1198	3.09E-01
GABP	1199	3.19E-01	4.22E-01
POLR3GL	1200	3.20E-01
ZNF445	1201	3.29E-01
NKRF	1202	3.31E-01	4.37E-01
ZFP37	1203	3.37E-01	8.20E-01
ZNF749	1204	3.41E-01
DDX21	1205	3.46E-01
ZNF585A	1206	3.47E-01
ZNF605	1207	3.52E-01
ZNF76	1208	3.53E-01	4.07E-01	4.46E-01	5.50E-01
ATOH1	1209	3.57E-01
ZNF133	1210	3.59E-01
EBNA3	1211	3.64E-01
ZNF28	1212	3.66E-01
ZNF808	1213	3.69E-01
ZNF101	1214	3.70E-01	6.04E-01	9.55E-01
HEYL	1215	3.76E-01
ZNF880	1216	3.80E-01
CBX4	1217	3.82E-01
ZNF93	1218	3.85E-01
ZNF391	1219	3.90E-01	4.00E-01
ZNF626	1220	3.92E-01
ZNF485	1221	3.96E-01
RYBP	1222	3.97E-01	5.07E-01
ZNF552	1223	3.99E-01
ZKSCAN8	1224	4.02E-01	7.29E-01
ZNF248	1225	4.06E-01
ZNF479	1226	4.12E-01
PITX3	1227	4.26E-01
DPPA2	1228	4.28E-01
ICE2	1229	4.32E-01
E2F5	1230	4.33E-01	8.34E-01
GMEB1	1231	4.39E-01
ZNF776	1232	4.44E-01
C17orf49	1233	4.45E-01	4.85E-01
ZNF654	1234	4.48E-01	6.05E-01
ZXDB	1235	4.48E-01	7.40E-01
ZC3H8	1236	4.53E-01	9.60E-01	9.61E-01
MYF5	1237	4.59E-01
ALKBH3	1238	4.66E-01
BARX2	1239	4.70E-01
POLR2H	1240	4.93E-01	8.18E-01
HMGN1	1241	5.07E-01
ZC3H11A	1242	5.11E-01
ZNF431	1243	5.16E-01
ZNF222	1244	5.21E-01
TARDBP	1245	5.23E-01	5.57E-01	8.18E-01	9.99E-01
BCLAF1	1246	5.32E-01	7.19E-01
HLTF	1247	5.55E-01	8.36E-01
FUS	1248	5.75E-01	8.58E-01	1.00E+00
ZNF273	1249	5.80E-01
ZBTB16	1250	5.92E-01
CHAMP1	1251	5.94E-01	7.85E-01
ZNF71	1252	5.99E-01
ZBTB1	1253	6.29E-01	7.58E-01
LMTK3	1254	6.31E-01	9.45E-01
RBCK1	1255	6.32E-01
ELF2	1256	6.32E-01	9.96E-01
KLF17	1257	6.44E-01	6.91E-01
TLX1	1258	6.53E-01
ZNF2	1259	6.57E-01	7.86E-01	9.80E-01
ZNF692	1260	6.67E-01	7.61E-01
MBD1_isoform1	1261	7.03E-01	9.66E-01
ZNF860	1262	7.07E-01
HOXC6	1263	7.17E-01
DR1	1264	7.28E-01
YBX3	1265	7.29E-01	9.60E-01	1.00E+00
ZNF501	1266	7.54E-01	7.67E-01
PCGF6	1267	7.56E-01
ZNF649	1268	7.66E-01
ZNF765	1269	7.96E-01
CDK12	1270	8.07E-01
SRCAP	1271	8.07E-01
CBX6	1272	8.27E-01	9.29E-01
ZNF414	1273	8.34E-01	9.08E-01
ZNF580	1274	8.63E-01	8.83E-01
ZNF518A	1275	8.93E-01	9.08E-01
ZNF280A	1276	8.96E-01
ARNT2	1277	9.27E-01
MIER1	1278	9.45E-01	9.46E-01
DEAF1	1279	9.62E-01
ZNF490	1280	9.83E-01
GRP20	1281	9.83E-01
ZNF17	1282	9.91E-01
HIC2	1283	1.00E+00
NR1D1	1284	1.00E+00
LCOR	1285	1.00E+00	1.00E+00
CREB3L1	1286	1.00E+00
NR2E3	1287	1.00E+00
HES7	1288	1.00E+00
JAZF1	1289	1.00E+00
BHLHE41	1290	1.00E+00
PAX2	1291	1.00E+00
HOXD1	1292	1.00E+00
IGF1R	1293	1.00E+00
TAF15	1294	1.00E+00
HMGA1	1295	1.00E+00
NFATC4	1296	1.00E+00
CREBL2	1297	1.00E+00
NKX2-3	1298	1.00E+00
PLAG1	1299	1.00E+00
CAMTA1	1300	1.00E+00	1.00E+00
UBP1	1301	1.00E+00
IRF8	1302	1.00E+00
ELF4	1303	1.00E+00
TGIF1	1304	1.00E+00
PGBD5	1305	1.00E+00
HES5	1306	1.00E+00
ID1	1307	1.00E+00
AHCTF1	1308	1.00E+00
TRPS1	1309	1.00E+00
IRX5	1310	1.00E+00
NFIB	1311	1.00E+00
MEOX2	1312	1.00E+00
TFEB	1313	1.00E+00
IRX2	1314	1.00E+00
CEBPE	1315	1.00E+00
FOXC1	1316	1.00E+00

## Sheet: S17_rs10979182_annotated
SNP	SNP position on chr9	Alleles	MAF (EUR)	Distance from rs10979182 bp	Dprime	R2	Correlated Alleles	RegulomeDB score	Overlapping bait frag interacting with KLF4 (CHiC)	H3K27ac peaks in HaCaT	Overlapping region interacting with KLF4 (HiChIP)	ChromHMM NHEK	Mean fold change on KLF4 expression, CRISPRa (pool; FC)
.	110767057	(-/AAAGCAGT)	0.4264	-49963	0.9468	0.882	A=AAAGCAGT,G=-	7	NA	NA	NA	NA	NA
rs9299144	110767478	(A/G)	0.4274	-49542	0.9469	0.8858	A=G,G=A	7	NA	NA	NA	NA	NA
rs4979623	110769283	(G/A)	0.4195	-47737	0.9709	0.9014	A=A,G=G	7	NA	NA	NA	NA	NA
rs9695201	110769468	(A/G)	0.4205	-47552	0.9668	0.8974	A=G,G=A	6	NA	NA	NA	NA	NA
rs7860780	110772665	(T/C)	0.4235	-44355	0.9712	0.9167	A=T,G=C	7	NA	NA	NA	NA	NA
rs9697003	110773245	(G/A)	0.4205	-43775	0.9751	0.9129	A=A,G=G	7	NA	NA	NA	NA	NA
rs10435852	110775536	(C/G)	0.4195	-41484	0.9792	0.9169	A=G,G=C	6	NA	NA	NA	NA	NA
rs10759271	110776303	(T/C)	0.4205	-40717	0.9751	0.9129	A=C,G=T	7	NA	NA	NA	NA	NA
rs35320206	110776613	(-/CT)	0.3956	-40407	0.9779	0.8285	A=-,G=CT	6	NA	NA	NA	NA	NA
rs1339756	110776765	(T/C)	0.4225	-40255	0.9752	0.9206	A=T,G=C	4	NA	NA	NA	NA	NA
rs10816607	110777707	(T/C)	0.4215	-39313	0.971	0.909	A=C,G=T	6	NA	NA	NA	NA	NA
rs10816608	110778738	(G/T)	0.4354	-38282	0.9141	0.8188	A=T,G=G	6	NA	NA	NA	NA	NA
rs10125120	110779166	(G/C)	0.4165	-37854	0.9916	0.9288	A=G,G=C	5	NA	NA	NA	NA	NA
rs10816609	110779419	(C/A)	0.4155	-37601	0.9958	0.9328	A=C,G=A	7	NA	NA	NA	Enhancer	Pool1; 1.9
rs35078320	110781209	(T/-)	0.4175	-35811	0.9958	0.9405	A=-,G=T	.	NA	NA	NA	Weak transcription	Pool1; 1.9
rs10816610	110781922	(A/C)	0.4215	-35098	0.9793	0.9246	A=C,G=A	7	NA	NA	NA	Weak transcription	Pool1; 1.9
rs4979624	110782512	(C/G)	0.4215	-34508	0.9793	0.9246	A=G,G=C	5	NA	NA	NA	Enhancer	Pool1; 1.9
rs7029094	110782565	(T/C)	0.4195	-34455	0.9792	0.9169	A=C,G=T	5	NA	NA	NA	Enhancer	Pool1; 1.9
rs10512368	110783036	(G/A)	0.4215	-33984	0.9793	0.9246	A=A,G=G	6	NA	NA	NA	Weak transcription	Pool1; 1.9
rs10816611	110784233	(G/A)	0.4195	-32787	0.9792	0.9169	A=A,G=G	7	NA	NA	NA	Enhancer	Pool1; 1.9
rs10816612	110786222	(G/A)	0.4205	-30798	0.9751	0.9129	A=A,G=G	7	NA	NA	NA	NA	NA
rs4979625	110786533	(A/T)	0.4165	-30487	1	0.9446	A=A,G=T	5	NA	NA	NA	NA	NA
rs7868720	110787096	(C/T)	0.4145	-29924	1	0.9369	A=C,G=T	7	NA	NA	NA	NA	NA
rs7869206	110787286	(G/A)	0.4125	-29734	1	0.9292	A=A,G=G	7	NA	NA	NA	NA	NA
rs10546118	110787413	(TC/-)	0.4145	-29607	1	0.9369	A=TC,G=-	.	NA	NA	NA	NA	NA
rs7855502	110787468	(T/A)	0.4145	-29552	1	0.9369	A=T,G=A	7	NA	NA	NA	NA	NA
rs12551076	110787730	(A/G)	0.4195	-29290	0.9792	0.9169	A=G,G=A	7	NA	NA	NA	NA	NA
rs35955641	110788873	(A/T)	0.4215	-28147	0.9793	0.9246	A=T,G=A	6	NA	NA	NA	NA	NA
rs7388803	110789372	(G/T)	0.4175	-27648	0.9791	0.9092	A=T,G=G	7	NA	NA	NA	NA	NA
rs10816613	110789837	(A/G)	0.4175	-27183	0.9791	0.9092	A=G,G=A	7	NA	NA	NA	NA	NA
rs10979167	110790082	(A/G)	0.4145	-26938	0.9789	0.8979	A=A,G=G	7	NA	NA	NA	NA	NA
rs7852687	110790553	(G/A)	0.4175	-26467	0.9791	0.9092	A=A,G=G	7	NA	NA	NA	NA	NA
rs200032386	110791067	(C/T)	0.4165	-25953	1	0.9446	A=C,G=T	7	NA	NA	NA	NA	NA
rs143632367	110791074	(A/G)	0.4165	-25946	1	0.9446	A=A,G=G	7	NA	NA	NA	NA	NA
rs114882864	110791479	(C/T)	0.4165	-25541	1	0.9446	A=C,G=T	7	NA	NA	NA	NA	NA
rs139152228	110791703	(T/C)	0.4165	-25317	1	0.9446	A=T,G=C	7	NA	NA	NA	NA	NA
rs141688385	110792282	(T/C)	0.4195	-24738	0.9875	0.9325	A=C,G=T	6	NA	NA	NA	NA	NA
rs4461962	110792438	(T/C)	0.4205	-24582	0.9834	0.9285	A=C,G=T	7	NA	NA	NA	NA	NA
rs6477610	110793123	(T/C)	0.4165	-23897	1	0.9446	A=T,G=C	7	NA	NA	NA	NA	NA
rs10816616	110793539	(C/A)	0.4165	-23481	1	0.9446	A=C,G=A	6	NA	NA	NA	NA	NA
rs138954071	110793853	(-/TCC)	0.4165	-23167	1	0.9446	A=-,G=TCC	6	NA	NA	NA	NA	NA
rs4979626	110793907	(T/C)	0.4165	-23113	1	0.9446	A=T,G=C	7	NA	NA	NA	NA	NA
rs7865570	110794594	(T/C)	0.4165	-22426	1	0.9446	A=T,G=C	5	NA	NA	NA	NA	NA
rs7850481	110794744	(G/A)	0.4165	-22276	1	0.9446	A=G,G=A	6	NA	NA	NA	NA	NA
rs7850593	110794809	(G/A)	0.4165	-22211	1	0.9446	A=G,G=A	6	NA	NA	NA	NA	NA
rs7466417	110795042	(C/T)	0.4145	-21978	1	0.9369	A=C,G=T	5	NA	NA	NA	NA	NA
rs1995761	110795237	(A/G)	0.4165	-21783	1	0.9446	A=A,G=G	6	NA	NA	NA	NA	NA
rs10759272	110795806	(C/G)	0.4145	-21214	1	0.9369	A=C,G=G	7	NA	NA	NA	NA	NA
rs1361371	110797442	(C/T)	0.4125	-19578	1	0.9292	A=T,G=C	7	NA	NA	NA	Weak transcription	Pool2; 1.5
rs10816617	110800715	(C/T)	0.4155	-16305	1	0.9407	A=C,G=T	7	NA	NA	NA	Weak transcription	Pool2; 1.5
rs10816618	110801608	(C/A)	0.4185	-15412	0.9958	0.9444	A=A,G=C	4	NA	NA	NA	Enhancer	Pool2; 1.5
rs10118193	110802747	(A/G)	0.4165	-14273	0.9958	0.9367	A=A,G=G	7	NA	chr9,110802464,110804921	NA	Enhancer	Pool2; 1.5
rs1914513	110803324	(G/A)	0.4135	-13696	1	0.9331	A=G,G=A	4	NA	chr9,110802464,110804921	NA	Enhancer	Pool2; 1.5
rs10217259	110803975	(T/C)	0.4175	-13045	1	0.9485	A=C,G=T	4	NA	chr9,110802464,110804921	NA	Flanking active TSS	Pool2; 1.5
rs5899779	110805395	(T/-)	0.4165	-11625	0.9874	0.921	A=T,G=-	.	NA	NA	NA	NA	NA
rs1356435	110806645	(C/T)	0.4135	-10375	0.9958	0.9252	A=C,G=T	7	NA	NA	NA	NA	NA
rs7020797	110806917	(C/T)	0.4135	-10103	0.9958	0.9252	A=C,G=T	6	NA	NA	NA	NA	NA
rs6477611	110806981	(G/C)	0.4135	-10039	0.9958	0.9252	A=G,G=C	7	NA	NA	NA	NA	NA
rs10708219	110807112	(A/-)	0.4135	-9908	1	0.9331	A=A,G=-	.	NA	NA	NA	NA	NA
rs151283439	110807514	(AA/-)	0.4165	-9506	0.9916	0.9288	A=AA,G=-	.	NA	NA	chr9,110807281,110812281		NA
rs7024627	110807629	(A/T)	0.4165	-9391	0.9916	0.9288	A=A,G=T	6	NA	NA	chr9,110807281,110812281		NA
rs7019552	110810024	(T/C)	0.4215	-6996	0.9793	0.9246	A=C,G=T	7	NA	chr9,110809164,110813556	chr9,110807281,110812281	Enhancer	Pool3; 2.2
rs10979180	110810345	(C/T)	0.4205	-6675	0.9834	0.9285	A=T,G=C	6	NA	chr9,110809164,110813556	chr9,110807281,110812281	Enhancer	Pool3; 2.2
rs60082362	110810757	(-/AACTT)	0.4324	-6263	0.9878	0.9679	A=-,G=AACTT	5	chr9,110810592,110816598	chr9,110809164,110813556	chr9,110807281,110812281	Enhancer	Pool3; 2.2
rs55975335	110811312	(AAAACAAAGTATTAATGAATAATAATATCT/-)	0.4185	-5708	0.9833	0.9208	A=-,G=AAAACAAAGTATTAATGAATAATAATATCT	.	chr9,110810592,110816598	chr9,110809164,110813556	chr9,110807281,110812281	Enhancer	Pool3; 2.2
rs6477612	110811552	(C/T)	0.4195	-5468	0.9834	0.9247	A=T,G=C	2a	chr9,110810592,110816598	chr9,110809164,110813556	chr9,110807281,110812281	Enhancer	Pool3; 2.2
rs6477613	110811614	(C/T)	0.4175	-5406	0.9833	0.917	A=T,G=C	4	chr9,110810592,110816598	chr9,110809164,110813556	chr9,110807281,110812281	Enhancer	Pool3; 2.2
rs1318148	110814693	(C/G)	0.4254	-2327	0.9959	0.9719	A=C,G=G	4	chr9,110810592,110816598	NA	NA	Weak transcription	Pool4; 2.1
rs892687	110814936	(A/C)	0.4294	-2084	0.9959	0.9879	A=C,G=A	5	chr9,110810592,110816598	NA	NA	Weak transcription	Pool4; 2.1
rs1369190	110816795	(T/C)	0.4264	-225	1	0.9839	A=C,G=T	5	NA	NA	NA	Enhancer	Pool4; 2.1
rs10979182	110817020	(A/G)	0.4304	0	1	1	A=G,G=A	6	NA	NA	NA	Enhancer	Pool4; 2.1
rs11355519	110817393	(A/-)	0.4264	373	1	0.9839	A=-,G=A	.	NA	chr9,110817058,110821518	chr9,110817281,110822281	Enhancer	Pool4; 2.1
rs4978668	110817549	(G/T)	0.4245	529	1	0.9759	A=G,G=T	5	NA	chr9,110817058,110821518	chr9,110817281,110822281	Enhancer	Pool4; 2.1
rs2417842	110818823	(G/T)	0.4254	1803	0.9959	0.9719	A=G,G=T	4	NA	chr9,110817058,110821518	chr9,110817281,110822281	Flanking active TSS	Pool4; 2.1
rs4978343	110820132	(G/T)	0.4264	3112	0.9918	0.9679	A=T,G=G	4	NA	chr9,110817058,110821518	chr9,110817281,110822281	Enhancer	Pool4; 2.1
rs10979183	110821050	(C/T)	0.4254	4030	0.9959	0.9719	A=C,G=T	4	NA	chr9,110817058,110821518	chr9,110817281,110822281	NA	NA
rs6477614	110821622	(G/A)	0.4254	4602	0.9959	0.9719	A=G,G=A	5	NA	NA	chr9,110817281,110822281	NA	NA
rs1434836	110822658	(A/G)	0.4274	5638	0.9918	0.9718	A=G,G=A	4	NA	NA	NA	NA	NA
rs1369189	110822918	(C/T)	0.4235	5898	0.9918	0.956	A=C,G=T	7	NA	NA	NA	NA	NA
rs35719858	110826505	(T/-)	0.4264	9485	0.9877	0.9599	A=-,G=T	.	NA	NA	NA	NA	NA
rs4978670	110826546	(A/G)	0.4254	9526	0.9877	0.9559	A=A,G=G	6	NA	NA	NA	NA	NA
rs7470161	110830273	(A/G)	0.4205	13253	0.9875	0.9364	A=G,G=A	7	NA	NA	NA	NA	NA
rs7467711	110830496	(T/C)	0.4046	13476	0.9957	0.8914	A=T,G=C	6	NA	NA	NA	NA	NA
rs7468416	110831367	(T/C)	0.4225	14347	0.9876	0.9442	A=T,G=C	7	NA	NA	NA	NA	NA
rs13285347	110831501	(C/G)	0.4225	14481	0.9876	0.9442	A=C,G=G	6	NA	NA	NA	NA	NA
rs13286627	110831560	(T/C)	0.4225	14540	0.9876	0.9442	A=T,G=C	6	NA	NA	NA	NA	NA
rs10816624	110833259	(A/G)	0.4254	16239	0.9836	0.948	A=A,G=G	5	NA	NA	NA	NA	NA
rs10979185	110833332	(T/C)	0.4254	16312	0.9836	0.948	A=T,G=C	5	NA	NA	NA	NA	NA
rs55719606	110834146	(-/GAAACA)	0.4225	17126	0.9876	0.9442	A=-,G=GAAACA	4	NA	NA	NA	NA	NA
rs10481656	110836284	(C/T)	0.4046	19264	0.9827	0.8684	A=C,G=T	5	NA	NA	NA	NA	NA
rs10481658	110836416	(G/A)	0.4016	19396	0.987	0.8651	A=A,G=G	5	NA	NA	NA	NA	NA
